# Supplementary material for: Whole-genome selection signature differences between Chaohu and Ji’an red ducks
Source: BMC Genomics. 2024 May 27;25:522. doi: 10.1186/s12864-024-10339-6 (PMC11131323; doi:10.1186/s12864-024-10339-6)
Supplement: Supplementary file 1 — Supplementary Material 1. [file 12864_2024_10339_MOESM1_ESM.xlsx]

## Sheet: ROH Length and number
Table S1-1. Results of ROH calculation
Group	Individual	Number of ROH	Average length of ROH(kb)
Chao-hu	C1	311	545.05
Chao-hu	C10	248	512.505
Chao-hu	C11	232	528.896
Chao-hu	C12	398	564.983
Chao-hu	C13	340	630.367
Chao-hu	C14	308	514.818
Chao-hu	C15	343	608.823
Chao-hu	C16	277	516.782
Chao-hu	C17	287	567.459
Chao-hu	C18	233	550.862
Chao-hu	C19	221	440.564
Chao-hu	C2	298	568.903
Chao-hu	C20	177	464.482
Chao-hu	C21	160	455.946
Chao-hu	C22	250	542.773
Chao-hu	C23	220	516.969
Chao-hu	C24	166	474.92
Chao-hu	C25	293	546.86
Chao-hu	C26	195	472.034
Chao-hu	C27	254	521.212
Chao-hu	C28	106	417.183
Chao-hu	C29	39	394.47
Chao-hu	C3	56	380.425
Chao-hu	C30	37	420.408
Chao-hu	C4	307	505.089
Chao-hu	C5	336	597.653
Chao-hu	C6	402	594.571
Chao-hu	C7	322	489.057
Chao-hu	C8	351	607.548
Chao-hu	C9	308	613.901
Ji-an	J1	122	407.366
Ji-an	J10	385	719.178
Ji-an	J11	74	402.889
Ji-an	J12	137	481.689
Ji-an	J13	328	504.647
Ji-an	J14	310	499.4
Ji-an	J15	346	627.312
Ji-an	J16	331	626.119
Ji-an	J17	318	673.468
Ji-an	J18	193	478.626
Ji-an	J19	82	478.158
Ji-an	J2	232	472.111
Ji-an	J20	273	493.641
Ji-an	J21	229	452.856
Ji-an	J22	364	688.653
Ji-an	J23	353	636.388
Ji-an	J24	363	496.971
Ji-an	J25	353	471.843
Ji-an	J26	357	601.545
Ji-an	J27	53	413.874
Ji-an	J28	278	531.523
Ji-an	J29	361	548.1
Ji-an	J3	398	623.708
Ji-an	J30	351	533.935
Ji-an	J4	333	740.052
Ji-an	J5	384	546.412
Ji-an	J6	222	490.398
Ji-an	J7	315	600.183
Ji-an	J8	372	752.932
Ji-an	J9	289	506.813

## Sheet: FROH
Table S1-2. Results of ROH calculation
Group	Individual	sum	Froh_genome
Chao-hu	C1	169510597	0.150553
Chao-hu	C10	127101273	0.112886
Chao-hu	C11	122703781	0.108981
Chao-hu	C12	224863361	0.199715
Chao-hu	C13	214324930	0.190355
Chao-hu	C14	158563846	0.14083
Chao-hu	C15	208826311	0.185471
Chao-hu	C16	143148681	0.127139
Chao-hu	C17	162860619	0.144646
Chao-hu	C18	128350869	0.113996
Chao-hu	C19	97364689	0.0864755
Chao-hu	C2	169533197	0.150573
Chao-hu	C20	82213345	0.0730187
Chao-hu	C21	72951407	0.0647926
Chao-hu	C22	135693271	0.120517
Chao-hu	C23	113733092	0.101013
Chao-hu	C24	78836666	0.0700196
Chao-hu	C25	160229866	0.14231
Chao-hu	C26	92046533	0.0817521
Chao-hu	C27	132387788	0.117582
Chao-hu	C28	44221373	0.0392757
Chao-hu	C29	15384315	0.0136637
Chao-hu	C3	21303772	0.0189212
Chao-hu	C30	15555093	0.0138154
Chao-hu	C4	155062212	0.13772
Chao-hu	C5	200811447	0.178353
Chao-hu	C6	239017411	0.212286
Chao-hu	C7	157476416	0.139864
Chao-hu	C8	213249379	0.1894
Chao-hu	C9	189081529	0.167935
Ji-an	J1	49698607	0.0441403
Ji-an	J10	276883420	0.245917
Ji-an	J11	29813816	0.0264795
Ji-an	J12	65991348	0.0586109
Ji-an	J13	165524145	0.147012
Ji-an	J14	154814125	0.1375
Ji-an	J15	217049796	0.192775
Ji-an	J16	207245308	0.184067
Ji-an	J17	214162790	0.190211
Ji-an	J18	92374799	0.0820437
Ji-an	J19	39208915	0.0348238
Ji-an	J2	109529698	0.09728
Ji-an	J20	134764107	0.119692
Ji-an	J21	103704127	0.0921059
Ji-an	J22	250669725	0.222635
Ji-an	J23	224644862	0.199521
Ji-an	J24	180400629	0.160225
Ji-an	J25	166560497	0.147932
Ji-an	J26	214751666	0.190734
Ji-an	J27	21935329	0.0194821
Ji-an	J28	147763281	0.131238
Ji-an	J29	197864092	0.175735
Ji-an	J3	248235595	0.220473
Ji-an	J30	187411058	0.166451
Ji-an	J4	246437428	0.218876
Ji-an	J5	209822315	0.186356
Ji-an	J6	108868310	0.0966926
Ji-an	J7	189057692	0.167914
Ji-an	J8	280090651	0.248766
Ji-an	J9	146468827	0.130088

## Sheet: ROH island
Table S1-3. Results of ROH calculation
chr	Start	End	Length(bp)	GeneID
10	6683181	6942219	259039	LOC113843518 LOC119712983 LOC119713042 LOC119717843 LOC119717844 LOC119717847 LOC119717910 LOC119717911
W	759524	1063021	303498	LOC101794193 LOC101803787 LOC110352107 LOC113840894 LOC119714294
W	4530174	4849803	319630	LOC106020427 LOC113841183 LOC113841203 LOC113841677 LOC119714337
W	7903241	8269911	366671	LOC101800597 LOC101801710 LOC101802777
W	9344383	15765023	6420641	LOC101790479 LOC101791000 LOC101793178 LOC101793198 LOC101793250 LOC101793805 LOC101795426 LOC101795454 LOC101796523 LOC101797738 LOC101797743 LOC101799270 LOC101805096 LOC101805329 LOC110354585 LOC113840527 LOC113840869 LOC113840870 LOC113840873 LOC113840911 LOC113840912 LOC113841129 LOC113841579 LOC113841684 LOC113841711 LOC113841866 LOC113842218 LOC113842230 LOC113842241 LOC119714278 LOC119714…
Z	2371084	2778089	407006	CTIF SMAD2 ZBTB7C SMAD7 LOC119714367 LOC119714481
Z	3336560	3372392	35833	ARK2C ARK2N
Z	3835262	5564807	1729546	SETBP1 LOC101796621 LOC106014606 LOC110351355 LOC110352667 LOC119714576
Z	5831247	6077045	245799	PIK3C3 LOC110351355
Z	6190878	6911292	720415	PIK3C3 SYT4 RIT2 LOC110354022 LOC119714492
Z	7127664	7210424	82761	CELF4 LOC113840300 LOC119714568
Z	7415328	7588869	173542	CELF4 LOC119714568
Z	8407379	8430158	22780	CELF4 LOC119714388
Z	9453260	9657631	204372	CNTFR GALT
Z	10405558	10665072	259515	UNC13B RUSC2 LOC101796723 LOC101800696 LOC106020613 LOC113840127
Z	11666558	12405294	738737	PRLR C1QTNF3 RAI14 AGXT2 RAD1 BRIX1 DNAJC21 NPR3 TARS1 ADAMTS12 SLC45A2 AMACR RXFP3 LOC106019219 LOC113840159 LOC113840273 LOC119714380 LOC119714391 LOC119714416
Z	12451185	12467001	15817	PRLR
Z	12883323	13565029	681707	SLC1A3 NUP155 GDNF NIPBL CPLANE1 WDR70 LOC113840228 LOC119714471 LOC119714592
Z	14122497	14927787	805291	C7 C6 PLCXD3 OXCT1 TTC33 PRKAA1 DAB2 RPL37 LOC113840316 LOC119714407 LOC119714408 LOC119714409
Z	15875022	17403453	1528432	ISL1 PARP8 EMB HCN1 LOC101789782 LOC106019449 LOC110351838 LOC110354800 LOC119714441
Z	18228682	20666506	2437825	MAP3K1 ANKRD55 PDE4D RAB3C DEPDC1B PLK2 MIER3 SETD9 GPX8 PLPP1 SLC38A9 IL6ST CDC20B DHX29 ARL15 MTREX DDX4 ESM1 IL31RA SNX18 HSPB3 GPBP1 MCIDAS LOC101793527 LOC101800784 LOC101801163 LOC113840129 LOC113840181 LOC113840340 LOC113840408 LOC113840410 LOC119714494 LOC119714549 LOC119714603
Z	20835304	22049119	1213816	PDE4D LRRC70 ELOVL7 KIF2A DEPDC1B ERCC8 NDUFAF2 IPO11 DIMT1 ZSWIM6 SMIM15 LOC101796483 LOC106017447 LOC110353000 LOC110353001 LOC119714513 LOC119714570 LOC119714586
Z	23047340	23547096	499757	MAST4 CD180 LOC101798654 LOC101799584
Z	24054043	24156298	102256	SERINC5 CENPH CDK7 THBS4 MRPS36
Z	24481174	24646136	164963	JMY DMGDH ARSB LOC101802407 LOC119714571
Z	25325164	25338405	13242	WDR41 LOC113840412
Z	25425037	27953394	2528358	HMGCR GCNT4 GFM2 ENC1 TNPO1 AGGF1 S100Z F2RL1 IQGAP2 POC5 CERT1 MED18 FAM169A NSA2 HEXB ARHGEF28 UTP15 ANKRA2 BTF3 TMEM174 TMEM171 FCHO2 PDE8B ZNF366 PTCD2 MRPS27 PGM5 F2RL2 SV2C ANKDD1B POLK TMEM252 FOXD1 MAP1B F2R LOC101790009 LOC101792359 CRHBP LOC106014574 LOC113840139 LOC113840415 LOC119714399 LOC119714417 LOC119714501 LOC119714529 LOC119714531 LOC119714541 LOC119714563
Z	28369773	28939528	569756	VLDLR SMARCA2 DMRT3 DMRT2 LOC106014572 LOC110351337 LOC113840140 LOC119714352 LOC119714466 LOC119714546 LOC119714596
Z	29237252	29804661	567410	RFX3 AK3 JAK2 RCL1 CDC37L1 SLC1A1 GLIS3 LOC106018250 LOC119714469 LOC119714509 LOC119714515 LOC119714551
Z	30420259	31772947	1352689	KDM4C PTPRD LOC106015675 LOC113840240
Z	31961666	32867404	905739	LOC113840240 LOC119714539
Z	37445876	37887572	441697	CARNMT1 OSTF1 TRPM6 CZH9orf40 NMRK1 PCSK5 LOC119714534 LOC119714547
Z	38181092	39159513	978422	CEMIP2 GDA ABHD17B PTAR1 MAMDC2 SMC5 TRPM3 ZFAND5 TMC1 CZH9orf85 KLF9 LOC110352296 LOC119714421
Z	41315018	41459481	144464	TLE4 LOC110352144 LOC119714585
Z	41953199	42411070	457872	TLE1 RASEF
Z	46896149	47329395	433247	SPIN1 CKS2 SHC3 S1PR3 NXNL2 LOC113840320 LOC119714437 LOC119714438 LOC119714599
Z	48013637	48198486	184850	AUH LOC101794806 LOC119714503 LOC119714516
Z	48736334	48810277	73944	HINT1 LYRM7 CDC42SE2 LOC119714355
Z	48935132	49184639	249508	HINT1 CHSY3 LOC106018776 LOC119714355
Z	49323496	49563334	239839	CHSY3 LOC106018776
Z	52977511	53944858	967348	FUT10 NRG1 HOOK3 FNTA LPL LOC101793658 LOC119714363
Z	54385757	54831877	446121	PIGG TMEM271 LOC101791537 LOC101793841 LOC119714353 LOC119714537
Z	55224032	55399963	175932	CPLX1 PCGF3 LOC106019582
Z	55545033	55548833	3801	CPLX1 LOC106019582
Z	57770045	57844960	74916	PAM LOC106018491
Z	57991520	58078389	86870	PPIP5K2 MACIR LOC113840338
Z	59418099	59531293	113195	EFNA5 LOC119714350
Z	61104396	61216229	111834	SLC25A46 LOC113840303
Z	63540302	63863991	323690	GRAMD2B LOC106019855 LOC119714565
Z	64548658	64821974	273317	CSNK1G3 LOC119714465
Z	66837156	67731824	894669	DTWD2 SEMA6A LOC110352787 LOC113840281 LOC119714508 LOC119714510
Z	69137396	69569226	431831	DGKQ ELP1 XPA CORO2A TBC1D2 DNAJA1 SMU1 B4GALT1 NCBP1 TSTD2 TDRD7 FOXE1 LOC113840219
Z	70418405	70433540	15136	LOC110352202 LOC119714543
Z	75997871	76296417	298547	LOC106020670 LOC110354552 LOC113841132 LOC113841723
Z	78103687	78194654	90968	VCAN HAPLN1
Z	81296281	82534180	1237900	ADGRV1 FAM172A ARRDC3 LOC110352119 LOC113840142 LOC119714405

## Sheet: ROH island loci
Table S1-4. Results of ROH calculation
Chromosome	Position	zscore
Z	82534180	61.6667
Z	82534179	61.6667
Z	82534134	61.6667
Z	82534081	61.6667
Z	82534067	61.6667
Z	82534056	61.6667
Z	82534001	61.6667
Z	82533999	61.6667
Z	82533979	61.6667
Z	82533975	61.6667
Z	82533921	61.6667
Z	82533889	61.6667
Z	82533878	61.6667
Z	82533860	61.6667
Z	82533842	61.6667
Z	82533790	61.6667
Z	82533783	61.6667
Z	82533738	61.6667
Z	82533719	61.6667
Z	82533683	61.6667
Z	82533673	61.6667
Z	82533634	61.6667
Z	82533624	61.6667
Z	82533615	61.6667
Z	82533595	61.6667
Z	82533588	61.6667
Z	82533502	61.6667
Z	82533490	61.6667
Z	82533466	61.6667
Z	82532698	61.6667
Z	82532568	61.6667
Z	82532538	61.6667
Z	82532443	61.6667
Z	82532419	61.6667
Z	82208335	61.6667
Z	82208292	61.6667
Z	82208283	61.6667
Z	82208267	61.6667
Z	82208255	61.6667
Z	82208237	61.6667
Z	82208200	61.6667
Z	82208198	61.6667
Z	82203841	61.6667
Z	82203802	61.6667
Z	82203716	61.6667
Z	82203672	61.6667
Z	82203536	61.6667
Z	82203483	61.6667
Z	82203476	61.6667
Z	82203431	61.6667
Z	82203392	61.6667
Z	82203376	61.6667
Z	82196299	61.6667
Z	82196293	61.6667
Z	82196223	61.6667
Z	82196211	61.6667
Z	82196138	61.6667
Z	82196119	61.6667
Z	82196079	61.6667
Z	82196069	61.6667
Z	82196013	61.6667
Z	82195990	61.6667
Z	82195969	61.6667
Z	82195890	61.6667
Z	82195874	61.6667
Z	82195869	61.6667
Z	82195671	61.6667
Z	82195648	61.6667
Z	82195622	61.6667
Z	82195610	61.6667
Z	82195556	61.6667
Z	82195540	61.6667
Z	82195539	61.6667
Z	82195483	61.6667
Z	82188829	61.6667
Z	82188625	61.6667
Z	82188244	61.6667
Z	82188198	61.6667
Z	82188177	61.6667
Z	82188108	61.6667
Z	82185379	61.6667
Z	82185242	61.6667
Z	82185233	61.6667
Z	82185218	61.6667
Z	82185206	61.6667
Z	82185199	61.6667
Z	82185121	61.6667
Z	82185017	61.6667
Z	82185016	61.6667
Z	82184972	61.6667
Z	82184953	61.6667
Z	82184924	61.6667
Z	82184831	61.6667
Z	82184828	61.6667
Z	82184741	61.6667
Z	82175163	61.6667
Z	82175163	61.6667
Z	82175162	61.6667
Z	82175149	61.6667
Z	82175138	61.6667
Z	82175066	61.6667
Z	82175043	61.6667
Z	82175017	61.6667
Z	82174996	61.6667
Z	82174971	61.6667
Z	82174961	61.6667
Z	82174958	61.6667
Z	82174893	61.6667
Z	82174733	61.6667
Z	82174718	61.6667
Z	82174699	61.6667
Z	82174681	61.6667
Z	82174635	61.6667
Z	82174427	61.6667
Z	82174425	61.6667
Z	82174394	61.6667
Z	82174386	61.6667
Z	82174360	61.6667
Z	82174351	61.6667
Z	82174341	61.6667
Z	82174336	61.6667
Z	82174293	61.6667
Z	82174235	61.6667
Z	82174184	61.6667
Z	82174179	61.6667
Z	82174176	61.6667
Z	82174134	61.6667
Z	82174125	61.6667
Z	82174023	61.6667
Z	82174020	61.6667
Z	82174002	61.6667
Z	82173995	61.6667
Z	82173842	61.6667
Z	82147347	61.6667
Z	82147222	61.6667
Z	82147206	61.6667
Z	82147193	61.6667
Z	82147162	61.6667
Z	82147161	61.6667
Z	82147074	61.6667
Z	82147051	61.6667
Z	82147050	61.6667
Z	82147022	61.6667
Z	82146836	61.6667
Z	82146715	61.6667
Z	82146703	61.6667
Z	82146702	61.6667
Z	82146653	61.6667
Z	82146610	61.6667
Z	82146574	61.6667
Z	82146571	61.6667
Z	82134110	61.6667
Z	82133863	61.6667
Z	82133826	61.6667
Z	82133792	61.6667
Z	82133719	61.6667
Z	82133492	61.6667
Z	82130228	61.6667
Z	82130155	61.6667
Z	82130127	61.6667
Z	82130044	61.6667
Z	82129975	61.6667
Z	82129958	61.6667
Z	82129915	61.6667
Z	82129876	61.6667
Z	82129704	61.6667
Z	82129603	61.6667
Z	82127621	61.6667
Z	82127586	61.6667
Z	82127424	61.6667
Z	82127414	61.6667
Z	82127327	61.6667
Z	82125794	61.6667
Z	82125755	61.6667
Z	82125746	61.6667
Z	82125670	61.6667
Z	82125669	61.6667
Z	82125635	61.6667
Z	82125566	61.6667
Z	82125522	61.6667
Z	82125511	61.6667
Z	82125505	61.6667
Z	82125504	61.6667
Z	82125370	61.6667
Z	82125282	61.6667
Z	82125188	61.6667
Z	82125148	61.6667
Z	82120091	61.6667
Z	82120051	61.6667
Z	82120050	61.6667
Z	82120049	61.6667
Z	82120044	61.6667
Z	82120024	61.6667
Z	82120008	61.6667
Z	82119930	61.6667
Z	82119884	61.6667
Z	82119861	61.6667
Z	82119849	61.6667
Z	82119819	61.6667
Z	82119799	61.6667
Z	82119712	61.6667
Z	82119710	61.6667
Z	82119681	61.6667
Z	82119553	61.6667
Z	82119510	61.6667
Z	82119481	61.6667
Z	82119442	61.6667
Z	82119430	61.6667
Z	82119335	61.6667
Z	82119328	61.6667
Z	82115514	61.6667
Z	82115454	61.6667
Z	82115450	61.6667
Z	82115343	61.6667
Z	82115340	61.6667
Z	82115304	61.6667
Z	82115240	61.6667
Z	82115149	61.6667
Z	82115052	61.6667
Z	82114989	61.6667
Z	82114885	61.6667
Z	82094422	61.6667
Z	82094315	61.6667
Z	82094248	61.6667
Z	82090416	61.6667
Z	82090230	61.6667
Z	82089982	61.6667
Z	82089974	61.6667
Z	82089885	61.6667
Z	82089800	61.6667
Z	82089783	61.6667
Z	82089619	61.6667
Z	82089556	61.6667
Z	82089448	61.6667
Z	82089416	61.6667
Z	82089209	61.6667
Z	82089192	61.6667
Z	82088182	61.6667
Z	82088059	61.6667
Z	82087946	61.6667
Z	82087940	61.6667
Z	82087846	61.6667
Z	82087732	61.6667
Z	82087685	61.6667
Z	82087673	61.6667
Z	82087634	61.6667
Z	82079983	61.6667
Z	82079906	61.6667
Z	82079870	61.6667
Z	82079846	61.6667
Z	82079670	61.6667
Z	82079669	61.6667
Z	82079601	61.6667
Z	82079588	61.6667
Z	82079564	61.6667
Z	82079517	61.6667
Z	82079501	61.6667
Z	82079482	61.6667
Z	82079395	61.6667
Z	82076979	61.6667
Z	82076955	61.6667
Z	82076951	61.6667
Z	82076942	61.6667
Z	82076870	61.6667
Z	82076757	61.6667
Z	82076589	61.6667
Z	82076583	61.6667
Z	82076485	61.6667
Z	82000876	61.6667
Z	82000844	61.6667
Z	82000833	61.6667
Z	82000831	61.6667
Z	82000828	61.6667
Z	82000724	61.6667
Z	82000686	61.6667
Z	82000586	61.6667
Z	82000445	61.6667
Z	82000429	61.6667
Z	82000416	61.6667
Z	81999916	61.6667
Z	81999911	61.6667
Z	81999810	61.6667
Z	81999761	61.6667
Z	81999728	61.6667
Z	81999714	61.6667
Z	81999653	61.6667
Z	81999278	61.6667
Z	81995075	61.6667
Z	81995011	61.6667
Z	81994927	61.6667
Z	81994910	61.6667
Z	81994830	61.6667
Z	81994823	61.6667
Z	81994758	61.6667
Z	81994522	61.6667
Z	81994496	61.6667
Z	81990010	61.6667
Z	81989735	61.6667
Z	81989693	61.6667
Z	81989352	61.6667
Z	81989329	61.6667
Z	81989324	61.6667
Z	81989190	61.6667
Z	81987999	61.6667
Z	81987985	61.6667
Z	81987789	61.6667
Z	81987723	61.6667
Z	81987635	61.6667
Z	81987198	61.6667
Z	81987072	61.6667
Z	81987038	61.6667
Z	81987032	61.6667
Z	81986967	61.6667
Z	81986922	61.6667
Z	81986889	61.6667
Z	81986822	61.6667
Z	81986798	61.6667
Z	81986786	61.6667
Z	81986680	61.6667
Z	81986593	61.6667
Z	81986463	61.6667
Z	81986455	61.6667
Z	81978981	61.6667
Z	81978752	61.6667
Z	81978675	61.6667
Z	81978671	61.6667
Z	81978670	61.6667
Z	81978631	61.6667
Z	81978621	61.6667
Z	81978594	61.6667
Z	81978401	61.6667
Z	81977075	61.6667
Z	81977050	61.6667
Z	81977002	61.6667
Z	81976822	61.6667
Z	81976752	61.6667
Z	81976721	61.6667
Z	81976674	61.6667
Z	81976583	61.6667
Z	81976517	61.6667
Z	81976336	61.6667
Z	81975011	61.6667
Z	81974937	61.6667
Z	81974881	61.6667
Z	81974869	61.6667
Z	81974810	61.6667
Z	81974720	61.6667
Z	81937254	61.6667
Z	81937173	61.6667
Z	81937117	61.6667
Z	81937063	61.6667
Z	81845762	61.6667
Z	81845708	61.6667
Z	81845707	61.6667
Z	81845683	61.6667
Z	81772785	61.6667
Z	81772775	61.6667
Z	81772696	61.6667
Z	81772664	61.6667
Z	81760182	61.6667
Z	81760175	61.6667
Z	81758088	61.6667
Z	81758055	61.6667
Z	81758054	61.6667
Z	81758030	61.6667
Z	81757943	61.6667
Z	81757942	61.6667
Z	81757924	61.6667
Z	81757883	61.6667
Z	81757813	61.6667
Z	81757770	61.6667
Z	81757735	61.6667
Z	81757711	61.6667
Z	81757656	61.6667
Z	81757640	61.6667
Z	81757636	61.6667
Z	81757624	61.6667
Z	81752109	61.6667
Z	81752107	61.6667
Z	81752102	61.6667
Z	81752058	61.6667
Z	81752037	61.6667
Z	81752020	61.6667
Z	81751894	61.6667
Z	81714711	61.6667
Z	81714610	61.6667
Z	81714547	61.6667
Z	81714529	61.6667
Z	81714369	61.6667
Z	81714367	61.6667
Z	81714196	61.6667
Z	81712288	61.6667
Z	81712202	61.6667
Z	81712099	61.6667
Z	81712081	61.6667
Z	81712052	61.6667
Z	81711972	61.6667
Z	81711966	61.6667
Z	81711766	61.6667
Z	81711738	61.6667
Z	81711590	61.6667
Z	81711585	61.6667
Z	81711542	61.6667
Z	81711540	61.6667
Z	81711537	61.6667
Z	81711512	61.6667
Z	81692902	61.6667
Z	81692713	61.6667
Z	81692680	61.6667
Z	81692389	61.6667
Z	81690904	61.6667
Z	81690832	61.6667
Z	81690433	61.6667
Z	81690130	61.6667
Z	81680252	61.6667
Z	81680193	61.6667
Z	81680074	61.6667
Z	81680071	61.6667
Z	81680011	61.6667
Z	81679908	61.6667
Z	81679891	61.6667
Z	81679880	61.6667
Z	81679877	61.6667
Z	81679871	61.6667
Z	81679719	61.6667
Z	81679591	61.6667
Z	81679499	61.6667
Z	81679487	61.6667
Z	81679458	61.6667
Z	81679455	61.6667
Z	81679455	61.6667
Z	81679446	61.6667
Z	81679390	61.6667
Z	81679379	61.6667
Z	81667798	61.6667
Z	81667763	61.6667
Z	81667718	61.6667
Z	81667647	61.6667
Z	81667525	61.6667
Z	81667344	61.6667
Z	81667213	61.6667
Z	81665339	61.6667
Z	81665173	61.6667
Z	81665123	61.6667
Z	81664924	61.6667
Z	81664795	61.6667
Z	81664793	61.6667
Z	81664750	61.6667
Z	81664736	61.6667
Z	81664304	61.6667
Z	81664204	61.6667
Z	81664179	61.6667
Z	81663978	61.6667
Z	81663971	61.6667
Z	81663959	61.6667
Z	81663937	61.6667
Z	81663931	61.6667
Z	81663927	61.6667
Z	81663897	61.6667
Z	81663864	61.6667
Z	81663832	61.6667
Z	81663816	61.6667
Z	81663797	61.6667
Z	81663770	61.6667
Z	81663765	61.6667
Z	81663634	61.6667
Z	81663599	61.6667
Z	81663598	61.6667
Z	81663579	61.6667
Z	81663574	61.6667
Z	81659770	61.6667
Z	81659713	61.6667
Z	81659651	61.6667
Z	81659567	61.6667
Z	81659528	61.6667
Z	81659496	61.6667
Z	81659242	61.6667
Z	81659214	61.6667
Z	81659192	61.6667
Z	81659190	61.6667
Z	81659182	61.6667
Z	81659176	61.6667
Z	81659072	61.6667
Z	81659052	61.6667
Z	81658973	61.6667
Z	81658938	61.6667
Z	81653492	61.6667
Z	81653469	61.6667
Z	81653434	61.6667
Z	81653392	61.6667
Z	81653346	61.6667
Z	81653329	61.6667
Z	81653318	61.6667
Z	81653269	61.6667
Z	81653061	61.6667
Z	81652917	61.6667
Z	81382525	61.6667
Z	81371056	61.6667
Z	81371044	61.6667
Z	81370928	61.6667
Z	81370920	61.6667
Z	81370912	61.6667
Z	81370839	61.6667
Z	81370810	61.6667
Z	81370762	61.6667
Z	81370631	61.6667
Z	81370603	61.6667
Z	81370583	61.6667
Z	81370581	61.6667
Z	81370578	61.6667
Z	81370451	61.6667
Z	81370422	61.6667
Z	81370327	61.6667
Z	81370316	61.6667
Z	81370310	61.6667
Z	81368125	61.6667
Z	81368113	61.6667
Z	81367979	61.6667
Z	81367973	61.6667
Z	81367924	61.6667
Z	81367838	61.6667
Z	81367808	61.6667
Z	81367801	61.6667
Z	81367784	61.6667
Z	81367761	61.6667
Z	81367704	61.6667
Z	81367699	61.6667
Z	81367663	61.6667
Z	81367630	61.6667
Z	81367624	61.6667
Z	81367613	61.6667
Z	81367563	61.6667
Z	81367562	61.6667
Z	81367510	61.6667
Z	81358328	61.6667
Z	81358294	61.6667
Z	81358284	61.6667
Z	81358281	61.6667
Z	81358270	61.6667
Z	81358258	61.6667
Z	81358244	61.6667
Z	81358228	61.6667
Z	81358169	61.6667
Z	81358138	61.6667
Z	81358017	61.6667
Z	81358010	61.6667
Z	81358009	61.6667
Z	81357989	61.6667
Z	81357964	61.6667
Z	81357959	61.6667
Z	81357947	61.6667
Z	81357941	61.6667
Z	81357910	61.6667
Z	81357859	61.6667
Z	81357849	61.6667
Z	81357848	61.6667
Z	81357843	61.6667
Z	81357825	61.6667
Z	81357824	61.6667
Z	81357802	61.6667
Z	81357792	61.6667
Z	81357748	61.6667
Z	81357729	61.6667
Z	81357701	61.6667
Z	81357699	61.6667
Z	81357698	61.6667
Z	81357692	61.6667
Z	81357631	61.6667
Z	81357608	61.6667
Z	81357586	61.6667
Z	81357579	61.6667
Z	81357571	61.6667
Z	81356096	61.6667
Z	81356029	61.6667
Z	81356013	61.6667
Z	81356005	61.6667
Z	81355996	61.6667
Z	81355981	61.6667
Z	81355973	61.6667
Z	81355969	61.6667
Z	81355947	61.6667
Z	81355866	61.6667
Z	81355818	61.6667
Z	81355801	61.6667
Z	81355717	61.6667
Z	81355696	61.6667
Z	81355656	61.6667
Z	81355611	61.6667
Z	81355602	61.6667
Z	81355511	61.6667
Z	81355425	61.6667
Z	81355418	61.6667
Z	81355416	61.6667
Z	81355401	61.6667
Z	81355397	61.6667
Z	81355386	61.6667
Z	81355384	61.6667
Z	81355377	61.6667
Z	81355352	61.6667
Z	81355351	61.6667
Z	81355334	61.6667
Z	81355322	61.6667
Z	81355300	61.6667
Z	81355238	61.6667
Z	81353931	61.6667
Z	81353822	61.6667
Z	81353781	61.6667
Z	81353684	61.6667
Z	81353677	61.6667
Z	81353631	61.6667
Z	81353543	61.6667
Z	81353533	61.6667
Z	81353480	61.6667
Z	81353472	61.6667
Z	81353282	61.6667
Z	81353250	61.6667
Z	81353249	61.6667
Z	81353240	61.6667
Z	81353139	61.6667
Z	81353123	61.6667
Z	81350025	61.6667
Z	81350023	61.6667
Z	81349981	61.6667
Z	81349956	61.6667
Z	81349902	61.6667
Z	81349866	61.6667
Z	81349858	61.6667
Z	81349842	61.6667
Z	81349816	61.6667
Z	81349803	61.6667
Z	81349779	61.6667
Z	81349775	61.6667
Z	81349772	61.6667
Z	81349695	61.6667
Z	81349682	61.6667
Z	81349675	61.6667
Z	81349542	61.6667
Z	81349527	61.6667
Z	81349491	61.6667
Z	81349461	61.6667
Z	81349410	61.6667
Z	81349377	61.6667
Z	81349371	61.6667
Z	81349333	61.6667
Z	81349316	61.6667
Z	81349309	61.6667
Z	81349215	61.6667
Z	81349205	61.6667
Z	81349195	61.6667
Z	81349184	61.6667
Z	81341195	61.6667
Z	81341141	61.6667
Z	81341133	61.6667
Z	81341127	61.6667
Z	81341025	61.6667
Z	81340942	61.6667
Z	81340926	61.6667
Z	81340908	61.6667
Z	81340907	61.6667
Z	81340821	61.6667
Z	81340815	61.6667
Z	81340806	61.6667
Z	81340775	61.6667
Z	81340773	61.6667
Z	81340695	61.6667
Z	81340674	61.6667
Z	81340659	61.6667
Z	81340625	61.6667
Z	81340610	61.6667
Z	81340593	61.6667
Z	81340587	61.6667
Z	81331250	61.6667
Z	81331246	61.6667
Z	81331097	61.6667
Z	81331018	61.6667
Z	81330955	61.6667
Z	81330948	61.6667
Z	81330861	61.6667
Z	81330855	61.6667
Z	81330853	61.6667
Z	81330842	61.6667
Z	81330769	61.6667
Z	81330602	61.6667
Z	81330583	61.6667
Z	81330573	61.6667
Z	81330522	61.6667
Z	81330446	61.6667
Z	81330439	61.6667
Z	81330356	61.6667
Z	81326910	61.6667
Z	81326893	61.6667
Z	81326876	61.6667
Z	81326872	61.6667
Z	81326871	61.6667
Z	81326760	61.6667
Z	81326754	61.6667
Z	81326737	61.6667
Z	81326613	61.6667
Z	81326555	61.6667
Z	81326517	61.6667
Z	81326382	61.6667
Z	81326245	61.6667
Z	81326227	61.6667
Z	81326220	61.6667
Z	81326128	61.6667
Z	81323413	61.6667
Z	81323411	61.6667
Z	81323373	61.6667
Z	81323350	61.6667
Z	81323338	61.6667
Z	81323328	61.6667
Z	81323306	61.6667
Z	81323129	61.6667
Z	81323027	61.6667
Z	81322996	61.6667
Z	81322978	61.6667
Z	81322877	61.6667
Z	81322847	61.6667
Z	81322842	61.6667
Z	81322836	61.6667
Z	81322835	61.6667
Z	81322754	61.6667
Z	81322747	61.6667
Z	81322713	61.6667
Z	81322675	61.6667
Z	81322648	61.6667
Z	81322647	61.6667
Z	81316944	61.6667
Z	81316821	61.6667
Z	81316740	61.6667
Z	81316737	61.6667
Z	81316736	61.6667
Z	81316732	61.6667
Z	81316686	61.6667
Z	81316685	61.6667
Z	81316654	61.6667
Z	81316601	61.6667
Z	81316599	61.6667
Z	81316561	61.6667
Z	81316518	61.6667
Z	81316427	61.6667
Z	81316377	61.6667
Z	81316181	61.6667
Z	81299198	61.6667
Z	81299047	61.6667
Z	81299022	61.6667
Z	81298957	61.6667
Z	81298878	61.6667
Z	81298758	61.6667
Z	81298738	61.6667
Z	81298737	61.6667
Z	81298717	61.6667
Z	81298708	61.6667
Z	81298692	61.6667
Z	81296797	61.6667
Z	81296703	61.6667
Z	81296676	61.6667
Z	81296576	61.6667
Z	81296571	61.6667
Z	81296512	61.6667
Z	81296505	61.6667
Z	81296498	61.6667
Z	81296492	61.6667
Z	81296475	61.6667
Z	81296445	61.6667
Z	81296437	61.6667
Z	81296426	61.6667
Z	81296351	61.6667
Z	81296346	61.6667
Z	81296281	61.6667
Z	78194654	61.6667
Z	78194582	61.6667
Z	78194469	61.6667
Z	78194468	61.6667
Z	78194438	61.6667
Z	78194261	61.6667
Z	78194222	61.6667
Z	78194214	61.6667
Z	78194213	61.6667
Z	78194104	61.6667
Z	78194088	61.6667
Z	78194046	61.6667
Z	78193975	61.6667
Z	78174789	61.6667
Z	78174573	61.6667
Z	78174563	61.6667
Z	78174480	61.6667
Z	78174325	61.6667
Z	78170382	61.6667
Z	78170372	61.6667
Z	78170345	61.6667
Z	78170143	61.6667
Z	78170087	61.6667
Z	78170085	61.6667
Z	78170028	61.6667
Z	78170002	61.6667
Z	78169938	61.6667
Z	78169892	61.6667
Z	78169801	61.6667
Z	78169752	61.6667
Z	78169713	61.6667
Z	78169697	61.6667
Z	78169670	61.6667
Z	78169640	61.6667
Z	78169606	61.6667
Z	78168017	61.6667
Z	78167919	61.6667
Z	78167861	61.6667
Z	78167786	61.6667
Z	78167652	61.6667
Z	78167640	61.6667
Z	78167561	61.6667
Z	78167536	61.6667
Z	78167512	61.6667
Z	78167466	61.6667
Z	78167465	61.6667
Z	78167351	61.6667
Z	78167269	61.6667
Z	78165536	61.6667
Z	78165476	61.6667
Z	78165442	61.6667
Z	78165351	61.6667
Z	78165336	61.6667
Z	78165273	61.6667
Z	78165268	61.6667
Z	78165227	61.6667
Z	78165132	61.6667
Z	78165131	61.6667
Z	78165122	61.6667
Z	78137845	61.6667
Z	78137678	61.6667
Z	78137645	61.6667
Z	78137549	61.6667
Z	78137514	61.6667
Z	78137446	61.6667
Z	78137411	61.6667
Z	78137349	61.6667
Z	78137105	61.6667
Z	78137056	61.6667
Z	78136635	61.6667
Z	78136618	61.6667
Z	78127962	61.6667
Z	78127809	61.6667
Z	78127142	61.6667
Z	78127017	61.6667
Z	78126937	61.6667
Z	78126896	61.6667
Z	78126808	61.6667
Z	78126800	61.6667
Z	78126672	61.6667
Z	78126651	61.6667
Z	78126632	61.6667
Z	78126234	61.6667
Z	78126087	61.6667
Z	78126045	61.6667
Z	78126033	61.6667
Z	78125914	61.6667
Z	78125831	61.6667
Z	78125818	61.6667
Z	78125808	61.6667
Z	78125756	61.6667
Z	78125728	61.6667
Z	78125627	61.6667
Z	78125532	61.6667
Z	78125485	61.6667
Z	78121893	61.6667
Z	78121879	61.6667
Z	78121739	61.6667
Z	78121611	61.6667
Z	78121446	61.6667
Z	78121388	61.6667
Z	78121368	61.6667
Z	78121325	61.6667
Z	78121321	61.6667
Z	78121294	61.6667
Z	78121292	61.6667
Z	78121288	61.6667
Z	78121276	61.6667
Z	78121270	61.6667
Z	78121220	61.6667
Z	78121194	61.6667
Z	78121181	61.6667
Z	78121163	61.6667
Z	78121046	61.6667
Z	78116989	61.6667
Z	78116988	61.6667
Z	78116950	61.6667
Z	78116904	61.6667
Z	78116883	61.6667
Z	78116844	61.6667
Z	78116790	61.6667
Z	78116591	61.6667
Z	78116486	61.6667
Z	78116331	61.6667
Z	78116268	61.6667
Z	78116236	61.6667
Z	78116224	61.6667
Z	78112791	61.6667
Z	78112575	61.6667
Z	78112537	61.6667
Z	78112510	61.6667
Z	78112507	61.6667
Z	78112485	61.6667
Z	78112461	61.6667
Z	78112456	61.6667
Z	78112422	61.6667
Z	78112411	61.6667
Z	78112378	61.6667
Z	78112178	61.6667
Z	78109307	61.6667
Z	78109151	61.6667
Z	78109041	61.6667
Z	78108948	61.6667
Z	78108817	61.6667
Z	78108734	61.6667
Z	78108725	61.6667
Z	78108680	61.6667
Z	78104115	61.6667
Z	78103995	61.6667
Z	78103984	61.6667
Z	78103728	61.6667
Z	78103687	61.6667
Z	76296417	61.6667
Z	76296306	61.6667
Z	76296234	61.6667
Z	76287558	61.6667
Z	76287516	61.6667
Z	76287477	61.6667
Z	76287430	61.6667
Z	70433540	61.6667
Z	70433539	61.6667
Z	70433262	61.6667
Z	70433148	61.6667
Z	70433013	61.6667
Z	70432972	61.6667
Z	70425889	61.6667
Z	70425871	61.6667
Z	70425846	61.6667
Z	70425803	61.6667
Z	70425755	61.6667
Z	70425632	61.6667
Z	70425578	61.6667
Z	70425531	61.6667
Z	70425472	61.6667
Z	70425463	61.6667
Z	70425411	61.6667
Z	70424232	61.6667
Z	70423888	61.6667
Z	70418889	61.6667
Z	70418867	61.6667
Z	70418628	61.6667
Z	70418569	61.6667
Z	70418553	61.6667
Z	70418524	61.6667
Z	70418405	61.6667
Z	69569226	61.6667
Z	69569189	61.6667
Z	69569184	61.6667
Z	69569171	61.6667
Z	69569034	61.6667
Z	69568892	61.6667
Z	69568845	61.6667
Z	69564033	61.6667
Z	69563942	61.6667
Z	69563908	61.6667
Z	69563856	61.6667
Z	69563805	61.6667
Z	69563619	61.6667
Z	69563493	61.6667
Z	69563336	61.6667
Z	69552058	61.6667
Z	69552046	61.6667
Z	69551998	61.6667
Z	69551865	61.6667
Z	69551845	61.6667
Z	69551736	61.6667
Z	69551619	61.6667
Z	69551458	61.6667
Z	69551437	61.6667
Z	69551436	61.6667
Z	69551361	61.6667
Z	69545086	61.6667
Z	69544970	61.6667
Z	69524828	61.6667
Z	69524745	61.6667
Z	69524662	61.6667
Z	69524616	61.6667
Z	69524460	61.6667
Z	69524453	61.6667
Z	69516824	61.6667
Z	69516620	61.6667
Z	69516611	61.6667
Z	69516581	61.6667
Z	69516488	61.6667
Z	69409874	61.6667
Z	69409830	61.6667
Z	69160712	61.6667
Z	69160697	61.6667
Z	69160674	61.6667
Z	69160640	61.6667
Z	69160631	61.6667
Z	69155168	61.6667
Z	69154986	61.6667
Z	69154968	61.6667
Z	69154939	61.6667
Z	69154821	61.6667
Z	69154785	61.6667
Z	69154777	61.6667
Z	69154665	61.6667
Z	69154576	61.6667
Z	69154563	61.6667
Z	69154444	61.6667
Z	69153477	61.6667
Z	69153470	61.6667
Z	69153362	61.6667
Z	69153355	61.6667
Z	69152919	61.6667
Z	69152710	61.6667
Z	69150345	61.6667
Z	69150328	61.6667
Z	69150298	61.6667
Z	69150295	61.6667
Z	69150195	61.6667
Z	69150142	61.6667
Z	69149980	61.6667
Z	69143203	61.6667
Z	69143079	61.6667
Z	69143062	61.6667
Z	69143050	61.6667
Z	69142987	61.6667
Z	69142977	61.6667
Z	69142949	61.6667
Z	69138074	61.6667
Z	69137712	61.6667
Z	69137440	61.6667
Z	69137403	61.6667
Z	69137396	61.6667
Z	67731824	61.6667
Z	67730235	61.6667
Z	67730052	61.6667
Z	67730036	61.6667
Z	67729957	61.6667
Z	67729879	61.6667
Z	67729686	61.6667
Z	67717298	61.6667
Z	67717041	61.6667
Z	67717035	61.6667
Z	67716845	61.6667
Z	67716815	61.6667
Z	67716700	61.6667
Z	67716685	61.6667
Z	67716610	61.6667
Z	67716583	61.6667
Z	67716572	61.6667
Z	67716350	61.6667
Z	67716315	61.6667
Z	67716122	61.6667
Z	67715960	61.6667
Z	67546335	61.6667
Z	67534871	61.6667
Z	67534841	61.6667
Z	67534808	61.6667
Z	67534685	61.6667
Z	67534546	61.6667
Z	67534329	61.6667
Z	67534305	61.6667
Z	67534265	61.6667
Z	67530368	61.6667
Z	67476093	61.6667
Z	67476014	61.6667
Z	67476014	61.6667
Z	67455524	61.6667
Z	67455500	61.6667
Z	67455481	61.6667
Z	67455240	61.6667
Z	67454562	61.6667
Z	66881945	61.6667
Z	66881852	61.6667
Z	66881834	61.6667
Z	66881801	61.6667
Z	66881769	61.6667
Z	66841290	61.6667
Z	66837829	61.6667
Z	66837365	61.6667
Z	66837348	61.6667
Z	66837345	61.6667
Z	66837292	61.6667
Z	66837291	61.6667
Z	66837272	61.6667
Z	66837156	61.6667
Z	64821974	61.6667
Z	64820356	61.6667
Z	64820287	61.6667
Z	64820205	61.6667
Z	64820202	61.6667
Z	64820184	61.6667
Z	64820165	61.6667
Z	64820098	61.6667
Z	64820073	61.6667
Z	64820061	61.6667
Z	64820017	61.6667
Z	64820016	61.6667
Z	64820015	61.6667
Z	64820003	61.6667
Z	64807349	61.6667
Z	64807287	61.6667
Z	64807239	61.6667
Z	64807114	61.6667
Z	64807110	61.6667
Z	64807050	61.6667
Z	64807021	61.6667
Z	64806832	61.6667
Z	64806608	61.6667
Z	64806350	61.6667
Z	64806278	61.6667
Z	64806257	61.6667
Z	64806160	61.6667
Z	64806097	61.6667
Z	64798497	61.6667
Z	64798368	61.6667
Z	64798312	61.6667
Z	64798307	61.6667
Z	64798298	61.6667
Z	64798122	61.6667
Z	64789098	61.6667
Z	64788133	61.6667
Z	64788119	61.6667
Z	64788065	61.6667
Z	64787972	61.6667
Z	64787962	61.6667
Z	64787940	61.6667
Z	64787905	61.6667
Z	64787614	61.6667
Z	64787597	61.6667
Z	64783613	61.6667
Z	64783518	61.6667
Z	64783446	61.6667
Z	64783348	61.6667
Z	64783255	61.6667
Z	64783125	61.6667
Z	64782924	61.6667
Z	64782865	61.6667
Z	64781246	61.6667
Z	64780890	61.6667
Z	64780870	61.6667
Z	64780800	61.6667
Z	64780733	61.6667
Z	64780693	61.6667
Z	64780689	61.6667
Z	64780582	61.6667
Z	64780541	61.6667
Z	64778483	61.6667
Z	64778457	61.6667
Z	64778449	61.6667
Z	64778448	61.6667
Z	64778442	61.6667
Z	64778300	61.6667
Z	64778141	61.6667
Z	64778098	61.6667
Z	64777996	61.6667
Z	64777948	61.6667
Z	64774640	61.6667
Z	64774631	61.6667
Z	64774574	61.6667
Z	64774466	61.6667
Z	64774389	61.6667
Z	64774086	61.6667
Z	64774044	61.6667
Z	64773953	61.6667
Z	64773772	61.6667
Z	64766829	61.6667
Z	64766486	61.6667
Z	64766347	61.6667
Z	64766311	61.6667
Z	64766256	61.6667
Z	64766166	61.6667
Z	64766163	61.6667
Z	64766093	61.6667
Z	64766035	61.6667
Z	64762218	61.6667
Z	64762126	61.6667
Z	64761940	61.6667
Z	64761810	61.6667
Z	64761779	61.6667
Z	64761769	61.6667
Z	64761580	61.6667
Z	64761518	61.6667
Z	64761501	61.6667
Z	64761454	61.6667
Z	64761360	61.6667
Z	64760911	61.6667
Z	64760900	61.6667
Z	64760828	61.6667
Z	64760681	61.6667
Z	64760653	61.6667
Z	64754107	61.6667
Z	64753884	61.6667
Z	64753815	61.6667
Z	64753794	61.6667
Z	64753637	61.6667
Z	64753426	61.6667
Z	64753420	61.6667
Z	64740871	61.6667
Z	64740761	61.6667
Z	64740591	61.6667
Z	64718326	61.6667
Z	64718300	61.6667
Z	64717855	61.6667
Z	64717799	61.6667
Z	64717621	61.6667
Z	64717604	61.6667
Z	64717583	61.6667
Z	64708455	61.6667
Z	64708365	61.6667
Z	64708336	61.6667
Z	64708314	61.6667
Z	64708284	61.6667
Z	64708038	61.6667
Z	64707881	61.6667
Z	64707809	61.6667
Z	64707702	61.6667
Z	64695719	61.6667
Z	64695705	61.6667
Z	64695652	61.6667
Z	64695563	61.6667
Z	64695527	61.6667
Z	64695488	61.6667
Z	64695301	61.6667
Z	64695217	61.6667
Z	64695151	61.6667
Z	64695079	61.6667
Z	64694566	61.6667
Z	64694488	61.6667
Z	64694447	61.6667
Z	64666521	61.6667
Z	64661684	61.6667
Z	64661666	61.6667
Z	64661621	61.6667
Z	64661548	61.6667
Z	64661410	61.6667
Z	64661324	61.6667
Z	64661306	61.6667
Z	64661212	61.6667
Z	64661133	61.6667
Z	64655611	61.6667
Z	64655523	61.6667
Z	64655494	61.6667
Z	64655485	61.6667
Z	64655379	61.6667
Z	64655311	61.6667
Z	64655288	61.6667
Z	64655266	61.6667
Z	64655140	61.6667
Z	64655069	61.6667
Z	64655037	61.6667
Z	64654853	61.6667
Z	64654825	61.6667
Z	64654562	61.6667
Z	64654519	61.6667
Z	64654513	61.6667
Z	64654475	61.6667
Z	64654437	61.6667
Z	64654246	61.6667
Z	64654219	61.6667
Z	64654097	61.6667
Z	64653994	61.6667
Z	64653928	61.6667
Z	64653867	61.6667
Z	64653766	61.6667
Z	64653387	61.6667
Z	64653294	61.6667
Z	64653293	61.6667
Z	64653029	61.6667
Z	64653025	61.6667
Z	64652679	61.6667
Z	64649537	61.6667
Z	64649447	61.6667
Z	64649430	61.6667
Z	64649404	61.6667
Z	64649386	61.6667
Z	64649314	61.6667
Z	64649111	61.6667
Z	64649019	61.6667
Z	64648990	61.6667
Z	64648938	61.6667
Z	64631947	61.6667
Z	64631787	61.6667
Z	64610013	61.6667
Z	64607560	61.6667
Z	64607521	61.6667
Z	64607439	61.6667
Z	64607429	61.6667
Z	64607414	61.6667
Z	64607303	61.6667
Z	64607273	61.6667
Z	64607268	61.6667
Z	64607266	61.6667
Z	64606904	61.6667
Z	64606068	61.6667
Z	64605973	61.6667
Z	64605623	61.6667
Z	64568911	61.6667
Z	64568849	61.6667
Z	64568791	61.6667
Z	64568658	61.6667
Z	64568620	61.6667
Z	64568493	61.6667
Z	64556294	61.6667
Z	64556040	61.6667
Z	64555914	61.6667
Z	64555816	61.6667
Z	64555794	61.6667
Z	64555780	61.6667
Z	64555666	61.6667
Z	64548680	61.6667
Z	64548658	61.6667
Z	63863991	61.6667
Z	63863977	61.6667
Z	63863955	61.6667
Z	63863953	61.6667
Z	63863900	61.6667
Z	63863892	61.6667
Z	63863806	61.6667
Z	63863572	61.6667
Z	63862431	61.6667
Z	63851232	61.6667
Z	63851228	61.6667
Z	63851091	61.6667
Z	63850870	61.6667
Z	63850862	61.6667
Z	63850605	61.6667
Z	63850596	61.6667
Z	63850584	61.6667
Z	63850563	61.6667
Z	63833316	61.6667
Z	63833011	61.6667
Z	63832932	61.6667
Z	63832915	61.6667
Z	63821837	61.6667
Z	63820276	61.6667
Z	63820197	61.6667
Z	63786679	61.6667
Z	63786551	61.6667
Z	63782110	61.6667
Z	63782109	61.6667
Z	63782106	61.6667
Z	63781941	61.6667
Z	63781833	61.6667
Z	63781731	61.6667
Z	63779069	61.6667
Z	63778723	61.6667
Z	63778696	61.6667
Z	63778520	61.6667
Z	63778514	61.6667
Z	63778436	61.6667
Z	63773049	61.6667
Z	63773035	61.6667
Z	63772819	61.6667
Z	63772603	61.6667
Z	63772592	61.6667
Z	63768873	61.6667
Z	63768825	61.6667
Z	63768476	61.6667
Z	63768438	61.6667
Z	63768421	61.6667
Z	63768398	61.6667
Z	63768230	61.6667
Z	63768194	61.6667
Z	63763628	61.6667
Z	63763557	61.6667
Z	63763535	61.6667
Z	63763451	61.6667
Z	63763337	61.6667
Z	63763336	61.6667
Z	63763335	61.6667
Z	63752234	61.6667
Z	63752134	61.6667
Z	63751820	61.6667
Z	63751727	61.6667
Z	63751677	61.6667
Z	63751640	61.6667
Z	63751467	61.6667
Z	63751459	61.6667
Z	63751451	61.6667
Z	63749250	61.6667
Z	63749212	61.6667
Z	63748945	61.6667
Z	63748914	61.6667
Z	63748753	61.6667
Z	63741386	61.6667
Z	63741351	61.6667
Z	63741307	61.6667
Z	63741293	61.6667
Z	63741291	61.6667
Z	63741231	61.6667
Z	63741230	61.6667
Z	63741086	61.6667
Z	63741033	61.6667
Z	63741000	61.6667
Z	63740844	61.6667
Z	63740640	61.6667
Z	63740529	61.6667
Z	63740497	61.6667
Z	63740473	61.6667
Z	63740364	61.6667
Z	63740330	61.6667
Z	63740320	61.6667
Z	63740261	61.6667
Z	63740192	61.6667
Z	63740187	61.6667
Z	63740116	61.6667
Z	63740022	61.6667
Z	63736854	61.6667
Z	63736849	61.6667
Z	63736840	61.6667
Z	63736837	61.6667
Z	63736836	61.6667
Z	63736804	61.6667
Z	63736665	61.6667
Z	63736602	61.6667
Z	63736427	61.6667
Z	63736399	61.6667
Z	63736377	61.6667
Z	63736304	61.6667
Z	63730420	61.6667
Z	63730342	61.6667
Z	63730108	61.6667
Z	63729971	61.6667
Z	63729881	61.6667
Z	63729728	61.6667
Z	63729679	61.6667
Z	63729660	61.6667
Z	63729643	61.6667
Z	63729620	61.6667
Z	63729476	61.6667
Z	63729371	61.6667
Z	63729353	61.6667
Z	63715735	61.6667
Z	63703546	61.6667
Z	63703520	61.6667
Z	63703484	61.6667
Z	63703465	61.6667
Z	63703453	61.6667
Z	63703187	61.6667
Z	63695904	61.6667
Z	63695839	61.6667
Z	63695803	61.6667
Z	63695650	61.6667
Z	63695647	61.6667
Z	63695501	61.6667
Z	63695176	61.6667
Z	63693284	61.6667
Z	63693252	61.6667
Z	63693179	61.6667
Z	63692889	61.6667
Z	63692887	61.6667
Z	63692744	61.6667
Z	63692707	61.6667
Z	63689655	61.6667
Z	63689235	61.6667
Z	63684572	61.6667
Z	63684493	61.6667
Z	63684488	61.6667
Z	63684303	61.6667
Z	63684299	61.6667
Z	63684181	61.6667
Z	63684149	61.6667
Z	63684102	61.6667
Z	63684035	61.6667
Z	63684009	61.6667
Z	63683983	61.6667
Z	63683828	61.6667
Z	63681787	61.6667
Z	63681784	61.6667
Z	63681771	61.6667
Z	63677895	61.6667
Z	63677788	61.6667
Z	63677787	61.6667
Z	63677729	61.6667
Z	63677598	61.6667
Z	63672681	61.6667
Z	63672474	61.6667
Z	63672317	61.6667
Z	63672294	61.6667
Z	63665225	61.6667
Z	63665123	61.6667
Z	63664088	61.6667
Z	63664020	61.6667
Z	63663932	61.6667
Z	63660520	61.6667
Z	63660338	61.6667
Z	63660037	61.6667
Z	63658233	61.6667
Z	63586359	61.6667
Z	63586286	61.6667
Z	63586269	61.6667
Z	63586253	61.6667
Z	63586105	61.6667
Z	63585974	61.6667
Z	63585972	61.6667
Z	63585971	61.6667
Z	63580907	61.6667
Z	63580891	61.6667
Z	63580866	61.6667
Z	63580668	61.6667
Z	63580625	61.6667
Z	63580549	61.6667
Z	63580515	61.6667
Z	63580500	61.6667
Z	63580467	61.6667
Z	63573951	61.6667
Z	63573835	61.6667
Z	63573741	61.6667
Z	63573691	61.6667
Z	63573647	61.6667
Z	63573644	61.6667
Z	63573578	61.6667
Z	63573446	61.6667
Z	63573394	61.6667
Z	63573364	61.6667
Z	63573328	61.6667
Z	63567833	61.6667
Z	63567774	61.6667
Z	63567751	61.6667
Z	63567697	61.6667
Z	63567682	61.6667
Z	63567457	61.6667
Z	63567456	61.6667
Z	63567445	61.6667
Z	63567380	61.6667
Z	63567178	61.6667
Z	63566541	61.6667
Z	63566538	61.6667
Z	63566485	61.6667
Z	63566473	61.6667
Z	63566437	61.6667
Z	63566307	61.6667
Z	63566215	61.6667
Z	63564498	61.6667
Z	63564487	61.6667
Z	63564243	61.6667
Z	63564215	61.6667
Z	63564126	61.6667
Z	63563958	61.6667
Z	63563910	61.6667
Z	63552032	61.6667
Z	63551999	61.6667
Z	63540677	61.6667
Z	63540647	61.6667
Z	63540473	61.6667
Z	63540398	61.6667
Z	63540356	61.6667
Z	63540302	61.6667
Z	61216229	61.6667
Z	61216157	61.6667
Z	61216138	61.6667
Z	61216112	61.6667
Z	61216053	61.6667
Z	61208303	61.6667
Z	61208275	61.6667
Z	61208253	61.6667
Z	61208188	61.6667
Z	61208064	61.6667
Z	61208003	61.6667
Z	61207557	61.6667
Z	61142137	61.6667
Z	61141931	61.6667
Z	61141889	61.6667
Z	61141736	61.6667
Z	61141712	61.6667
Z	61141560	61.6667
Z	61141474	61.6667
Z	61141439	61.6667
Z	61141248	61.6667
Z	61141112	61.6667
Z	61140353	61.6667
Z	61140208	61.6667
Z	61140184	61.6667
Z	61140183	61.6667
Z	61140159	61.6667
Z	61140127	61.6667
Z	61140083	61.6667
Z	61139978	61.6667
Z	61139868	61.6667
Z	61139728	61.6667
Z	61139406	61.6667
Z	61139394	61.6667
Z	61139369	61.6667
Z	61139299	61.6667
Z	61139079	61.6667
Z	61138992	61.6667
Z	61138955	61.6667
Z	61138912	61.6667
Z	61138889	61.6667
Z	61138712	61.6667
Z	61138690	61.6667
Z	61138152	61.6667
Z	61138144	61.6667
Z	61137896	61.6667
Z	61137884	61.6667
Z	61137848	61.6667
Z	61137791	61.6667
Z	61137785	61.6667
Z	61137699	61.6667
Z	61137139	61.6667
Z	61137057	61.6667
Z	61137013	61.6667
Z	61136885	61.6667
Z	61136850	61.6667
Z	61136849	61.6667
Z	61136807	61.6667
Z	61136785	61.6667
Z	61136475	61.6667
Z	61136468	61.6667
Z	61136308	61.6667
Z	61136284	61.6667
Z	61136269	61.6667
Z	61136214	61.6667
Z	61136144	61.6667
Z	61136083	61.6667
Z	61133005	61.6667
Z	61132925	61.6667
Z	61132877	61.6667
Z	61132649	61.6667
Z	61132586	61.6667
Z	61132515	61.6667
Z	61132432	61.6667
Z	61132419	61.6667
Z	61132364	61.6667
Z	61132286	61.6667
Z	61132195	61.6667
Z	61130722	61.6667
Z	61130590	61.6667
Z	61130499	61.6667
Z	61130486	61.6667
Z	61130402	61.6667
Z	61130376	61.6667
Z	61130373	61.6667
Z	61130256	61.6667
Z	61130248	61.6667
Z	61130247	61.6667
Z	61130097	61.6667
Z	61130081	61.6667
Z	61130076	61.6667
Z	61130034	61.6667
Z	61130022	61.6667
Z	61130011	61.6667
Z	61128807	61.6667
Z	61128729	61.6667
Z	61128472	61.6667
Z	61128447	61.6667
Z	61128339	61.6667
Z	61128281	61.6667
Z	61127951	61.6667
Z	61127907	61.6667
Z	61127850	61.6667
Z	61127770	61.6667
Z	61127736	61.6667
Z	61127444	61.6667
Z	61127359	61.6667
Z	61127277	61.6667
Z	61127141	61.6667
Z	61126331	61.6667
Z	61126249	61.6667
Z	61126226	61.6667
Z	61126225	61.6667
Z	61126187	61.6667
Z	61126036	61.6667
Z	61125905	61.6667
Z	61125857	61.6667
Z	61125763	61.6667
Z	61125763	61.6667
Z	61125710	61.6667
Z	61125506	61.6667
Z	61125494	61.6667
Z	61125493	61.6667
Z	61125433	61.6667
Z	61122054	61.6667
Z	61121951	61.6667
Z	61121881	61.6667
Z	61121872	61.6667
Z	61121846	61.6667
Z	61121830	61.6667
Z	61121807	61.6667
Z	61121786	61.6667
Z	61121698	61.6667
Z	61121582	61.6667
Z	61121540	61.6667
Z	61121527	61.6667
Z	61121513	61.6667
Z	61121501	61.6667
Z	61121485	61.6667
Z	61121376	61.6667
Z	61104968	61.6667
Z	61104964	61.6667
Z	61104790	61.6667
Z	61104754	61.6667
Z	61104611	61.6667
Z	61104608	61.6667
Z	61104470	61.6667
Z	61104396	61.6667
Z	59531293	61.6667
Z	59531184	61.6667
Z	59531132	61.6667
Z	59531098	61.6667
Z	59530967	61.6667
Z	59530762	61.6667
Z	59521453	61.6667
Z	59521445	61.6667
Z	59521376	61.6667
Z	59521252	61.6667
Z	59521090	61.6667
Z	59521061	61.6667
Z	59517401	61.6667
Z	59517089	61.6667
Z	59517023	61.6667
Z	59516815	61.6667
Z	59506134	61.6667
Z	59505870	61.6667
Z	59505621	61.6667
Z	59496552	61.6667
Z	59496531	61.6667
Z	59496488	61.6667
Z	59496453	61.6667
Z	59496336	61.6667
Z	59495955	61.6667
Z	59495943	61.6667
Z	59495926	61.6667
Z	59495830	61.6667
Z	59495684	61.6667
Z	59495619	61.6667
Z	59493128	61.6667
Z	59493032	61.6667
Z	59492850	61.6667
Z	59492757	61.6667
Z	59492743	61.6667
Z	59492711	61.6667
Z	59492682	61.6667
Z	59492662	61.6667
Z	59492508	61.6667
Z	59485362	61.6667
Z	59485328	61.6667
Z	59485284	61.6667
Z	59485256	61.6667
Z	59485212	61.6667
Z	59485203	61.6667
Z	59485191	61.6667
Z	59485042	61.6667
Z	59484744	61.6667
Z	59484696	61.6667
Z	59484323	61.6667
Z	59483796	61.6667
Z	59483676	61.6667
Z	59483641	61.6667
Z	59483624	61.6667
Z	59482975	61.6667
Z	59482600	61.6667
Z	59482599	61.6667
Z	59480920	61.6667
Z	59480683	61.6667
Z	59480510	61.6667
Z	59480461	61.6667
Z	59475385	61.6667
Z	59475301	61.6667
Z	59474853	61.6667
Z	59446886	61.6667
Z	59446605	61.6667
Z	59446579	61.6667
Z	59446569	61.6667
Z	59446555	61.6667
Z	59446041	61.6667
Z	59443876	61.6667
Z	59443831	61.6667
Z	59443650	61.6667
Z	59443547	61.6667
Z	59443483	61.6667
Z	59436789	61.6667
Z	59436763	61.6667
Z	59436529	61.6667
Z	59436398	61.6667
Z	59436394	61.6667
Z	59436211	61.6667
Z	59436155	61.6667
Z	59434496	61.6667
Z	59434387	61.6667
Z	59434283	61.6667
Z	59434259	61.6667
Z	59434228	61.6667
Z	59434050	61.6667
Z	59433748	61.6667
Z	59433745	61.6667
Z	59432469	61.6667
Z	59432338	61.6667
Z	59432050	61.6667
Z	59427149	61.6667
Z	59427092	61.6667
Z	59426610	61.6667
Z	59426571	61.6667
Z	59426487	61.6667
Z	59424589	61.6667
Z	59424423	61.6667
Z	59424299	61.6667
Z	59424124	61.6667
Z	59418370	61.6667
Z	59418315	61.6667
Z	59418304	61.6667
Z	59418207	61.6667
Z	59418178	61.6667
Z	59418099	61.6667
Z	58078389	61.6667
Z	58078341	61.6667
Z	58078259	61.6667
Z	58078212	61.6667
Z	58078155	61.6667
Z	58078143	61.6667
Z	58077921	61.6667
Z	58072491	61.6667
Z	58072439	61.6667
Z	58072406	61.6667
Z	58072289	61.6667
Z	58072188	61.6667
Z	58072162	61.6667
Z	58072134	61.6667
Z	58072065	61.6667
Z	58071964	61.6667
Z	58071731	61.6667
Z	58054733	61.6667
Z	58054653	61.6667
Z	58054546	61.6667
Z	58054459	61.6667
Z	58054334	61.6667
Z	58054145	61.6667
Z	58050600	61.6667
Z	58050350	61.6667
Z	58050024	61.6667
Z	58049861	61.6667
Z	58049833	61.6667
Z	58049820	61.6667
Z	58049698	61.6667
Z	58049338	61.6667
Z	58049150	61.6667
Z	58044516	61.6667
Z	58044471	61.6667
Z	58044230	61.6667
Z	58043937	61.6667
Z	58043718	61.6667
Z	58043609	61.6667
Z	58043592	61.6667
Z	58043484	61.6667
Z	58043458	61.6667
Z	58043307	61.6667
Z	58043225	61.6667
Z	58043169	61.6667
Z	58041498	61.6667
Z	58041433	61.6667
Z	58041268	61.6667
Z	58041049	61.6667
Z	58040749	61.6667
Z	58038866	61.6667
Z	58038762	61.6667
Z	58038729	61.6667
Z	58038724	61.6667
Z	58038697	61.6667
Z	58008917	61.6667
Z	58007549	61.6667
Z	58007365	61.6667
Z	58007363	61.6667
Z	58007313	61.6667
Z	58007125	61.6667
Z	57993304	61.6667
Z	57993209	61.6667
Z	57993173	61.6667
Z	57992834	61.6667
Z	57992812	61.6667
Z	57992717	61.6667
Z	57992673	61.6667
Z	57992642	61.6667
Z	57992630	61.6667
Z	57992529	61.6667
Z	57992443	61.6667
Z	57992332	61.6667
Z	57992306	61.6667
Z	57991520	61.6667
Z	57844960	61.6667
Z	57844944	61.6667
Z	57844813	61.6667
Z	57843335	61.6667
Z	57843315	61.6667
Z	57843221	61.6667
Z	57843115	61.6667
Z	57843098	61.6667
Z	57843054	61.6667
Z	57842964	61.6667
Z	57842927	61.6667
Z	57842771	61.6667
Z	57842764	61.6667
Z	57839597	61.6667
Z	57839463	61.6667
Z	57839340	61.6667
Z	57839328	61.6667
Z	57839115	61.6667
Z	57839018	61.6667
Z	57835681	61.6667
Z	57835469	61.6667
Z	57835339	61.6667
Z	57835181	61.6667
Z	57835125	61.6667
Z	57835107	61.6667
Z	57830866	61.6667
Z	57830830	61.6667
Z	57830699	61.6667
Z	57830656	61.6667
Z	57830616	61.6667
Z	57830523	61.6667
Z	57830408	61.6667
Z	57830329	61.6667
Z	57830317	61.6667
Z	57830189	61.6667
Z	57830188	61.6667
Z	57830119	61.6667
Z	57830017	61.6667
Z	57830001	61.6667
Z	57829982	61.6667
Z	57829956	61.6667
Z	57829926	61.6667
Z	57829830	61.6667
Z	57829809	61.6667
Z	57829764	61.6667
Z	57829617	61.6667
Z	57811609	61.6667
Z	57811565	61.6667
Z	57811561	61.6667
Z	57811541	61.6667
Z	57811514	61.6667
Z	57811490	61.6667
Z	57811447	61.6667
Z	57811416	61.6667
Z	57811377	61.6667
Z	57811372	61.6667
Z	57811291	61.6667
Z	57811263	61.6667
Z	57811060	61.6667
Z	57811041	61.6667
Z	57809951	61.6667
Z	57809943	61.6667
Z	57809942	61.6667
Z	57809932	61.6667
Z	57809873	61.6667
Z	57809776	61.6667
Z	57809774	61.6667
Z	57809632	61.6667
Z	57809587	61.6667
Z	57797506	61.6667
Z	57797418	61.6667
Z	57797177	61.6667
Z	57797137	61.6667
Z	57797102	61.6667
Z	57797007	61.6667
Z	57797006	61.6667
Z	57796727	61.6667
Z	57796670	61.6667
Z	57792121	61.6667
Z	57792062	61.6667
Z	57792029	61.6667
Z	57791910	61.6667
Z	57791859	61.6667
Z	57791858	61.6667
Z	57791852	61.6667
Z	57791820	61.6667
Z	57791649	61.6667
Z	57791477	61.6667
Z	57791465	61.6667
Z	57791401	61.6667
Z	57789280	61.6667
Z	57789235	61.6667
Z	57789227	61.6667
Z	57789128	61.6667
Z	57788954	61.6667
Z	57788942	61.6667
Z	57788806	61.6667
Z	57788687	61.6667
Z	57788643	61.6667
Z	57788626	61.6667
Z	57788615	61.6667
Z	57788607	61.6667
Z	57788516	61.6667
Z	57776018	61.6667
Z	57774279	61.6667
Z	57774165	61.6667
Z	57774068	61.6667
Z	57774063	61.6667
Z	57774037	61.6667
Z	57774034	61.6667
Z	57774023	61.6667
Z	57773983	61.6667
Z	57770045	61.6667
Z	55234978	61.6667
Z	55234913	61.6667
[truncated: 47,288 more rows]
