# Supplementary material for: Whole-genome selection signature differences between Chaohu and Ji’an red ducks
Source: BMC Genomics. 2024 May 27;25:522. doi: 10.1186/s12864-024-10339-6 (PMC11131323; doi:10.1186/s12864-024-10339-6)
Supplement: Supplementary file 2 — Supplementary Material 2. [file 12864_2024_10339_MOESM2_ESM.xlsx]

## Sheet: Fst window
Table S2. Eligible Fst windows and its contained gene id
Chr	Start	End	Fst	Genes
1	7100001	7200000	0.35155	ncbi_101805460
1	7110001	7210000	0.327184	ncbi_101805460
1	7120001	7220000	0.327184	ncbi_101805460
1	7130001	7230000	0.327184	ncbi_101805460
1	7140001	7240000	0.327184	ncbi_101805460
1	13770001	13870000	0.319097	ncbi_101805283
1	13780001	13880000	0.32539	ncbi_101805283
1	13810001	13910000	0.322148	ncbi_101805283;ncbi_119716356
1	19440001	19540000	0.382263	ncbi_101805399;ncbi_101789965;ncbi_101790290;ncbi_101792454
1	19450001	19550000	0.451894	ncbi_101805399;ncbi_101789965;ncbi_101790290;ncbi_101792454
1	19460001	19560000	0.452167	ncbi_101805399;ncbi_101789965;ncbi_101790290;ncbi_101792454
1	19470001	19570000	0.475078	ncbi_101805399;ncbi_101789965;ncbi_101790290;ncbi_101792454
1	19480001	19580000	0.48835	ncbi_101805399;ncbi_101789965;ncbi_101790290;ncbi_101792454
1	19490001	19590000	0.511127	ncbi_101789965;ncbi_101790290;ncbi_101792454;ncbi_106017518
1	19500001	19600000	0.514653	ncbi_101789965;ncbi_101790290;ncbi_101792454;ncbi_106017518
1	19510001	19610000	0.530521	ncbi_101789965;ncbi_101790290;ncbi_101792454;ncbi_106017518
1	19520001	19620000	0.515855	ncbi_101790290;ncbi_101792454;ncbi_106017518
1	19530001	19630000	0.516932	ncbi_101790290;ncbi_101792454;ncbi_106017518
1	19540001	19640000	0.522974	ncbi_101792454;ncbi_106017518;ncbi_106017517
1	19550001	19650000	0.460007	ncbi_101792454;ncbi_106017518;ncbi_106017517
1	19560001	19660000	0.448096	ncbi_106017518;ncbi_106017517
1	19570001	19670000	0.440186	ncbi_106017518;ncbi_106017517
1	19580001	19680000	0.426356	ncbi_106017518;ncbi_106017517
1	19590001	19690000	0.412694	ncbi_106017518;ncbi_106017517
1	19600001	19700000	0.402112	ncbi_106017518;ncbi_106017517;ncbi_106017519
1	19610001	19710000	0.385906	ncbi_106017518;ncbi_106017517;ncbi_106017519
1	19620001	19720000	0.391508	ncbi_106017517;ncbi_106017519;ncbi_106017516
1	19630001	19730000	0.380573	ncbi_106017517;ncbi_106017519;ncbi_106017516
1	19640001	19740000	0.335961	ncbi_106017517;ncbi_106017519;ncbi_106017516
1	19650001	19750000	0.329977	ncbi_106017517;ncbi_106017519;ncbi_106017516
1	19660001	19760000	0.335907	ncbi_106017517;ncbi_106017519;ncbi_106017516;ncbi_106017526
1	19670001	19770000	0.337314	ncbi_106017519;ncbi_106017516;ncbi_106017526
1	19680001	19780000	0.334814	ncbi_106017519;ncbi_106017516;ncbi_106017526
1	19690001	19790000	0.338743	ncbi_106017519;ncbi_106017516;ncbi_106017526
1	19700001	19800000	0.332836	ncbi_106017516;ncbi_106017526
1	19710001	19810000	0.329719	ncbi_106017516;ncbi_106017526
1	19720001	19820000	0.325402	ncbi_106017516;ncbi_106017526
1	19730001	19830000	0.331091	ncbi_106017526
1	19890001	19990000	0.332787	--
1	19900001	20000000	0.36046	--
1	19910001	20010000	0.396189	--
1	19920001	20020000	0.379998	--
1	19930001	20030000	0.347077	--
1	19940001	20040000	0.347077	--
1	19950001	20050000	0.384498	--
1	19960001	20060000	0.378698	--
1	19970001	20070000	0.383143	--
1	19980001	20080000	0.387242	--
1	19990001	20090000	0.369181	--
1	20000001	20100000	0.326241	--
1	20020001	20120000	0.342689	--
1	20030001	20130000	0.342689	--
1	20040001	20140000	0.342689	--
1	20380001	20480000	0.350879	--
1	20390001	20490000	0.367268	--
1	20400001	20500000	0.373491	--
1	20410001	20510000	0.345573	--
1	20420001	20520000	0.367308	ncbi_110352959
1	20430001	20530000	0.40976	ncbi_110352959
1	20440001	20540000	0.431975	ncbi_110352959
1	20450001	20550000	0.395754	ncbi_110352959
1	20460001	20560000	0.39026	ncbi_110352959
1	20470001	20570000	0.360617	ncbi_110352959
1	20520001	20620000	0.321203	ncbi_110352959
1	23070001	23170000	0.353254	--
1	23080001	23180000	0.397587	--
1	23090001	23190000	0.402392	--
1	23100001	23200000	0.423804	ncbi_101797519
1	23110001	23210000	0.421618	ncbi_101797519
1	23120001	23220000	0.397075	ncbi_101797519
1	23130001	23230000	0.406567	ncbi_101797519;ncbi_106015054
1	23140001	23240000	0.406299	ncbi_101797519;ncbi_106015054;ncbi_106014259
1	23150001	23250000	0.406299	ncbi_101797519;ncbi_106015054;ncbi_106014259
1	23160001	23260000	0.388356	ncbi_101797519;ncbi_106015054;ncbi_106014259
1	23170001	23270000	0.368032	ncbi_101797519;ncbi_106015054;ncbi_106014259
1	23180001	23280000	0.362109	ncbi_101797519;ncbi_106015054;ncbi_106014259
1	23190001	23290000	0.355619	ncbi_101797519;ncbi_106015054;ncbi_106014259;ncbi_101799286
1	23200001	23300000	0.339444	ncbi_101797519;ncbi_106015054;ncbi_106014259;ncbi_101799286
1	23210001	23310000	0.32371	ncbi_101797519;ncbi_106015054;ncbi_106014259;ncbi_101799286;ncbi_101799098
1	33590001	33690000	0.355183	ncbi_101792608;ncbi_106014590
1	33600001	33700000	0.368943	ncbi_101792608;ncbi_106014590
1	33610001	33710000	0.359297	ncbi_101792608;ncbi_106014590
1	33620001	33720000	0.348779	ncbi_101792608;ncbi_106014590
1	33630001	33730000	0.366059	ncbi_101792608;ncbi_106014590
1	33640001	33740000	0.366153	ncbi_101792608;ncbi_106014590;ncbi_119715640
1	33650001	33750000	0.341029	ncbi_106014590;ncbi_119715640
1	33660001	33760000	0.334302	ncbi_106014590;ncbi_119715640
1	33670001	33770000	0.327971	ncbi_106014590;ncbi_119715640
1	39090001	39190000	0.357981	--
1	39100001	39200000	0.365157	--
1	39110001	39210000	0.366379	--
1	39120001	39220000	0.376271	--
1	39130001	39230000	0.386815	--
1	39140001	39240000	0.405129	--
1	39150001	39250000	0.401947	--
1	39160001	39260000	0.416962	--
1	39170001	39270000	0.418144	--
1	39180001	39280000	0.414181	--
1	39190001	39290000	0.392212	--
1	39200001	39300000	0.397602	--
1	39210001	39310000	0.409631	--
1	39220001	39320000	0.414771	--
1	39230001	39330000	0.452057	--
1	39240001	39340000	0.43857	--
1	39250001	39350000	0.452762	--
1	39260001	39360000	0.393847	--
1	39270001	39370000	0.448824	--
1	39280001	39380000	0.454	--
1	39290001	39390000	0.453229	--
1	39300001	39400000	0.448815	--
1	39310001	39410000	0.430495	--
1	39320001	39420000	0.428186	--
1	39330001	39430000	0.37616	--
1	39340001	39440000	0.386586	--
1	39350001	39450000	0.448725	--
1	39360001	39460000	0.478672	--
1	39370001	39470000	0.457113	--
1	39380001	39480000	0.454651	--
1	39390001	39490000	0.448394	--
1	39400001	39500000	0.452015	--
1	39410001	39510000	0.453932	--
1	39420001	39520000	0.455753	--
1	39430001	39530000	0.451575	--
1	39440001	39540000	0.445311	--
1	39450001	39550000	0.406883	--
1	39460001	39560000	0.366807	--
1	39470001	39570000	0.361099	--
1	39480001	39580000	0.335729	--
1	39490001	39590000	0.33826	--
1	39560001	39660000	0.348955	ncbi_119715768
1	39570001	39670000	0.357233	ncbi_119715768
1	39580001	39680000	0.355727	ncbi_119715768
1	39590001	39690000	0.357896	ncbi_119715768
1	39600001	39700000	0.357669	ncbi_119715768
1	39610001	39710000	0.338051	ncbi_119715768
1	39620001	39720000	0.332321	ncbi_119715768
1	39630001	39730000	0.342509	ncbi_119715768
1	39640001	39740000	0.334135	ncbi_119715768
1	39650001	39750000	0.341423	ncbi_113843201
1	43200001	43300000	0.360814	ncbi_101790973;ncbi_113843113;ncbi_101802157;ncbi_101790786
1	43210001	43310000	0.380987	ncbi_101790973;ncbi_113843113;ncbi_101802157;ncbi_101790786
1	43220001	43320000	0.452229	ncbi_101790973;ncbi_101802157;ncbi_101790786
1	43230001	43330000	0.456151	ncbi_101790973;ncbi_101802157;ncbi_101790786
1	43240001	43340000	0.492061	ncbi_101802157;ncbi_101790786;ncbi_101801431
1	43250001	43350000	0.493579	ncbi_101802157;ncbi_101790786;ncbi_101801431
1	43260001	43360000	0.487068	ncbi_101802157;ncbi_101790786;ncbi_101801431
1	43270001	43370000	0.493469	ncbi_101802157;ncbi_101790786;ncbi_101801431
1	43280001	43380000	0.494208	ncbi_101802157;ncbi_101790786;ncbi_101801431
1	43290001	43390000	0.498144	ncbi_101802157;ncbi_101790786;ncbi_101801431
1	43300001	43400000	0.454516	ncbi_101790786;ncbi_101801431
1	43310001	43410000	0.454596	ncbi_101790786;ncbi_101801431
1	43320001	43420000	0.334544	ncbi_101790786;ncbi_101801431
1	43330001	43430000	0.340647	ncbi_101790786;ncbi_101801431
1	43340001	43440000	0.335072	ncbi_101801431
1	43350001	43450000	0.323615	ncbi_101801431;ncbi_119715513
1	43610001	43710000	0.334607	ncbi_101801248
1	43620001	43720000	0.331793	ncbi_101801248
1	43630001	43730000	0.331583	ncbi_101801248
1	43640001	43740000	0.337835	ncbi_101801248
1	43650001	43750000	0.332398	ncbi_101801248
1	43660001	43760000	0.335475	ncbi_101801248
1	43670001	43770000	0.334931	ncbi_101801248
1	43680001	43780000	0.338736	ncbi_101801248
1	43690001	43790000	0.324549	ncbi_101801248
1	45160001	45260000	0.322931	ncbi_101800512
1	45170001	45270000	0.343449	ncbi_101800512
1	45180001	45280000	0.405846	ncbi_101800512;ncbi_106018632
1	45190001	45290000	0.434984	ncbi_101800512;ncbi_106018632
1	45200001	45300000	0.40956	ncbi_101800512;ncbi_106018632
1	45210001	45310000	0.397764	ncbi_101800512;ncbi_106018632
1	45220001	45320000	0.391207	ncbi_101800512;ncbi_106018632
1	45230001	45330000	0.392839	ncbi_101800512;ncbi_106018632
1	45240001	45340000	0.332265	ncbi_101800512;ncbi_106018632
1	45250001	45350000	0.329782	ncbi_101800512;ncbi_106018632
1	45950001	46050000	0.323204	ncbi_110353323
1	46360001	46460000	0.31926	ncbi_101794613;ncbi_101791595
1	46380001	46480000	0.339174	ncbi_101794613;ncbi_101791595
1	46400001	46500000	0.326138	ncbi_101791595
1	46410001	46510000	0.325234	ncbi_101791595
1	46420001	46520000	0.340394	ncbi_101791595
1	46430001	46530000	0.34297	ncbi_101791595;ncbi_101792055
1	46740001	46840000	0.322421	ncbi_101792575;ncbi_101796372;ncbi_101793402
1	48520001	48620000	0.323289	ncbi_113842805
1	48530001	48630000	0.345311	ncbi_113842805
1	48540001	48640000	0.38617	ncbi_113842805
1	48550001	48650000	0.394165	ncbi_113842805
1	48560001	48660000	0.370879	ncbi_113842805
1	48570001	48670000	0.357809	ncbi_113842805;ncbi_119715603
1	48580001	48680000	0.373914	ncbi_119715603
1	48590001	48690000	0.394877	ncbi_119715603
1	48600001	48700000	0.415217	ncbi_119715603
1	48610001	48710000	0.419593	ncbi_119715603
1	48620001	48720000	0.405063	ncbi_119715603
1	48630001	48730000	0.357003	ncbi_119715603
1	48640001	48740000	0.391692	ncbi_119715603
1	48650001	48750000	0.400249	ncbi_119715603;ncbi_110353728
1	48660001	48760000	0.412983	ncbi_119715603;ncbi_110353728
1	48670001	48770000	0.413876	ncbi_110353728;ncbi_106018801
1	48680001	48780000	0.429366	ncbi_110353728;ncbi_106018801
1	48690001	48790000	0.416689	ncbi_110353728;ncbi_106018801
1	48700001	48800000	0.356954	ncbi_110353728;ncbi_106018801
1	48710001	48810000	0.350738	ncbi_110353728;ncbi_106018801
1	48720001	48820000	0.359607	ncbi_110353728;ncbi_106018801
1	48730001	48830000	0.355882	ncbi_110353728;ncbi_106018801
1	48740001	48840000	0.35648	ncbi_110353728;ncbi_106018801
1	48750001	48850000	0.339203	ncbi_110353728;ncbi_106018801
1	48760001	48860000	0.357856	ncbi_110353728;ncbi_106018801
1	48770001	48870000	0.35266	ncbi_110353728;ncbi_106018801
1	48780001	48880000	0.361634	ncbi_110353728;ncbi_106018801
1	48790001	48890000	0.352032	ncbi_110353728;ncbi_106018801
1	48800001	48900000	0.390768	ncbi_110353728;ncbi_106018801
1	48810001	48910000	0.422371	ncbi_110353728;ncbi_106018801
1	48820001	48920000	0.449958	ncbi_110353728;ncbi_106018801
1	48830001	48930000	0.463107	ncbi_110353728;ncbi_106018801
1	48840001	48940000	0.475615	ncbi_110353728;ncbi_106018801;ncbi_110353729
1	48850001	48950000	0.490427	ncbi_110353728;ncbi_106018801;ncbi_110353729
1	48860001	48960000	0.481505	ncbi_110353728;ncbi_106018801;ncbi_110353729
1	48870001	48970000	0.472965	ncbi_106018801;ncbi_110353729
1	48880001	48980000	0.463703	ncbi_110353729
1	48890001	48990000	0.485233	ncbi_110353729
1	48900001	49000000	0.478737	ncbi_110353729
1	48910001	49010000	0.427897	ncbi_110353729;ncbi_106018793;ncbi_101803323
1	48920001	49020000	0.394446	ncbi_110353729;ncbi_106018793;ncbi_101803323
1	48930001	49030000	0.366218	ncbi_110353729;ncbi_106018793;ncbi_101803323
1	59320001	59420000	0.327563	ncbi_101799064;ncbi_106017709;ncbi_106017708;ncbi_101798018
1	67660001	67760000	0.338199	ncbi_101801446
1	67670001	67770000	0.338199	ncbi_101801446
1	67680001	67780000	0.3407	ncbi_101801446
1	67690001	67790000	0.351217	ncbi_101801446
1	67700001	67800000	0.339967	ncbi_101801446
1	67710001	67810000	0.340656	ncbi_101801446
1	67720001	67820000	0.343402	ncbi_101801446
1	67730001	67830000	0.335273	ncbi_101801446
1	67740001	67840000	0.342639	ncbi_101801446
1	67750001	67850000	0.338288	ncbi_101801446
1	67760001	67860000	0.322528	ncbi_101801446
1	67770001	67870000	0.340243	ncbi_101801446;ncbi_101801010
1	67780001	67880000	0.343534	ncbi_101801446;ncbi_101801010
1	67790001	67890000	0.32979	ncbi_101801446;ncbi_101801010
1	67800001	67900000	0.359327	ncbi_101801446;ncbi_101801010
1	67810001	67910000	0.350932	ncbi_101801446;ncbi_101801010
1	67820001	67920000	0.353375	ncbi_101801446;ncbi_101801010
1	67830001	67930000	0.363463	ncbi_101801446;ncbi_101801010
1	67840001	67940000	0.367245	ncbi_101801446;ncbi_101801010
1	67850001	67950000	0.346783	ncbi_101801010
1	67860001	67960000	0.361116	ncbi_101801010
1	67870001	67970000	0.334012	ncbi_101801010;ncbi_113844506
1	67900001	68000000	0.342136	ncbi_101801010;ncbi_113844506
1	67910001	68010000	0.352459	ncbi_101801010;ncbi_113844506
1	67920001	68020000	0.361807	ncbi_113844506
1	67930001	68030000	0.357955	ncbi_113844506
1	67940001	68040000	0.348558	ncbi_113844506
1	67950001	68050000	0.327065	ncbi_113844506
1	67970001	68070000	0.339811	--
1	67980001	68080000	0.339811	--
1	67990001	68090000	0.339811	--
1	68430001	68530000	0.323569	ncbi_101800625
1	68440001	68540000	0.325711	ncbi_101800625
1	68450001	68550000	0.325723	ncbi_101800625;ncbi_101800306
1	69620001	69720000	0.324066	ncbi_101792090
1	69630001	69730000	0.324066	ncbi_101792090
1	69640001	69740000	0.338011	ncbi_101792090
1	69650001	69750000	0.338011	ncbi_101792090
1	69660001	69760000	0.338011	ncbi_101792090
1	70600001	70700000	0.330264	ncbi_101795750;ncbi_119718057;ncbi_101795565;ncbi_101795374
1	70610001	70710000	0.330264	ncbi_101795750;ncbi_119718057;ncbi_101795565;ncbi_101795374
1	70620001	70720000	0.324191	ncbi_101795750;ncbi_119718057;ncbi_101795565;ncbi_101795374
1	70730001	70830000	0.344298	ncbi_101795182;ncbi_113843308;ncbi_101789887;ncbi_101789572;ncbi_119715577
1	70740001	70840000	0.344298	ncbi_113843308;ncbi_101789887;ncbi_101789572;ncbi_119715577
1	70900001	71000000	0.319494	ncbi_110353088;ncbi_106017683
1	70910001	71010000	0.344532	ncbi_110353088;ncbi_106017683
1	71310001	71410000	0.364693	ncbi_101805245
1	71340001	71440000	0.330791	ncbi_101805245;ncbi_101804680
1	71350001	71450000	0.358474	ncbi_101804680
1	71510001	71610000	0.33935	ncbi_101804680;ncbi_101794773
1	71520001	71620000	0.321606	ncbi_101804680;ncbi_101794773
1	71530001	71630000	0.327683	ncbi_101804680;ncbi_101794773
1	71540001	71640000	0.327683	ncbi_101794773
1	71550001	71650000	0.335884	ncbi_101794773
1	71560001	71660000	0.359094	ncbi_101794773
1	71570001	71670000	0.382272	ncbi_101794773
1	71580001	71680000	0.404628	ncbi_101794773;ncbi_119718205
1	71590001	71690000	0.376491	ncbi_101794773;ncbi_119718205
1	71600001	71700000	0.377848	ncbi_101794773;ncbi_119718205
1	71610001	71710000	0.369233	ncbi_101794773;ncbi_119718205;ncbi_101794581
1	71620001	71720000	0.37677	ncbi_101794773;ncbi_119718205;ncbi_101794581
1	71630001	71730000	0.37677	ncbi_101794773;ncbi_119718205;ncbi_101794581;ncbi_101804356
1	71640001	71740000	0.368312	ncbi_101794773;ncbi_119718205;ncbi_101794581;ncbi_101804356
1	71650001	71750000	0.381846	ncbi_101794773;ncbi_119718205;ncbi_101794581;ncbi_101804356
1	71660001	71760000	0.367022	ncbi_101794773;ncbi_119718205;ncbi_101794581;ncbi_101804356
1	71670001	71770000	0.35708	ncbi_119718205;ncbi_101794581;ncbi_101804356;ncbi_101794013
1	71690001	71790000	0.345759	ncbi_101794581;ncbi_101804356;ncbi_101794013
1	71700001	71800000	0.345759	ncbi_101794581;ncbi_101804356;ncbi_101794013;ncbi_101795143
1	71710001	71810000	0.345759	ncbi_101794581;ncbi_101804356;ncbi_101794013;ncbi_101795143
1	71720001	71820000	0.34432	ncbi_101794581;ncbi_101804356;ncbi_101794013;ncbi_101795143
1	71730001	71830000	0.334197	ncbi_101804356;ncbi_101794013;ncbi_101795143
1	71740001	71840000	0.321239	ncbi_101804356;ncbi_101794013;ncbi_101795143
1	71870001	71970000	0.323974	ncbi_101793479;ncbi_101793292
1	71880001	71980000	0.361359	ncbi_101793479;ncbi_101793292
1	71890001	71990000	0.361359	ncbi_101793479;ncbi_101793292
1	71900001	72000000	0.366939	ncbi_101793479;ncbi_101793292;ncbi_106017296
1	71910001	72010000	0.394312	ncbi_101793479;ncbi_101793292;ncbi_106017296
1	71920001	72020000	0.409928	ncbi_101793479;ncbi_101793292;ncbi_106017296
1	71930001	72030000	0.438971	ncbi_101793479;ncbi_101793292;ncbi_106017296
1	71940001	72040000	0.406861	ncbi_101793479;ncbi_101793292;ncbi_106017296
1	71950001	72050000	0.406861	ncbi_101793292;ncbi_106017296
1	71960001	72060000	0.389714	ncbi_101793292;ncbi_106017296
1	71970001	72070000	0.361385	ncbi_106017296;ncbi_119714054
1	72150001	72250000	0.334875	ncbi_101792962;ncbi_106017293
1	72160001	72260000	0.364127	ncbi_101792962;ncbi_106017293
1	72170001	72270000	0.364127	ncbi_101792962;ncbi_106017293
1	72180001	72280000	0.370699	ncbi_101792962;ncbi_106017293
1	72190001	72290000	0.359739	ncbi_101792962;ncbi_106017293;ncbi_101794945
1	72200001	72300000	0.394305	ncbi_101792962;ncbi_106017293;ncbi_101794945
1	72210001	72310000	0.38002	ncbi_101792962;ncbi_106017293;ncbi_101794945
1	72220001	72320000	0.38002	ncbi_101792962;ncbi_101794945
1	72250001	72350000	0.337036	ncbi_101792962;ncbi_101794945
1	72330001	72430000	0.321535	ncbi_101794945;ncbi_101800276
1	72530001	72630000	0.325331	ncbi_119715624;ncbi_101801875;ncbi_106019940
1	72540001	72640000	0.325645	ncbi_101801875;ncbi_106019940
1	72590001	72690000	0.337303	ncbi_101801875;ncbi_106019940
1	72610001	72710000	0.338874	ncbi_101801875;ncbi_106019940
1	72620001	72720000	0.339044	ncbi_106019940
1	72660001	72760000	0.32877	ncbi_106019940
1	72670001	72770000	0.333909	ncbi_106019940
1	72680001	72780000	0.328365	ncbi_106019940
1	72850001	72950000	0.330131	ncbi_101799577;ncbi_119715615
1	72890001	72990000	0.34132	ncbi_101799577;ncbi_119715615
1	72900001	73000000	0.34132	ncbi_101799577;ncbi_119715615
1	73260001	73360000	0.321856	ncbi_101802213;ncbi_119715619
1	73270001	73370000	0.329447	ncbi_101802213;ncbi_119715619;ncbi_119715658
1	73280001	73380000	0.329447	ncbi_101802213;ncbi_119715619;ncbi_119715658
1	73290001	73390000	0.329447	ncbi_119715619;ncbi_119715658
1	73300001	73400000	0.325573	ncbi_119715658
1	73540001	73640000	0.324645	ncbi_110354443;ncbi_101799522
1	73550001	73650000	0.347741	ncbi_101799522
1	73760001	73860000	0.329932	ncbi_101799522;ncbi_106020065;ncbi_110354444;ncbi_101804601;ncbi_101803995;ncbi_119715666
1	73770001	73870000	0.361545	ncbi_101799522;ncbi_106020065;ncbi_110354444;ncbi_101804601;ncbi_101803995;ncbi_119715666;ncbi_101803798
1	73780001	73880000	0.361545	ncbi_101799522;ncbi_110354444;ncbi_101804601;ncbi_101803995;ncbi_119715666;ncbi_101803798;ncbi_101804489
1	73790001	73890000	0.385438	ncbi_101799522;ncbi_110354444;ncbi_101804601;ncbi_101803995;ncbi_119715666;ncbi_101803798;ncbi_101804489;ncbi_101803736
1	73800001	73900000	0.360701	ncbi_101799522;ncbi_110354444;ncbi_101804601;ncbi_101803995;ncbi_119715666;ncbi_101803798;ncbi_101804489;ncbi_101803736
1	73810001	73910000	0.40475	ncbi_101804601;ncbi_101803995;ncbi_119715666;ncbi_101803798;ncbi_101804489;ncbi_101803736
1	73820001	73920000	0.40475	ncbi_101804601;ncbi_101803995;ncbi_119715666;ncbi_101803798;ncbi_101804489;ncbi_101803736
1	73830001	73930000	0.395197	ncbi_101804601;ncbi_101803995;ncbi_119715666;ncbi_101803798;ncbi_101804489;ncbi_101803736;ncbi_101803275
1	73840001	73940000	0.392063	ncbi_101804601;ncbi_101803995;ncbi_119715666;ncbi_101803798;ncbi_101804489;ncbi_101803736;ncbi_101803275
1	73850001	73950000	0.392063	ncbi_101804601;ncbi_101803995;ncbi_119715666;ncbi_101803798;ncbi_101804489;ncbi_101803736;ncbi_101803275
1	73860001	73960000	0.371477	ncbi_101803995;ncbi_101803798;ncbi_101804489;ncbi_101803736;ncbi_101803275
1	74280001	74380000	0.338087	ncbi_101789554;ncbi_119717654;ncbi_101805346
1	75660001	75760000	0.348344	ncbi_101801341
1	75670001	75770000	0.344311	ncbi_101801341;ncbi_119718206
1	75680001	75780000	0.348003	ncbi_119718206;ncbi_101797310
1	75690001	75790000	0.364969	ncbi_119718206;ncbi_101797310
1	75700001	75800000	0.37328	ncbi_119718206;ncbi_101797310
1	75710001	75810000	0.376218	ncbi_119718206;ncbi_101797310
1	75720001	75820000	0.375181	ncbi_119718206;ncbi_101797310
1	75730001	75830000	0.380943	ncbi_119718206;ncbi_101797310
1	75740001	75840000	0.39567	ncbi_119718206;ncbi_101797310
1	75750001	75850000	0.406823	ncbi_119718206;ncbi_101797310
1	75760001	75860000	0.397897	ncbi_119718206;ncbi_101797310
1	75770001	75870000	0.395179	ncbi_119718206;ncbi_101797310
1	75780001	75880000	0.389923	ncbi_101797310
1	75790001	75890000	0.365162	ncbi_101797310
1	75800001	75900000	0.377234	ncbi_101797310
1	75810001	75910000	0.377127	ncbi_101797310;ncbi_119718433
1	75820001	75920000	0.380941	ncbi_101797310;ncbi_119718433
1	75830001	75930000	0.372613	ncbi_101797310;ncbi_119718433;ncbi_101801529
1	75840001	75940000	0.376041	ncbi_101797310;ncbi_119718433;ncbi_101801529
1	75850001	75950000	0.377081	ncbi_101797310;ncbi_119718433;ncbi_101801529
1	75860001	75960000	0.378872	ncbi_101797310;ncbi_119718433;ncbi_101801529
1	75870001	75970000	0.378872	ncbi_101797310;ncbi_119718433;ncbi_101801529
1	75880001	75980000	0.384464	ncbi_101797310;ncbi_119718433;ncbi_101801529
1	75890001	75990000	0.403798	ncbi_101797310;ncbi_119718433;ncbi_101801529
1	75900001	76000000	0.402443	ncbi_101797310;ncbi_119718433;ncbi_101801529;ncbi_119718429
1	75910001	76010000	0.375586	ncbi_101797310;ncbi_119718433;ncbi_101801529;ncbi_119718429
1	75920001	76020000	0.356509	ncbi_101801529;ncbi_119718429;ncbi_113842449;ncbi_101801722
1	75930001	76030000	0.367087	ncbi_101801529;ncbi_119718429;ncbi_113842449;ncbi_101801722
1	75940001	76040000	0.349577	ncbi_101801529;ncbi_119718429;ncbi_113842449;ncbi_101801722
1	75950001	76050000	0.344827	ncbi_101801529;ncbi_119718429;ncbi_113842449;ncbi_101801722
1	75960001	76060000	0.345878	ncbi_101801529;ncbi_119718429;ncbi_113842449;ncbi_101801722
1	75970001	76070000	0.345878	ncbi_101801529;ncbi_119718429;ncbi_113842449;ncbi_101801722
1	75980001	76080000	0.334376	ncbi_101801529;ncbi_119718429;ncbi_113842449;ncbi_101801722
1	75990001	76090000	0.350674	ncbi_101801529;ncbi_119718429;ncbi_113842449;ncbi_101801722
1	76000001	76100000	0.337186	ncbi_113842449;ncbi_101801722
1	76010001	76110000	0.366065	ncbi_113842449;ncbi_101801722
1	76020001	76120000	0.385887	ncbi_101801722
1	76030001	76130000	0.378369	ncbi_101801722
1	76040001	76140000	0.387142	ncbi_101801722
1	76050001	76150000	0.397416	ncbi_101801722
1	76060001	76160000	0.38468	--
1	76070001	76170000	0.38468	--
1	76080001	76180000	0.399922	--
1	76090001	76190000	0.400469	--
1	76100001	76200000	0.409495	--
1	76110001	76210000	0.411928	--
1	76120001	76220000	0.414667	--
1	76130001	76230000	0.414376	--
1	76140001	76240000	0.425939	--
1	76150001	76250000	0.326264	--
1	76160001	76260000	0.352525	--
1	76170001	76270000	0.380077	--
1	76280001	76380000	0.330612	ncbi_101797485
1	76290001	76390000	0.342275	ncbi_101797485
1	76300001	76400000	0.436545	ncbi_101797485
1	76310001	76410000	0.426701	ncbi_101797485
1	76320001	76420000	0.426701	ncbi_101797485
1	76330001	76430000	0.426701	ncbi_101797485
1	76340001	76440000	0.416615	ncbi_101797485
1	76350001	76450000	0.400715	ncbi_101797485
1	76360001	76460000	0.400715	ncbi_101797485
1	76370001	76470000	0.382574	ncbi_101797485
1	76380001	76480000	0.355491	ncbi_101797485
1	76390001	76490000	0.32531	ncbi_101797485
1	76400001	76500000	0.32531	ncbi_101797485
1	78930001	79030000	0.323715	ncbi_101803213;ncbi_101803682;ncbi_101793874;ncbi_101794052
1	78940001	79040000	0.328242	ncbi_101803213;ncbi_101803682;ncbi_101793874;ncbi_101794052
1	78950001	79050000	0.330149	ncbi_101803213;ncbi_101803682;ncbi_101793874;ncbi_101794052;ncbi_101804544
1	78960001	79060000	0.329406	ncbi_101803213;ncbi_101803682;ncbi_101793874;ncbi_101794052;ncbi_101804544;ncbi_101804009
1	78970001	79070000	0.324422	ncbi_101793874;ncbi_101794052;ncbi_101804544;ncbi_101804009
1	90650001	90750000	0.332117	ncbi_106016774;ncbi_110352526;ncbi_119714567
1	90660001	90760000	0.350028	ncbi_106016774;ncbi_110352526;ncbi_119714567
1	90670001	90770000	0.349364	ncbi_106016774;ncbi_110352526;ncbi_119714567
1	90680001	90780000	0.372605	ncbi_106016774;ncbi_110352526;ncbi_119714567
1	90690001	90790000	0.377825	ncbi_106016774;ncbi_110352526;ncbi_119714567
1	90700001	90800000	0.35125	ncbi_106016774;ncbi_110352526;ncbi_119714567
1	112100001	112200000	0.345544	ncbi_113842332;ncbi_101796149;ncbi_101793696
1	112110001	112210000	0.371711	ncbi_101796149;ncbi_101793696
1	112120001	112220000	0.347941	ncbi_101796149;ncbi_101793696;ncbi_106014972
1	112130001	112230000	0.331044	ncbi_101796149;ncbi_101793696;ncbi_106014972
1	112140001	112240000	0.329682	ncbi_101796149;ncbi_101793696;ncbi_106014972
1	112150001	112250000	0.325989	ncbi_101796149;ncbi_101793696;ncbi_106014972
1	112160001	112260000	0.330921	ncbi_101796149;ncbi_101793696;ncbi_106014972
1	112170001	112270000	0.351817	ncbi_101793696;ncbi_106014972
1	112180001	112280000	0.362507	ncbi_101793696;ncbi_106014972
1	112190001	112290000	0.37503	ncbi_101793696;ncbi_106014972
1	112200001	112300000	0.368964	ncbi_101793696;ncbi_106014972;ncbi_101793516
1	112210001	112310000	0.355632	ncbi_101793696;ncbi_106014972;ncbi_101793516;ncbi_101793329
1	112220001	112320000	0.336564	ncbi_101793696;ncbi_106014972;ncbi_101793516;ncbi_101793329;ncbi_101795951
1	115380001	115480000	0.37869	--
1	115390001	115490000	0.49899	--
1	115400001	115500000	0.530841	--
1	115410001	115510000	0.548849	--
1	115420001	115520000	0.604006	--
1	115430001	115530000	0.614343	--
1	115440001	115540000	0.604292	--
1	115450001	115550000	0.600377	--
1	115460001	115560000	0.656108	--
1	115470001	115570000	0.668713	--
1	115480001	115580000	0.675701	--
1	115490001	115590000	0.670487	--
1	115500001	115600000	0.659623	--
1	115510001	115610000	0.640098	--
1	115520001	115620000	0.648152	--
1	115530001	115630000	0.640052	--
1	115540001	115640000	0.617758	--
1	115550001	115650000	0.600846	--
1	115560001	115660000	0.493268	--
1	115570001	115670000	0.484577	--
1	115580001	115680000	0.471389	--
1	115590001	115690000	0.450849	--
1	115600001	115700000	0.443053	--
1	115610001	115710000	0.439736	ncbi_106020230
1	115620001	115720000	0.384136	ncbi_106020230
1	115630001	115730000	0.354852	ncbi_106020230
1	115640001	115740000	0.335419	ncbi_106020230
1	115650001	115750000	0.325945	ncbi_106020230;ncbi_106020228
1	115660001	115760000	0.329409	ncbi_106020230;ncbi_106020228
1	130900001	131000000	0.351368	ncbi_106015838;ncbi_119718198;ncbi_119715525;ncbi_101796224
1	130910001	131010000	0.343059	ncbi_106015838;ncbi_119718198;ncbi_119715525;ncbi_101796224;ncbi_101795768
1	130920001	131020000	0.34926	ncbi_119718198;ncbi_119715525;ncbi_101796224;ncbi_101795768
1	130930001	131030000	0.368279	ncbi_119718198;ncbi_119715525;ncbi_101796224;ncbi_101795768
1	130940001	131040000	0.378799	ncbi_119715525;ncbi_101796224;ncbi_101795768
1	130950001	131050000	0.404272	ncbi_101796224;ncbi_101795768
1	130960001	131060000	0.404272	ncbi_101796224;ncbi_101795768
1	130970001	131070000	0.388446	ncbi_101796224;ncbi_101795768
1	130980001	131080000	0.390992	ncbi_101796224;ncbi_101795768
1	130990001	131090000	0.359663	ncbi_101796224;ncbi_101795768
1	131000001	131100000	0.327521	ncbi_101796224;ncbi_101795768
1	131010001	131110000	0.319807	ncbi_101795768
1	136240001	136340000	0.327862	--
1	136310001	136410000	0.330154	--
1	136320001	136420000	0.320513	--
1	136330001	136430000	0.343895	--
1	136340001	136440000	0.380835	--
1	136350001	136450000	0.501456	--
1	136360001	136460000	0.517955	--
1	136370001	136470000	0.521861	--
1	136380001	136480000	0.539543	--
1	136390001	136490000	0.551552	--
1	136400001	136500000	0.523473	--
1	136410001	136510000	0.515003	--
1	136420001	136520000	0.494979	--
1	136430001	136530000	0.503368	--
1	136440001	136540000	0.479665	ncbi_101800268
1	136450001	136550000	0.40311	ncbi_101800268
1	136460001	136560000	0.328889	ncbi_101800268
1	151050001	151150000	0.330653	ncbi_110351839
1	151060001	151160000	0.328698	ncbi_110351839
1	153580001	153680000	0.3689	--
1	174800001	174900000	0.44448	ncbi_106016121;ncbi_101801130
1	174810001	174910000	0.466773	ncbi_106016121;ncbi_101801130
1	174820001	174920000	0.458708	ncbi_106016121;ncbi_101801130
1	174830001	174930000	0.45295	ncbi_106016121;ncbi_101801130
1	174840001	174940000	0.467865	ncbi_106016121;ncbi_101801130
1	174850001	174950000	0.471901	ncbi_101801130
1	174860001	174960000	0.472226	ncbi_101801130
1	174870001	174970000	0.45862	ncbi_101801130
1	174880001	174980000	0.447413	ncbi_101801130
1	174890001	174990000	0.435086	ncbi_101801130;ncbi_101800758
1	174900001	175000000	0.324808	ncbi_101800758
1	175020001	175120000	0.327594	ncbi_101800562;ncbi_101796628;ncbi_101797174
1	175030001	175130000	0.334638	ncbi_101796628;ncbi_101797174;ncbi_101803435
1	175040001	175140000	0.338965	ncbi_101796628;ncbi_101797174;ncbi_101803435
1	175050001	175150000	0.352848	ncbi_101796628;ncbi_101797174;ncbi_101803435
1	175060001	175160000	0.409854	ncbi_101797174;ncbi_101803435;ncbi_101802938
1	175070001	175170000	0.402728	ncbi_101797174;ncbi_101803435;ncbi_101802938;ncbi_101803628
1	175080001	175180000	0.405124	ncbi_101797174;ncbi_101803435;ncbi_101802938;ncbi_101803628
1	175090001	175190000	0.373102	ncbi_101797174;ncbi_101803435;ncbi_101802938;ncbi_101803628
1	175100001	175200000	0.378357	ncbi_101797174;ncbi_101803435;ncbi_101802938;ncbi_101803628
1	175110001	175210000	0.380249	ncbi_101797174;ncbi_101803435;ncbi_101802938;ncbi_101803628
1	175120001	175220000	0.370169	ncbi_101803435;ncbi_101802938;ncbi_101803628
1	175130001	175230000	0.351882	ncbi_101803435;ncbi_101802938;ncbi_101803628
1	175140001	175240000	0.346281	ncbi_101803435;ncbi_101802938;ncbi_101803628
1	175150001	175250000	0.337146	ncbi_101802938;ncbi_101803628;ncbi_101803833
1	177940001	178040000	0.339958	ncbi_110353414;ncbi_101793956;ncbi_106018266;ncbi_101793777;ncbi_101793113
1	177950001	178050000	0.327738	ncbi_110353414;ncbi_101793956;ncbi_106018266;ncbi_101793777;ncbi_101793113;ncbi_101793600
1	188750001	188850000	0.321479	ncbi_101796288
1	188760001	188860000	0.342978	ncbi_101796288;ncbi_101798430
1	191330001	191430000	0.407655	ncbi_101793463
1	191340001	191440000	0.407655	--
1	191350001	191450000	0.429398	--
1	191360001	191460000	0.461515	--
1	191370001	191470000	0.465634	--
1	191380001	191480000	0.448882	--
1	191390001	191490000	0.448882	--
1	191400001	191500000	0.445209	--
1	191410001	191510000	0.442495	--
1	191420001	191520000	0.438918	--
1	191430001	191530000	0.437726	--
1	191440001	191540000	0.438208	--
1	191450001	191550000	0.438054	--
1	191460001	191560000	0.401124	--
1	191470001	191570000	0.42112	--
1	191480001	191580000	0.419311	--
1	191490001	191590000	0.426084	--
1	191500001	191600000	0.431521	--
1	191510001	191610000	0.434672	--
1	191520001	191620000	0.438265	--
1	191530001	191630000	0.440699	--
1	191540001	191640000	0.413073	--
1	191550001	191650000	0.401439	--
1	191560001	191660000	0.400145	--
1	191570001	191670000	0.376685	--
1	191580001	191680000	0.383965	--
1	191590001	191690000	0.376372	--
1	191600001	191700000	0.367159	--
1	191610001	191710000	0.357432	--
1	191620001	191720000	0.333645	--
1	191630001	191730000	0.333645	--
1	191640001	191740000	0.338064	ncbi_119714502
1	191650001	191750000	0.343812	ncbi_119714502;ncbi_113845129
1	191660001	191760000	0.343812	ncbi_119714502;ncbi_113845129
1	192830001	192930000	0.321703	ncbi_101797759;ncbi_101793067
1	192840001	192940000	0.329216	ncbi_101793067
1	192850001	192950000	0.394676	--
1	192860001	192960000	0.433271	--
1	192870001	192970000	0.462996	--
1	192880001	192980000	0.487298	--
1	192890001	192990000	0.50631	--
1	192900001	193000000	0.507473	ncbi_101792490
1	192910001	193010000	0.502717	ncbi_101792490
1	192920001	193020000	0.500697	ncbi_101792490
1	192930001	193030000	0.49703	ncbi_101792490
1	192940001	193040000	0.496356	ncbi_101792490
1	192950001	193050000	0.496825	ncbi_101792490
1	192960001	193060000	0.511333	ncbi_101792490
1	192970001	193070000	0.511476	ncbi_101792490
1	192980001	193080000	0.49073	ncbi_101792490
1	192990001	193090000	0.484982	ncbi_101792490
1	193000001	193100000	0.472434	ncbi_101792490
1	193010001	193110000	0.488412	ncbi_101792490
1	193020001	193120000	0.413162	ncbi_101792490
1	193030001	193130000	0.37901	ncbi_101792490;ncbi_106019258
1	193040001	193140000	0.373254	ncbi_101792490;ncbi_106019258
1	193050001	193150000	0.371215	ncbi_101792490;ncbi_106019258
1	193060001	193160000	0.33269	ncbi_101792490;ncbi_106019258
1	193070001	193170000	0.321053	ncbi_101792490;ncbi_106019258
1	193080001	193180000	0.321053	ncbi_101792490;ncbi_106019258;ncbi_101797573
1	193220001	193320000	0.381218	ncbi_119716358;ncbi_119716359;ncbi_119716360;ncbi_119716361;ncbi_101801794;ncbi_119716362
1	193230001	193330000	0.447408	ncbi_119716358;ncbi_119716359;ncbi_119716360;ncbi_119716361;ncbi_101801794;ncbi_119716362
1	193240001	193340000	0.43129	ncbi_119716358;ncbi_119716360;ncbi_119716361;ncbi_101801794;ncbi_119716362
1	193250001	193350000	0.428646	ncbi_119716360;ncbi_119716361;ncbi_101801794;ncbi_119716362
1	193260001	193360000	0.42536	ncbi_101801794;ncbi_119716362
1	193270001	193370000	0.401322	ncbi_101801794;ncbi_119716362
1	193280001	193380000	0.378521	ncbi_101801794
1	193290001	193390000	0.388655	ncbi_101801794
1	193300001	193400000	0.3715	ncbi_101801794
1	195060001	195160000	0.322023	--
1	195070001	195170000	0.3584	--
1	195080001	195180000	0.341011	--
1	195090001	195190000	0.331141	--
1	195110001	195210000	0.325834	--
1	197660001	197760000	0.331021	--
1	197670001	197770000	0.329294	--
1	197680001	197780000	0.321119	--
1	199690001	199790000	0.321506	ncbi_101792256;ncbi_119716544
1	199700001	199800000	0.337817	ncbi_101792256;ncbi_119716544
1	199710001	199810000	0.332685	ncbi_101792256;ncbi_119716544
2	8260001	8360000	0.333545	ncbi_110354053
2	8270001	8370000	0.34316	ncbi_110354053
2	8280001	8380000	0.357587	ncbi_110354053
2	8290001	8390000	0.34074	ncbi_110354053
2	8440001	8540000	0.325294	ncbi_113842931
2	8450001	8550000	0.325294	ncbi_113842931
2	8470001	8570000	0.331585	ncbi_113842931
2	8480001	8580000	0.3196	ncbi_113842931
2	8490001	8590000	0.333152	ncbi_113842931
2	8500001	8600000	0.319469	ncbi_113842931;ncbi_113842930
2	10870001	10970000	0.362384	--
2	10880001	10980000	0.362384	--
2	10890001	10990000	0.321031	--
2	12350001	12450000	0.437094	ncbi_101801514;ncbi_106016678;ncbi_101803370
2	12360001	12460000	0.442544	ncbi_101801514;ncbi_106016678;ncbi_101803370
2	12370001	12470000	0.482565	ncbi_106016678;ncbi_101803370
2	12380001	12480000	0.497683	ncbi_101803370
2	12390001	12490000	0.52589	ncbi_101803370
2	12400001	12500000	0.526984	--
2	12410001	12510000	0.553496	--
2	12420001	12520000	0.557958	--
2	12430001	12530000	0.55565	--
2	12440001	12540000	0.569317	ncbi_119716140
2	12450001	12550000	0.538942	ncbi_119716140
2	12460001	12560000	0.577143	ncbi_119716140
2	12470001	12570000	0.599189	ncbi_119716140
2	12480001	12580000	0.611335	ncbi_119716140
2	12490001	12590000	0.615094	ncbi_119716140
2	12500001	12600000	0.615952	ncbi_119716140
2	12510001	12610000	0.604294	ncbi_119716140
2	12520001	12620000	0.646345	ncbi_119716140
2	12530001	12630000	0.650446	ncbi_119716140
2	12540001	12640000	0.638183	--
2	12550001	12650000	0.659207	--
2	12560001	12660000	0.634355	--
2	12570001	12670000	0.625211	--
2	12580001	12680000	0.626134	--
2	12590001	12690000	0.625067	--
2	12600001	12700000	0.627536	--
2	12610001	12710000	0.628944	--
2	12620001	12720000	0.634756	ncbi_113842922
2	12630001	12730000	0.611211	ncbi_113842922
2	12640001	12740000	0.588282	ncbi_113842922;ncbi_110352457
2	12650001	12750000	0.551787	ncbi_113842922;ncbi_110352457
2	12660001	12760000	0.540366	ncbi_113842922;ncbi_110352457
2	12670001	12770000	0.526884	ncbi_113842922;ncbi_110352457
2	12680001	12780000	0.515043	ncbi_113842922;ncbi_110352457
2	12690001	12790000	0.506428	ncbi_113842922;ncbi_110352457
2	12700001	12800000	0.477283	ncbi_113842922;ncbi_110352457;ncbi_106016680;ncbi_119716144;ncbi_113842921
2	12710001	12810000	0.459952	ncbi_113842922;ncbi_110352457;ncbi_106016680;ncbi_119716144;ncbi_113842921
2	12720001	12820000	0.36219	ncbi_110352457;ncbi_106016680;ncbi_119716144;ncbi_113842921
2	12730001	12830000	0.333426	ncbi_110352457;ncbi_106016680;ncbi_119716144;ncbi_113842921;ncbi_101801776
2	14640001	14740000	0.339182	ncbi_119716186;ncbi_106016957;ncbi_119716049
2	14650001	14750000	0.330365	ncbi_119716186;ncbi_106016957;ncbi_119716049;ncbi_101798379
2	14660001	14760000	0.335976	ncbi_119716186;ncbi_106016957;ncbi_119716049;ncbi_101798379
2	14860001	14960000	0.333501	--
2	14870001	14970000	0.321958	--
2	16130001	16230000	0.324565	ncbi_101792044;ncbi_101792373;ncbi_119715746;ncbi_119715747
2	16140001	16240000	0.324948	ncbi_101792044;ncbi_101792373;ncbi_119715746;ncbi_119715747
2	16150001	16250000	0.3665	ncbi_101792044;ncbi_101792373;ncbi_119715746;ncbi_119715747
2	16160001	16260000	0.37216	ncbi_101792373;ncbi_119715746;ncbi_119715747
2	16170001	16270000	0.37216	ncbi_101792373;ncbi_119715746;ncbi_119715747
2	16180001	16280000	0.320984	ncbi_101792373;ncbi_119715746;ncbi_119715747
2	16200001	16300000	0.331646	ncbi_101792373;ncbi_119715747
2	16210001	16310000	0.332665	ncbi_101792373
2	18170001	18270000	0.339987	ncbi_101797275
2	18180001	18280000	0.329771	ncbi_101797275
2	18190001	18290000	0.330267	ncbi_101797275
2	20090001	20190000	0.320418	ncbi_101803769;ncbi_101800830
2	20100001	20200000	0.32258	ncbi_101803769;ncbi_101800830
2	20110001	20210000	0.329285	ncbi_101803769;ncbi_101800830
2	20120001	20220000	0.330084	ncbi_101803769;ncbi_101800830
2	20130001	20230000	0.330547	ncbi_101800830
2	20140001	20240000	0.350681	ncbi_101800830
2	20150001	20250000	0.372052	ncbi_101800830;ncbi_106018144
2	20160001	20260000	0.361724	ncbi_101800830;ncbi_106018144
2	20170001	20270000	0.35875	ncbi_101800830;ncbi_106018144
2	20180001	20280000	0.390037	ncbi_106018144
2	20190001	20290000	0.392092	ncbi_106018144
2	20200001	20300000	0.392608	ncbi_106018144
2	20210001	20310000	0.325668	ncbi_106018144
2	20220001	20320000	0.329014	ncbi_106018144
2	24710001	24810000	0.337278	ncbi_101805481;ncbi_110354031;ncbi_101796258;ncbi_101805152;ncbi_110354024
2	24720001	24820000	0.343622	ncbi_101805481;ncbi_101796258;ncbi_101805152;ncbi_110354024
2	24730001	24830000	0.321643	ncbi_101805481;ncbi_101796258;ncbi_101805152;ncbi_110354024;ncbi_101804664;ncbi_101804957
2	24740001	24840000	0.322752	ncbi_101805481;ncbi_101796258;ncbi_101805152;ncbi_110354024;ncbi_101804664;ncbi_101804957
2	25640001	25740000	0.319432	ncbi_106019368
2	25650001	25750000	0.325426	ncbi_106019368
2	25670001	25770000	0.331974	ncbi_106019368
2	25680001	25780000	0.331974	--
2	25690001	25790000	0.352299	--
2	25700001	25800000	0.347851	--
2	25710001	25810000	0.360351	--
2	25720001	25820000	0.348311	ncbi_119716014
2	25730001	25830000	0.331536	ncbi_119716014;ncbi_101795096
2	26730001	26830000	0.345239	ncbi_101800695
2	26740001	26840000	0.361423	ncbi_101800695
2	26750001	26850000	0.389225	ncbi_101800695
2	26760001	26860000	0.380296	ncbi_101800695
2	26770001	26870000	0.407507	ncbi_101800695
2	26780001	26880000	0.489924	ncbi_101800695
2	26790001	26890000	0.498466	ncbi_101800695
2	26800001	26900000	0.513962	ncbi_101800695
2	26810001	26910000	0.528299	ncbi_101800695
2	26820001	26920000	0.537196	ncbi_101800695
2	26830001	26930000	0.526116	--
2	26840001	26940000	0.563059	--
2	26850001	26950000	0.568725	--
2	26860001	26960000	0.539571	ncbi_110352593
2	26870001	26970000	0.533355	ncbi_110352593
2	26880001	26980000	0.455913	ncbi_110352593;ncbi_119716073
2	26890001	26990000	0.443467	ncbi_110352593;ncbi_119716073
2	26900001	27000000	0.384466	ncbi_110352593;ncbi_119716073
2	26910001	27010000	0.381644	ncbi_110352593;ncbi_119716073
2	26920001	27020000	0.393814	ncbi_110352593;ncbi_119716073
2	26930001	27030000	0.396529	ncbi_110352593;ncbi_119716073
2	26940001	27040000	0.369715	ncbi_110352593;ncbi_119716073
2	26950001	27050000	0.327732	ncbi_110352593;ncbi_119716073;ncbi_106016873
2	26960001	27060000	0.322827	ncbi_110352593;ncbi_119716073;ncbi_106016873
2	27000001	27100000	0.323579	ncbi_110352593;ncbi_106016873
2	27010001	27110000	0.32272	ncbi_106016873
2	31030001	31130000	0.321499	--
2	31040001	31140000	0.320253	--
2	33730001	33830000	0.446444	--
2	33740001	33840000	0.492648	--
2	33750001	33850000	0.492648	--
2	33760001	33860000	0.492648	--
2	33770001	33870000	0.476617	--
2	33780001	33880000	0.454508	--
2	33790001	33890000	0.46197	--
2	33800001	33900000	0.449932	--
2	33810001	33910000	0.449932	--
2	33820001	33920000	0.440342	--
2	33830001	33930000	0.408802	--
2	33840001	33940000	0.410579	--
2	33850001	33950000	0.439892	--
2	33860001	33960000	0.428289	--
2	33870001	33970000	0.434165	--
2	33880001	33980000	0.44078	--
2	33890001	33990000	0.42925	--
2	33900001	34000000	0.442031	--
2	33910001	34010000	0.407151	--
2	33920001	34020000	0.400246	--
2	33930001	34030000	0.355604	--
2	33940001	34040000	0.358718	--
2	33950001	34050000	0.323266	--
2	34620001	34720000	0.321909	ncbi_119713001;ncbi_119715960;ncbi_101797447
2	34630001	34730000	0.320643	ncbi_119715960;ncbi_101797447
2	37600001	37700000	0.342427	ncbi_101804203;ncbi_101801979
2	37610001	37710000	0.337024	ncbi_101801979
2	37620001	37720000	0.328044	ncbi_101801979
2	37630001	37730000	0.345584	ncbi_101801979
2	41710001	41810000	0.326623	ncbi_110351433
2	41720001	41820000	0.319307	ncbi_110351433
2	42190001	42290000	0.388037	ncbi_101789452;ncbi_119716192
2	42200001	42300000	0.411317	ncbi_101789452;ncbi_119716192
2	42210001	42310000	0.427549	ncbi_101789452;ncbi_119716192
2	42220001	42320000	0.427623	ncbi_101789452;ncbi_119716192
2	42230001	42330000	0.422739	ncbi_101789452;ncbi_119716192;ncbi_101805250
2	42240001	42340000	0.370827	ncbi_101789452;ncbi_119716192;ncbi_101805250
2	42250001	42350000	0.381	ncbi_101789452;ncbi_119716192;ncbi_101805250
2	42260001	42360000	0.360666	ncbi_101789452;ncbi_119716192;ncbi_101805250
2	42270001	42370000	0.348912	ncbi_119716192;ncbi_101805250;ncbi_101805051;ncbi_101804614
2	42280001	42380000	0.332103	ncbi_119716192;ncbi_101805250;ncbi_101805051;ncbi_101804614
2	42380001	42480000	0.347472	ncbi_101804614;ncbi_101804433;ncbi_119716082;ncbi_119716083;ncbi_101791828;ncbi_101791638;ncbi_101803881
2	42390001	42490000	0.325976	ncbi_101804614;ncbi_101804433;ncbi_119716082;ncbi_119716083;ncbi_101791828;ncbi_101791638;ncbi_101803881
2	42400001	42500000	0.332434	ncbi_101804614;ncbi_101804433;ncbi_119716082;ncbi_119716083;ncbi_101791828;ncbi_101791638;ncbi_101803881
2	42410001	42510000	0.320558	ncbi_101804614;ncbi_101804433;ncbi_119716082;ncbi_119716083;ncbi_101791828;ncbi_101791638;ncbi_101803881
2	42880001	42980000	0.349209	ncbi_101800652;ncbi_101799189
2	42890001	42990000	0.375445	ncbi_101800652;ncbi_101799189
2	42900001	43000000	0.41033	ncbi_101800652;ncbi_101799189
2	42910001	43010000	0.420217	ncbi_101800652;ncbi_101799189
2	42920001	43020000	0.427283	ncbi_101799189
2	42930001	43030000	0.426186	ncbi_101799189
2	42940001	43040000	0.407547	ncbi_101799189
2	42950001	43050000	0.431667	ncbi_101799189
2	42960001	43060000	0.429402	ncbi_101799189
2	42970001	43070000	0.431275	ncbi_101799189
2	42980001	43080000	0.424873	ncbi_101799189
2	42990001	43090000	0.420215	ncbi_101799189
2	43000001	43100000	0.398524	ncbi_101799189
2	43010001	43110000	0.404458	ncbi_101799189
2	43020001	43120000	0.372483	ncbi_101799189
2	43030001	43130000	0.346621	ncbi_101799189
2	43530001	43630000	0.350466	ncbi_101789551
2	43540001	43640000	0.370846	ncbi_101789551;ncbi_101800282
2	43550001	43650000	0.331046	ncbi_101789551;ncbi_101800282
2	44450001	44550000	0.325718	ncbi_101796854;ncbi_101800476
2	44460001	44560000	0.370114	ncbi_101796854;ncbi_101800476
2	44470001	44570000	0.371439	ncbi_101796854;ncbi_101800476
2	44480001	44580000	0.351643	ncbi_101796854;ncbi_101800476
2	44490001	44590000	0.342281	ncbi_101796854;ncbi_101800476
2	44500001	44600000	0.351006	ncbi_101796854;ncbi_101800476
2	44510001	44610000	0.345854	ncbi_101800476
2	44520001	44620000	0.328969	ncbi_101800476
2	67800001	67900000	0.373695	ncbi_101800740
2	67810001	67910000	0.426531	ncbi_101800740
2	67860001	67960000	0.401942	ncbi_101800740
2	67870001	67970000	0.401942	ncbi_101800740
2	67880001	67980000	0.401942	ncbi_101800740
2	67890001	67990000	0.401942	ncbi_101800740
2	67900001	68000000	0.401942	ncbi_101800740
2	67910001	68010000	0.401942	ncbi_101800740
2	67970001	68070000	0.33123	ncbi_101800740;ncbi_119715869;ncbi_119715868
2	67980001	68080000	0.33123	ncbi_101800740;ncbi_119715869;ncbi_119715868
2	67990001	68090000	0.329607	ncbi_101800740;ncbi_119715869;ncbi_119715868
2	68000001	68100000	0.329607	ncbi_101800740;ncbi_119715869;ncbi_119715868
2	68010001	68110000	0.321131	ncbi_101800740;ncbi_119715869;ncbi_119715868
2	68560001	68660000	0.356153	ncbi_110353403
2	68570001	68670000	0.343744	ncbi_110353403
2	68580001	68680000	0.372761	ncbi_110353403
2	68590001	68690000	0.382591	ncbi_110353403
2	68600001	68700000	0.391512	ncbi_110353403
2	68610001	68710000	0.406141	ncbi_110353403
2	68620001	68720000	0.396875	--
2	68630001	68730000	0.393695	--
2	68640001	68740000	0.38194	--
2	68650001	68750000	0.370481	--
2	68660001	68760000	0.339006	--
2	68670001	68770000	0.351087	--
2	68830001	68930000	0.336404	--
2	68840001	68940000	0.34835	--
2	68850001	68950000	0.380758	--
2	68860001	68960000	0.445051	--
2	68870001	68970000	0.347613	--
2	68880001	68980000	0.364919	--
2	68890001	68990000	0.372437	--
2	68900001	69000000	0.351329	--
2	68910001	69010000	0.34084	--
2	68920001	69020000	0.435122	--
2	68930001	69030000	0.463215	ncbi_101792007
2	68940001	69040000	0.470196	ncbi_101792007
2	68950001	69050000	0.470196	ncbi_101792007
2	68960001	69060000	0.45218	ncbi_101792007
2	68970001	69070000	0.434723	ncbi_101792007
2	68980001	69080000	0.465569	ncbi_101792007
2	68990001	69090000	0.469358	ncbi_101792007
2	69000001	69100000	0.475436	ncbi_101792007
2	69010001	69110000	0.496381	ncbi_101792007
2	69020001	69120000	0.465276	ncbi_101792007
2	69030001	69130000	0.460267	--
2	69040001	69140000	0.530713	ncbi_106019415
2	69050001	69150000	0.515876	ncbi_106019415;ncbi_119716023
2	69060001	69160000	0.532499	ncbi_106019415;ncbi_119716023
2	69070001	69170000	0.564545	ncbi_106019415;ncbi_119716023
2	69080001	69180000	0.57803	ncbi_106019415;ncbi_119716023
2	69090001	69190000	0.572156	ncbi_106019415;ncbi_119716023
2	69100001	69200000	0.583886	ncbi_106019415;ncbi_119716023
2	69110001	69210000	0.582632	ncbi_106019415;ncbi_119716023
2	69120001	69220000	0.582632	ncbi_106019415;ncbi_119716023
2	69130001	69230000	0.604495	ncbi_106019415;ncbi_119716023
2	69140001	69240000	0.572573	ncbi_106019415;ncbi_119716023
2	69150001	69250000	0.564562	ncbi_119716023
2	69160001	69260000	0.526149	ncbi_119716023
2	69170001	69270000	0.481989	ncbi_119716023
2	69180001	69280000	0.350328	--
2	69190001	69290000	0.365146	--
2	69200001	69300000	0.362283	--
2	69210001	69310000	0.352525	--
2	69220001	69320000	0.331887	ncbi_119716060;ncbi_119716061
2	69350001	69450000	0.354025	ncbi_119715920
2	69360001	69460000	0.429827	ncbi_119715920
2	69370001	69470000	0.447196	--
2	69380001	69480000	0.499551	--
2	69390001	69490000	0.499551	--
2	69400001	69500000	0.567496	--
2	69410001	69510000	0.645334	--
2	69420001	69520000	0.613399	--
2	69430001	69530000	0.625762	--
2	69440001	69540000	0.613502	--
2	69450001	69550000	0.647678	--
2	69460001	69560000	0.645669	--
2	69470001	69570000	0.636009	--
2	69480001	69580000	0.574097	--
2	69490001	69590000	0.562497	--
2	69500001	69600000	0.512653	--
2	69510001	69610000	0.437294	--
2	69520001	69620000	0.410436	--
2	69530001	69630000	0.404929	ncbi_101792512
2	69540001	69640000	0.45356	ncbi_101792512
2	69550001	69650000	0.425282	ncbi_101792512
2	69560001	69660000	0.412794	ncbi_101792512
2	69570001	69670000	0.440603	ncbi_101792512
2	69580001	69680000	0.380607	ncbi_101792512
2	69590001	69690000	0.398722	ncbi_101792512
2	69600001	69700000	0.371016	ncbi_101792512
2	69610001	69710000	0.385502	ncbi_101792512
2	69620001	69720000	0.393098	ncbi_101792512
2	69630001	69730000	0.361448	ncbi_101792512
2	69680001	69780000	0.328202	--
2	69730001	69830000	0.330097	--
2	69740001	69840000	0.369171	--
2	69750001	69850000	0.380052	--
2	69760001	69860000	0.376592	--
2	69770001	69870000	0.321075	--
2	69780001	69880000	0.32971	--
2	69790001	69890000	0.363854	--
2	69800001	69900000	0.366844	--
2	69810001	69910000	0.354779	--
2	69820001	69920000	0.338203	--
2	69830001	69930000	0.338203	--
2	69840001	69940000	0.344034	--
2	69850001	69950000	0.324836	--
2	69860001	69960000	0.43302	--
2	69870001	69970000	0.522999	--
2	69880001	69980000	0.519566	--
2	69890001	69990000	0.523201	--
2	69900001	70000000	0.530771	--
2	69910001	70010000	0.574753	--
2	69920001	70020000	0.561534	--
2	69930001	70030000	0.555297	--
2	69940001	70040000	0.532979	--
2	69950001	70050000	0.532979	--
2	69960001	70060000	0.410402	--
2	69970001	70070000	0.390302	--
2	69980001	70080000	0.370083	--
2	69990001	70090000	0.364813	--
2	70000001	70100000	0.42676	--
2	70010001	70110000	0.415902	--
2	70020001	70120000	0.42851	--
2	70030001	70130000	0.479513	--
2	70040001	70140000	0.515569	--
2	70050001	70150000	0.52651	--
2	70060001	70160000	0.553986	--
2	70070001	70170000	0.559071	--
2	70080001	70180000	0.554373	--
2	70090001	70190000	0.543979	--
2	70100001	70200000	0.505857	--
2	70110001	70210000	0.502777	--
2	70120001	70220000	0.499138	--
2	70130001	70230000	0.46109	--
2	70140001	70240000	0.435808	--
2	70150001	70250000	0.390305	ncbi_113842802
2	70160001	70260000	0.354079	ncbi_113842802
2	72970001	73070000	0.338608	ncbi_101790883
2	72980001	73080000	0.353934	ncbi_101790883;ncbi_106019085
2	72990001	73090000	0.347161	ncbi_101790883;ncbi_106019085
2	73340001	73440000	0.341314	ncbi_101801933;ncbi_110353823;ncbi_101801594
2	73350001	73450000	0.3983	ncbi_110353823;ncbi_101801594
2	73360001	73460000	0.424682	ncbi_110353823;ncbi_101801594
2	73370001	73470000	0.425607	ncbi_110353823;ncbi_101801594
2	73380001	73480000	0.396296	ncbi_110353823;ncbi_101801594
2	73390001	73490000	0.416102	ncbi_110353823;ncbi_101801594
2	73400001	73500000	0.4571	ncbi_110353823;ncbi_101801594
2	73410001	73510000	0.454688	ncbi_110353823;ncbi_101801594
2	73420001	73520000	0.454002	ncbi_101801594
2	73430001	73530000	0.452233	ncbi_101801594
2	73440001	73540000	0.401473	ncbi_101801594
2	73450001	73550000	0.384103	ncbi_101801594
2	73460001	73560000	0.342283	ncbi_101801594
2	73470001	73570000	0.323498	ncbi_101801594
2	73690001	73790000	0.324904	ncbi_101801594
2	73700001	73800000	0.372337	ncbi_101801594
2	73710001	73810000	0.402902	ncbi_101801594
2	73720001	73820000	0.414521	ncbi_101801594
2	73730001	73830000	0.433138	ncbi_101801594
2	73740001	73840000	0.435234	ncbi_101801594
2	73750001	73850000	0.408149	ncbi_101801594
2	73760001	73860000	0.40893	ncbi_101801594
2	73770001	73870000	0.404573	ncbi_101801594
2	73780001	73880000	0.428916	ncbi_101801594
2	73790001	73890000	0.417187	ncbi_101801594
2	73800001	73900000	0.354547	ncbi_101801594
2	73810001	73910000	0.355721	--
2	73820001	73920000	0.322074	--
2	74920001	75020000	0.323977	--
2	74940001	75040000	0.328825	--
2	75030001	75130000	0.329378	ncbi_106016960;ncbi_106017956
2	75290001	75390000	0.325583	--
2	75300001	75400000	0.334673	--
2	75310001	75410000	0.334868	--
2	75320001	75420000	0.335184	--
2	75330001	75430000	0.328964	--
2	75340001	75440000	0.330736	--
2	75350001	75450000	0.33078	--
2	75360001	75460000	0.330811	--
2	75370001	75470000	0.331244	--
2	75380001	75480000	0.350439	--
2	75390001	75490000	0.349188	--
2	75400001	75500000	0.341745	--
2	75410001	75510000	0.368855	--
2	75420001	75520000	0.368855	--
2	75430001	75530000	0.364326	--
2	75440001	75540000	0.361273	--
2	75450001	75550000	0.381159	--
2	75460001	75560000	0.370103	--
2	75470001	75570000	0.371348	--
2	75480001	75580000	0.369933	--
2	75490001	75590000	0.369933	--
2	75500001	75600000	0.354806	--
2	75510001	75610000	0.362005	--
2	75520001	75620000	0.361875	--
2	75530001	75630000	0.35926	--
2	75540001	75640000	0.356201	--
2	75550001	75650000	0.336288	ncbi_106019892
2	75560001	75660000	0.338499	ncbi_106019892
2	75570001	75670000	0.336001	ncbi_106019892
2	75580001	75680000	0.330267	ncbi_106019892
2	75590001	75690000	0.330267	ncbi_106019892
2	75600001	75700000	0.344066	ncbi_106019892
2	75650001	75750000	0.332033	--
2	75660001	75760000	0.339742	--
2	75690001	75790000	0.333712	--
2	75700001	75800000	0.326368	--
2	75780001	75880000	0.361413	ncbi_119715701
2	75790001	75890000	0.384084	ncbi_119715701
2	75800001	75900000	0.394719	ncbi_119715701;ncbi_119715781
2	75810001	75910000	0.407136	ncbi_119715701;ncbi_119715781;ncbi_119715782
2	75820001	75920000	0.409211	ncbi_119715701;ncbi_119715781;ncbi_119715782
2	75830001	75930000	0.434125	ncbi_119715781;ncbi_119715782
2	75840001	75940000	0.405612	ncbi_119715781;ncbi_119715782;ncbi_101797483
2	75850001	75950000	0.395653	ncbi_119715781;ncbi_119715782;ncbi_101797483
2	75860001	75960000	0.396487	ncbi_119715781;ncbi_119715782;ncbi_101797483
2	75870001	75970000	0.402486	ncbi_119715781;ncbi_119715782;ncbi_101797483
2	75880001	75980000	0.40249	ncbi_119715781;ncbi_119715782;ncbi_101797483
2	75890001	75990000	0.393294	ncbi_119715781;ncbi_119715782;ncbi_101797483
2	75900001	76000000	0.388925	ncbi_119715781;ncbi_119715782;ncbi_101797483
2	75910001	76010000	0.384629	ncbi_119715781;ncbi_101797483
2	75920001	76020000	0.374659	ncbi_119715781;ncbi_101797483
2	75930001	76030000	0.345617	ncbi_101797483
2	75940001	76040000	0.365351	ncbi_101797483
2	75950001	76050000	0.371172	ncbi_101797483
2	75960001	76060000	0.341314	ncbi_101797483
2	76730001	76830000	0.406217	ncbi_110353296;ncbi_119716164
2	76740001	76840000	0.414207	ncbi_110353296;ncbi_119716164
2	76750001	76850000	0.411919	ncbi_110353296;ncbi_119716164
2	76760001	76860000	0.385673	ncbi_110353296;ncbi_119716164
2	76770001	76870000	0.382104	ncbi_110353296;ncbi_119716164
2	76780001	76880000	0.38408	ncbi_110353296
2	76790001	76890000	0.353198	ncbi_110353296
2	76800001	76900000	0.356268	ncbi_110353296
2	76810001	76910000	0.353303	ncbi_110353296
2	76820001	76920000	0.341701	ncbi_110353296
2	77340001	77440000	0.343123	ncbi_101793054;ncbi_101791376;ncbi_101792855
2	77350001	77450000	0.354034	ncbi_101793054;ncbi_101791376;ncbi_101792855;ncbi_119715978
2	77360001	77460000	0.354034	ncbi_101791376;ncbi_101792855;ncbi_119715978
2	77370001	77470000	0.395495	ncbi_101791376;ncbi_101792855;ncbi_119715978
2	77380001	77480000	0.379366	ncbi_101792855;ncbi_119715978
2	80060001	80160000	0.328111	ncbi_119715783
2	85020001	85120000	0.343137	ncbi_119715879;ncbi_101793646;ncbi_106015951
2	85030001	85130000	0.381455	ncbi_119715879;ncbi_101793646;ncbi_106015951
2	85040001	85140000	0.331547	ncbi_119715879;ncbi_101793646;ncbi_106015951
2	105090001	105190000	0.337138	ncbi_106015519;ncbi_101795126
2	105360001	105460000	0.325055	ncbi_101795126;ncbi_119716011
2	105370001	105470000	0.351782	ncbi_101795126;ncbi_119716011
2	105380001	105480000	0.35873	ncbi_101795126;ncbi_119716011
2	105390001	105490000	0.348547	ncbi_101795126;ncbi_119716011
2	105400001	105500000	0.36947	ncbi_119716011
2	105410001	105510000	0.37411	ncbi_119716011
2	105420001	105520000	0.382533	ncbi_119716011
2	105430001	105530000	0.368591	--
2	105440001	105540000	0.337626	--
2	106640001	106740000	0.34041	ncbi_101797640
2	106650001	106750000	0.334577	ncbi_101797640
2	106660001	106760000	0.326185	ncbi_101797640
2	107130001	107230000	0.334946	--
2	107140001	107240000	0.339811	--
2	107150001	107250000	0.320415	--
2	107170001	107270000	0.342607	--
2	107180001	107280000	0.393147	--
2	107190001	107290000	0.396261	--
2	107300001	107400000	0.463324	--
2	107310001	107410000	0.500437	ncbi_101795189
2	107320001	107420000	0.490282	ncbi_101795189
2	107330001	107430000	0.461977	ncbi_101795189
2	107340001	107440000	0.461977	ncbi_101795189
2	107350001	107450000	0.448482	ncbi_101795189
2	107360001	107460000	0.435492	ncbi_101795189
2	107370001	107470000	0.409256	ncbi_101795189
2	107380001	107480000	0.386115	ncbi_101795189
2	107430001	107530000	0.320649	ncbi_101795189
2	107440001	107540000	0.320649	ncbi_101795189
2	107450001	107550000	0.320373	ncbi_101795189
2	107470001	107570000	0.34155	ncbi_101795189
2	107480001	107580000	0.384444	ncbi_101795189
2	107490001	107590000	0.371894	ncbi_101795189
2	107500001	107600000	0.382202	ncbi_101795189
2	107510001	107610000	0.40189	ncbi_101795189
2	107520001	107620000	0.40189	ncbi_101795189
2	107530001	107630000	0.407051	ncbi_101795189
2	107540001	107640000	0.407051	ncbi_101795189
2	107550001	107650000	0.435261	ncbi_101795189
2	107560001	107660000	0.425309	ncbi_101795189
2	107570001	107670000	0.424086	ncbi_101795189
2	107580001	107680000	0.416504	ncbi_101795189
2	107590001	107690000	0.46512	ncbi_101795189
2	107600001	107700000	0.494197	ncbi_101795189
2	107610001	107710000	0.431735	ncbi_101795189
2	107620001	107720000	0.431735	ncbi_101795189
2	107630001	107730000	0.399378	ncbi_101795189
2	107640001	107740000	0.416143	ncbi_101795189
2	107650001	107750000	0.392996	ncbi_101795189
2	107660001	107760000	0.439681	ncbi_101795189
2	107670001	107770000	0.427214	ncbi_101795189
2	107680001	107780000	0.463601	ncbi_101795189
2	107690001	107790000	0.457278	ncbi_101795189
2	107700001	107800000	0.461208	ncbi_101795189
2	107710001	107810000	0.472275	ncbi_101795189
2	107720001	107820000	0.470985	ncbi_101795189
2	107730001	107830000	0.47637	ncbi_101795189
2	107740001	107840000	0.473469	ncbi_101795189
2	107750001	107850000	0.474224	ncbi_101795189
2	107760001	107860000	0.482851	ncbi_101795189
2	107770001	107870000	0.474422	ncbi_101795189
2	107780001	107880000	0.44544	ncbi_101795189
2	107790001	107890000	0.432196	ncbi_101795189
2	107800001	107900000	0.410754	ncbi_101795189
2	107810001	107910000	0.42441	ncbi_101795189
2	107820001	107920000	0.425419	ncbi_101795189
2	107830001	107930000	0.414037	ncbi_101795189
2	107840001	107940000	0.408436	ncbi_101795189
2	107850001	107950000	0.392014	ncbi_101795189
2	107860001	107960000	0.375788	ncbi_101795189
2	107870001	107970000	0.360121	ncbi_101795189
2	107880001	107980000	0.32234	ncbi_101795189
2	108050001	108150000	0.342213	ncbi_101795189
2	108060001	108160000	0.36807	ncbi_101795189
2	108070001	108170000	0.369053	ncbi_101795189
2	108080001	108180000	0.379758	ncbi_101795189
2	108090001	108190000	0.388754	ncbi_101795189
2	108100001	108200000	0.35275	ncbi_101795189
2	108110001	108210000	0.380444	ncbi_101795189
2	108120001	108220000	0.381027	ncbi_101795189
2	108130001	108230000	0.38075	ncbi_101795189
2	108140001	108240000	0.410092	ncbi_101795189
2	108150001	108250000	0.410221	ncbi_101795189
2	108160001	108260000	0.38825	ncbi_101795189
2	108170001	108270000	0.368887	ncbi_101795189
2	108180001	108280000	0.353482	ncbi_101795189
2	108930001	109030000	0.3294	--
2	109130001	109230000	0.332894	ncbi_110351798
2	109140001	109240000	0.325429	--
2	109150001	109250000	0.345021	--
2	109160001	109260000	0.422649	--
2	109170001	109270000	0.422649	--
2	109180001	109280000	0.372622	--
2	109190001	109290000	0.346595	--
2	110590001	110690000	0.428571	ncbi_113842093
2	110600001	110700000	0.428571	ncbi_113842093;ncbi_119716123
2	113580001	113680000	0.335759	ncbi_101792757
2	113590001	113690000	0.332807	ncbi_101792757
2	113600001	113700000	0.330335	ncbi_101792757
2	113610001	113710000	0.335882	ncbi_101792757
2	113800001	113900000	0.336251	ncbi_101792757
2	113810001	113910000	0.341547	ncbi_101792757
2	113820001	113920000	0.344113	ncbi_101792757
2	113830001	113930000	0.332205	ncbi_101792757
2	113840001	113940000	0.32772	ncbi_101792757
2	113850001	113950000	0.322066	ncbi_101792757
2	113860001	113960000	0.340648	ncbi_101792757
2	113870001	113970000	0.331531	ncbi_101792757
2	113880001	113980000	0.334766	ncbi_101792757
2	113890001	113990000	0.337571	ncbi_101792757
2	113900001	114000000	0.325038	ncbi_101792757
2	114340001	114440000	0.342165	ncbi_101793643
2	114350001	114450000	0.424969	ncbi_101793643
2	114360001	114460000	0.445287	ncbi_101793643
2	114370001	114470000	0.466427	ncbi_101793643
2	114380001	114480000	0.484964	ncbi_101793643
2	114390001	114490000	0.486387	ncbi_101793643
2	114400001	114500000	0.436344	ncbi_101793643
2	114410001	114510000	0.499908	ncbi_101793643
2	114420001	114520000	0.512198	ncbi_101793643
2	114430001	114530000	0.5126	--
2	114440001	114540000	0.504268	--
2	114450001	114550000	0.494551	--
2	114460001	114560000	0.471878	--
2	114470001	114570000	0.473562	--
2	114480001	114580000	0.458218	--
2	114490001	114590000	0.44975	--
2	114500001	114600000	0.534933	--
2	114560001	114660000	0.321639	--
2	115710001	115810000	0.402302	--
2	115720001	115820000	0.402302	--
2	115730001	115830000	0.59322	--
2	115740001	115840000	0.59322	--
2	115750001	115850000	0.59322	--
2	115760001	115860000	0.59322	--
2	115770001	115870000	0.499753	--
2	115780001	115880000	0.418248	--
2	115790001	115890000	0.370166	--
2	115800001	115900000	0.328074	--
2	115840001	115940000	0.338693	--
2	115850001	115950000	0.351728	--
2	115860001	115960000	0.354014	--
2	115870001	115970000	0.342973	--
2	115880001	115980000	0.339627	--
2	115890001	115990000	0.342115	--
2	115900001	116000000	0.351533	--
2	115910001	116010000	0.372724	--
2	115920001	116020000	0.378969	--
2	115930001	116030000	0.394133	--
2	115940001	116040000	0.375788	--
2	115950001	116050000	0.370181	--
2	115960001	116060000	0.362105	--
2	115970001	116070000	0.348773	--
2	115980001	116080000	0.342369	--
2	115990001	116090000	0.339884	--
2	116000001	116100000	0.334814	--
2	118720001	118820000	0.327852	ncbi_101792079
2	118730001	118830000	0.322687	ncbi_101792079
2	118740001	118840000	0.322619	ncbi_101792079;ncbi_119715826
2	118750001	118850000	0.322619	ncbi_101792079;ncbi_119715826
2	124890001	124990000	0.326286	ncbi_119715787;ncbi_101790304;ncbi_110353959
2	124900001	125000000	0.331672	ncbi_119715787;ncbi_101790304;ncbi_110353959
2	124910001	125010000	0.328246	ncbi_101790304;ncbi_110353959
2	124920001	125020000	0.335312	ncbi_101790304;ncbi_110353959
2	124930001	125030000	0.3273	ncbi_101790304;ncbi_110353959
2	125230001	125330000	0.322068	ncbi_101790304
2	125240001	125340000	0.338204	ncbi_101790304
2	125250001	125350000	0.359404	ncbi_101790304
2	125260001	125360000	0.367389	ncbi_101790304;ncbi_119715785
2	125270001	125370000	0.330507	ncbi_101790304;ncbi_119715785
2	125280001	125380000	0.324024	ncbi_101790304;ncbi_119715785
2	125810001	125910000	0.348533	ncbi_101789931;ncbi_101790445;ncbi_106020179
2	125820001	125920000	0.328818	ncbi_101790445;ncbi_106020179;ncbi_101790256
2	125830001	125930000	0.320774	ncbi_101790445;ncbi_106020179;ncbi_101790256
2	125840001	125940000	0.319414	ncbi_106020179;ncbi_101790256
2	127400001	127500000	0.331682	ncbi_101798280;ncbi_119716155
2	127410001	127510000	0.331682	ncbi_119716155
2	127420001	127520000	0.390017	ncbi_119716155;ncbi_101798140
2	127430001	127530000	0.4145	ncbi_119716155;ncbi_101798140
2	127440001	127540000	0.380051	ncbi_119716155;ncbi_101798140
2	127450001	127550000	0.34669	ncbi_119716155;ncbi_101798140
2	127660001	127760000	0.323848	ncbi_101798319;ncbi_101796885;ncbi_101798509;ncbi_101798683
2	127670001	127770000	0.353526	ncbi_101798319;ncbi_101796885;ncbi_101798509;ncbi_101798683;ncbi_113842684
2	127680001	127780000	0.347557	ncbi_101796885;ncbi_101798509;ncbi_101798683;ncbi_113842684;ncbi_101797168
2	127690001	127790000	0.334934	ncbi_101796885;ncbi_101798509;ncbi_101798683;ncbi_113842684;ncbi_101797168
2	127700001	127800000	0.328124	ncbi_101796885;ncbi_101798509;ncbi_101798683;ncbi_113842684;ncbi_101797168
2	127710001	127810000	0.32155	ncbi_101796885;ncbi_101798509;ncbi_101798683;ncbi_113842684;ncbi_101797168;ncbi_101798866
2	142300001	142400000	0.326753	ncbi_101796164;ncbi_113842645
2	142310001	142410000	0.340547	ncbi_101796164;ncbi_113842645
2	142320001	142420000	0.340547	ncbi_101796164;ncbi_113842645
2	142330001	142430000	0.402919	ncbi_101796164;ncbi_113842645;ncbi_101792711
2	142340001	142440000	0.381509	ncbi_101796164;ncbi_113842645;ncbi_101792711
2	142350001	142450000	0.372571	ncbi_101796164;ncbi_101792711
2	142360001	142460000	0.372929	ncbi_101796164;ncbi_101792711
2	142370001	142470000	0.371933	ncbi_101796164;ncbi_101792711
2	142820001	142920000	0.328261	ncbi_101794727;ncbi_119716110
2	142830001	142930000	0.325849	ncbi_101794727;ncbi_119716110;ncbi_101794189
2	151720001	151820000	0.33066	ncbi_101804864
2	151730001	151830000	0.319998	ncbi_101804864
2	151740001	151840000	0.327092	--
2	151750001	151850000	0.325815	ncbi_106014484
2	151760001	151860000	0.328261	ncbi_106014484
2	151770001	151870000	0.327817	ncbi_106014484
2	151860001	151960000	0.322638	--
2	151870001	151970000	0.340936	ncbi_119715995
2	151880001	151980000	0.372248	ncbi_119715995
2	151890001	151990000	0.366285	ncbi_119715995
2	151900001	152000000	0.35665	ncbi_119715995
2	151910001	152010000	0.350447	ncbi_119715995
2	151920001	152020000	0.350899	ncbi_119715995
2	151930001	152030000	0.353472	ncbi_119715995
2	151940001	152040000	0.35067	ncbi_119715995
2	151950001	152050000	0.343012	ncbi_119715995
2	151960001	152060000	0.3392	ncbi_119715995
2	151970001	152070000	0.337168	ncbi_119715995
2	151980001	152080000	0.337168	ncbi_119715995;ncbi_101792293
2	152000001	152100000	0.325008	ncbi_119715995;ncbi_101792293
2	152010001	152110000	0.341794	ncbi_101792293;ncbi_101804181
2	152020001	152120000	0.341491	ncbi_101792293;ncbi_101804181
2	152030001	152130000	0.347272	ncbi_101792293;ncbi_101804181
2	152040001	152140000	0.342502	ncbi_101792293;ncbi_101804181
2	152050001	152150000	0.332354	ncbi_101792293;ncbi_101804181
2	153050001	153150000	0.36597	ncbi_101792240;ncbi_106015774
2	153060001	153160000	0.440171	ncbi_101792240;ncbi_106015774
2	153070001	153170000	0.430434	ncbi_101792240;ncbi_106015774
2	156820001	156920000	0.322902	ncbi_106019220
2	157040001	157140000	0.350488	ncbi_110354450
2	157050001	157150000	0.39582	ncbi_110354450;ncbi_101796775
2	157060001	157160000	0.448496	ncbi_110354450;ncbi_101796775
2	157070001	157170000	0.481768	ncbi_110354450;ncbi_101796775
2	157080001	157180000	0.481444	ncbi_110354450;ncbi_101796775
2	157090001	157190000	0.485833	ncbi_110354450;ncbi_101796775
2	157100001	157200000	0.497237	ncbi_110354450;ncbi_101796775;ncbi_101796468
2	157110001	157210000	0.503506	ncbi_110354450;ncbi_101796775;ncbi_101796468
2	157120001	157220000	0.515357	ncbi_110354450;ncbi_101796775;ncbi_101796468
2	157130001	157230000	0.521701	ncbi_110354450;ncbi_101796775;ncbi_101796468
2	157140001	157240000	0.533646	ncbi_101796775;ncbi_101796468
2	157150001	157250000	0.541445	ncbi_101796775;ncbi_101796468;ncbi_106020083;ncbi_101796266
2	157160001	157260000	0.486818	ncbi_101796775;ncbi_101796468;ncbi_106020083;ncbi_101796266
2	157170001	157270000	0.392389	ncbi_101796775;ncbi_101796468;ncbi_106020083;ncbi_101796266
2	157180001	157280000	0.379766	ncbi_101796468;ncbi_106020083;ncbi_101796266
2	157190001	157290000	0.379984	ncbi_101796468;ncbi_106020083;ncbi_101796266
2	157200001	157300000	0.341323	ncbi_101796468;ncbi_106020083;ncbi_101796266
2	157770001	157870000	0.352123	ncbi_101803921;ncbi_101792664;ncbi_101792141;ncbi_101792335;ncbi_110353945;ncbi_113842620;ncbi_101791428
2	157780001	157880000	0.408306	ncbi_101792664;ncbi_101792141;ncbi_101792335;ncbi_110353945;ncbi_113842620;ncbi_101791428
2	157790001	157890000	0.541742	ncbi_101792141;ncbi_101792335;ncbi_110353945;ncbi_113842620;ncbi_101791428
2	157800001	157900000	0.589071	ncbi_101792141;ncbi_101792335;ncbi_110353945;ncbi_113842620;ncbi_101791428
2	157810001	157910000	0.585865	ncbi_101792141;ncbi_101792335;ncbi_110353945;ncbi_113842620;ncbi_101791428
2	157820001	157920000	0.565946	ncbi_101792141;ncbi_101792335;ncbi_110353945;ncbi_113842620;ncbi_101791428
2	157830001	157930000	0.531055	ncbi_101792335;ncbi_110353945;ncbi_113842620;ncbi_101791428
2	157840001	157940000	0.512316	ncbi_110353945;ncbi_113842620;ncbi_101791428
2	157850001	157950000	0.507288	ncbi_101791428
2	157860001	157960000	0.458776	ncbi_101791428
2	157870001	157970000	0.459093	ncbi_101791428
2	157880001	157980000	0.422779	ncbi_101791428
2	157890001	157990000	0.341405	ncbi_101791428;ncbi_106019228
3	340001	440000	0.367163	ncbi_101793955
3	350001	450000	0.367613	ncbi_101793955;ncbi_101794140
3	360001	460000	0.373518	ncbi_101793955;ncbi_101794140;ncbi_101793776
3	370001	470000	0.379947	ncbi_101793955;ncbi_101794140;ncbi_101793776
3	380001	480000	0.406363	ncbi_101794140;ncbi_101793776
3	390001	490000	0.419222	ncbi_101794140;ncbi_101793776
3	400001	500000	0.432173	ncbi_101794140;ncbi_101793776
3	410001	510000	0.422418	ncbi_101794140;ncbi_101793776
3	420001	520000	0.414755	ncbi_101794140;ncbi_101793776
3	430001	530000	0.410465	ncbi_101794140;ncbi_101793776
3	440001	540000	0.39769	ncbi_101794140;ncbi_101793776
3	450001	550000	0.398978	ncbi_101794140;ncbi_101793776
3	460001	560000	0.38958	ncbi_101793776
3	470001	570000	0.377655	ncbi_101793776;ncbi_113843047;ncbi_101794317
3	480001	580000	0.333121	ncbi_101793776;ncbi_113843047;ncbi_101794317
3	3910001	4010000	0.355546	ncbi_110352200;ncbi_101790413;ncbi_101805264
3	3920001	4020000	0.410455	ncbi_110352200;ncbi_101790413;ncbi_101805264
3	3930001	4030000	0.485284	ncbi_110352200;ncbi_101790413;ncbi_101805264
3	3940001	4040000	0.485284	ncbi_101790413;ncbi_101805264;ncbi_119716408
3	3950001	4050000	0.454333	ncbi_101790413;ncbi_101805264;ncbi_119716408
3	3960001	4060000	0.434649	ncbi_101790413;ncbi_101805264;ncbi_119716408
3	3970001	4070000	0.426936	ncbi_101790413;ncbi_101805264;ncbi_119716408
3	3980001	4080000	0.473059	ncbi_101790413;ncbi_101805264;ncbi_119716408;ncbi_101804019
3	3990001	4090000	0.502041	ncbi_101790413;ncbi_101805264;ncbi_119716408;ncbi_101804019
3	4000001	4100000	0.497235	ncbi_101790413;ncbi_101805264;ncbi_119716408;ncbi_101804019
3	4010001	4110000	0.47629	ncbi_101805264;ncbi_119716408;ncbi_101804019
3	4020001	4120000	0.465689	ncbi_119716408;ncbi_101804019;ncbi_101804625
3	4030001	4130000	0.441455	ncbi_119716408;ncbi_101804019;ncbi_101804625
3	4040001	4140000	0.441455	ncbi_119716408;ncbi_101804019;ncbi_101804625
3	4050001	4150000	0.453618	ncbi_101804019;ncbi_101804625;ncbi_101805066
3	4060001	4160000	0.452107	ncbi_101804019;ncbi_101804625;ncbi_101805066
3	4070001	4170000	0.454887	ncbi_101804019;ncbi_101804625;ncbi_101805066
3	4080001	4180000	0.406061	ncbi_101804019;ncbi_101804625;ncbi_101805066
3	4090001	4190000	0.395493	ncbi_101804019;ncbi_101804625;ncbi_101805066;ncbi_101790219;ncbi_101803689
3	4100001	4200000	0.384645	ncbi_101804019;ncbi_101804625;ncbi_101805066;ncbi_101790219;ncbi_101803689
3	4110001	4210000	0.426594	ncbi_101804019;ncbi_101804625;ncbi_101805066;ncbi_101790219;ncbi_101803689
3	4120001	4220000	0.412191	ncbi_101804625;ncbi_101805066;ncbi_101790219;ncbi_101803689;ncbi_101803492
3	4130001	4230000	0.454219	ncbi_101804625;ncbi_101805066;ncbi_101790219;ncbi_101803689;ncbi_101803492
3	4140001	4240000	0.450755	ncbi_101804625;ncbi_101805066;ncbi_101790219;ncbi_101803689;ncbi_101803492
3	4150001	4250000	0.455272	ncbi_101805066;ncbi_101790219;ncbi_101803689;ncbi_101803492
3	4160001	4260000	0.454856	ncbi_101805066;ncbi_101790219;ncbi_101803689;ncbi_101803492
3	4170001	4270000	0.441825	ncbi_101805066;ncbi_101790219;ncbi_101803689;ncbi_101803492;ncbi_101802745
3	4180001	4280000	0.468019	ncbi_101805066;ncbi_101790219;ncbi_101803689;ncbi_101803492;ncbi_101802745;ncbi_101803299
3	4190001	4290000	0.452161	ncbi_101803689;ncbi_101803492;ncbi_101802745;ncbi_101803299
3	4200001	4300000	0.445781	ncbi_101803689;ncbi_101803492;ncbi_101802745;ncbi_101803299
3	4210001	4310000	0.405368	ncbi_101803689;ncbi_101803492;ncbi_101802745;ncbi_101803299
3	4220001	4320000	0.366046	ncbi_101803492;ncbi_101802745;ncbi_101803299
3	4560001	4660000	0.33298	ncbi_101802035;ncbi_110352196;ncbi_119716642
3	4570001	4670000	0.323655	ncbi_101802035;ncbi_110352196;ncbi_119716642
3	4580001	4680000	0.329043	ncbi_101802035;ncbi_110352196;ncbi_119716642;ncbi_106016176
3	4590001	4690000	0.330056	ncbi_110352196;ncbi_119716642;ncbi_106016176
3	4600001	4700000	0.332949	ncbi_110352196;ncbi_119716642;ncbi_106016176
3	4610001	4710000	0.349564	ncbi_110352196;ncbi_119716642;ncbi_106016176
3	4620001	4720000	0.357463	ncbi_110352196;ncbi_119716642;ncbi_106016176
3	4630001	4730000	0.36552	ncbi_110352196;ncbi_119716642;ncbi_106016176
3	4640001	4740000	0.369725	ncbi_110352196;ncbi_119716642;ncbi_106016176
3	4650001	4750000	0.414423	ncbi_110352196;ncbi_119716642;ncbi_106016176
3	4660001	4760000	0.452248	ncbi_119716642;ncbi_106016176
3	4670001	4770000	0.447175	ncbi_106016176;ncbi_119716641
3	4680001	4780000	0.423612	ncbi_106016176;ncbi_119716641
3	4690001	4790000	0.405488	ncbi_106016176;ncbi_119716641
3	4700001	4800000	0.3824	ncbi_106016176;ncbi_119716641
3	4710001	4810000	0.376515	ncbi_106016176;ncbi_119716641
3	4720001	4820000	0.364342	ncbi_106016176;ncbi_119716641;ncbi_110352193
3	4730001	4830000	0.353676	ncbi_106016176;ncbi_119716641;ncbi_110352193
3	4740001	4840000	0.349497	ncbi_106016176;ncbi_119716641;ncbi_110352193
3	4790001	4890000	0.319855	ncbi_110352193;ncbi_119716477
3	4840001	4940000	0.324328	ncbi_110352193;ncbi_119716477;ncbi_113843073
3	4900001	5000000	0.324224	ncbi_110352193;ncbi_113843073
3	4910001	5010000	0.377877	ncbi_113843073
3	4920001	5020000	0.392991	--
3	4930001	5030000	0.387688	--
3	4940001	5040000	0.386125	--
3	4950001	5050000	0.411168	--
3	4960001	5060000	0.411168	--
3	4970001	5070000	0.372135	--
3	4980001	5080000	0.373917	--
3	4990001	5090000	0.357398	--
3	5490001	5590000	0.321892	ncbi_101790966
3	5670001	5770000	0.322205	ncbi_101790966;ncbi_113843373;ncbi_119716458;ncbi_101805172
3	5680001	5780000	0.34683	ncbi_113843373;ncbi_101805172
3	5690001	5790000	0.367701	ncbi_113843373;ncbi_101805172
3	5700001	5800000	0.354716	ncbi_113843373;ncbi_101805172
3	5710001	5810000	0.356494	ncbi_113843373;ncbi_101805172
3	5720001	5820000	0.339877	ncbi_101805172
3	5730001	5830000	0.339157	ncbi_101805172
3	5740001	5840000	0.343839	ncbi_101805172
3	6630001	6730000	0.319493	--
3	12110001	12210000	0.339043	ncbi_101794608;ncbi_106016992;ncbi_119716334;ncbi_101801650;ncbi_106016993;ncbi_101794798;ncbi_101801852
3	12120001	12220000	0.324195	ncbi_101794608;ncbi_119716334;ncbi_101801650;ncbi_106016993;ncbi_101794798;ncbi_101801852;ncbi_101795000
3	12130001	12230000	0.320723	ncbi_101794608;ncbi_119716334;ncbi_101801650;ncbi_106016993;ncbi_101794798;ncbi_101801852;ncbi_101795000
3	19600001	19700000	0.321358	ncbi_101802542;ncbi_110351818
3	19610001	19710000	0.358689	ncbi_101802542;ncbi_110351818
3	19620001	19720000	0.363346	ncbi_101802542;ncbi_110351818
3	19630001	19730000	0.359381	ncbi_101802542;ncbi_110351818
3	19640001	19740000	0.348261	ncbi_101802542;ncbi_110351818;ncbi_101802234
3	19650001	19750000	0.342632	ncbi_110351818;ncbi_101802234
3	30360001	30460000	0.34577	--
3	30370001	30470000	0.364606	--
3	30380001	30480000	0.357802	--
3	30390001	30490000	0.339707	--
3	31680001	31780000	0.331955	ncbi_101798873;ncbi_119716572;ncbi_101797536;ncbi_119716425
3	31690001	31790000	0.331955	ncbi_101798873;ncbi_119716572;ncbi_101797536;ncbi_119716425
3	31700001	31800000	0.3329	ncbi_101798873;ncbi_101797536;ncbi_119716425;ncbi_101798688
3	31710001	31810000	0.399409	ncbi_101798873;ncbi_101797536;ncbi_119716425;ncbi_101798688
3	31720001	31820000	0.444569	ncbi_101797536;ncbi_119716425;ncbi_101798688
3	31730001	31830000	0.463809	ncbi_101797536;ncbi_119716425;ncbi_101798688
3	31740001	31840000	0.478163	ncbi_101797536;ncbi_119716425;ncbi_101798688
3	31750001	31850000	0.488943	ncbi_101797536;ncbi_119716425;ncbi_101798688
3	31760001	31860000	0.53358	ncbi_101797536;ncbi_101798688
3	31770001	31870000	0.541104	ncbi_101797536;ncbi_101798688;ncbi_101797247
3	31780001	31880000	0.517415	ncbi_101797536;ncbi_101798688;ncbi_101797247
3	31790001	31890000	0.500761	ncbi_101797536;ncbi_101798688;ncbi_101797247
3	31800001	31900000	0.48366	ncbi_101798688;ncbi_101797247
3	31810001	31910000	0.433062	ncbi_101798688;ncbi_101797247
3	31820001	31920000	0.392013	ncbi_101798688;ncbi_101797247;ncbi_101796696
3	31830001	31930000	0.391378	ncbi_101798688;ncbi_101797247;ncbi_101796696;ncbi_110353866
3	31840001	31940000	0.362	ncbi_101798688;ncbi_101797247;ncbi_101796696;ncbi_110353866
3	31850001	31950000	0.363962	ncbi_101798688;ncbi_101797247;ncbi_101796696;ncbi_110353866
3	31860001	31960000	0.339251	ncbi_101798688;ncbi_101797247;ncbi_101796696;ncbi_110353866
3	31870001	31970000	0.359396	ncbi_101797247;ncbi_101796696;ncbi_110353866
3	31880001	31980000	0.353482	ncbi_101797247;ncbi_101796696;ncbi_110353866;ncbi_101797319
3	31890001	31990000	0.360434	ncbi_101797247;ncbi_101796696;ncbi_110353866;ncbi_101797319
3	31900001	32000000	0.386891	ncbi_101797247;ncbi_101796696;ncbi_110353866;ncbi_101797319
3	31910001	32010000	0.472611	ncbi_101797247;ncbi_101796696;ncbi_110353866;ncbi_101797319
3	31920001	32020000	0.509019	ncbi_101796696;ncbi_110353866;ncbi_101797319
3	31930001	32030000	0.52456	ncbi_110353866;ncbi_101797319
3	31940001	32040000	0.489638	ncbi_110353866;ncbi_101797319;ncbi_101797494
3	31950001	32050000	0.573742	ncbi_110353866;ncbi_101797319;ncbi_101797494
3	31960001	32060000	0.562173	ncbi_110353866;ncbi_101797319;ncbi_101797494;ncbi_101796830
3	31970001	32070000	0.556406	ncbi_101797319;ncbi_101797494;ncbi_101796830
3	31980001	32080000	0.575979	ncbi_101797494;ncbi_101796830
3	31990001	32090000	0.562385	ncbi_101797494;ncbi_101796830
3	32000001	32100000	0.556601	ncbi_101797494;ncbi_101796830
3	32010001	32110000	0.51466	ncbi_101797494;ncbi_101796830
3	32020001	32120000	0.517368	ncbi_101797494;ncbi_101796830;ncbi_119716277
3	32030001	32130000	0.486623	ncbi_101797494;ncbi_101796830;ncbi_119716277
3	32040001	32140000	0.450062	ncbi_101797494;ncbi_101796830;ncbi_119716277
3	34780001	34880000	0.320117	ncbi_101793602;ncbi_113843160;ncbi_113843161
3	34790001	34890000	0.335345	ncbi_101793602;ncbi_113843160;ncbi_113843161
3	34800001	34900000	0.331715	ncbi_101793602;ncbi_113843160;ncbi_113843161
3	34810001	34910000	0.34949	ncbi_101793602;ncbi_113843160;ncbi_113843161
3	34820001	34920000	0.36606	ncbi_101793602;ncbi_113843160;ncbi_113843161
3	34830001	34930000	0.349286	ncbi_101793602;ncbi_113843160;ncbi_113843161;ncbi_101793029
3	34840001	34940000	0.383925	ncbi_101793602;ncbi_113843160;ncbi_113843161;ncbi_101793029
3	34850001	34950000	0.388842	ncbi_101793602;ncbi_113843160;ncbi_113843161;ncbi_101793029;ncbi_101793779
3	34860001	34960000	0.3919	ncbi_113843161;ncbi_101793029;ncbi_101793779
3	34870001	34970000	0.322485	ncbi_113843161;ncbi_101793029;ncbi_101793779;ncbi_101793958
3	34880001	34980000	0.326087	ncbi_113843161;ncbi_101793029;ncbi_101793779;ncbi_101793958
3	34890001	34990000	0.327776	ncbi_113843161;ncbi_101793029;ncbi_101793779;ncbi_101793958
3	34900001	35000000	0.326219	ncbi_113843161;ncbi_101793029;ncbi_101793779;ncbi_101793958
3	34910001	35010000	0.324957	ncbi_101793029;ncbi_101793779;ncbi_101793958
3	36630001	36730000	0.322752	ncbi_101793627
3	36640001	36740000	0.331719	ncbi_101793627
3	37950001	38050000	0.335558	ncbi_101795629;ncbi_101795181
3	37960001	38060000	0.350036	ncbi_101795629;ncbi_101795181
3	37970001	38070000	0.355602	ncbi_101795629;ncbi_101795181
3	37980001	38080000	0.32428	ncbi_101795629;ncbi_101795181
3	38310001	38410000	0.332533	ncbi_106017001;ncbi_101799424;ncbi_113843165
3	42290001	42390000	0.340405	ncbi_101793909
3	42300001	42400000	0.323458	ncbi_101793909
3	42310001	42410000	0.328218	ncbi_101793909
3	42940001	43040000	0.329388	ncbi_101804822;ncbi_119716534;ncbi_119716532;ncbi_119716533;ncbi_106017307;ncbi_119716297;ncbi_110352849;ncbi_101801855;ncbi_119716432
3	42950001	43050000	0.327314	ncbi_119716534;ncbi_119716532;ncbi_119716533;ncbi_106017307;ncbi_119716297;ncbi_110352849;ncbi_101801855;ncbi_119716432
3	43280001	43380000	0.323259	ncbi_101804638;ncbi_101801266;ncbi_101800947;ncbi_101800765;ncbi_101804451
3	43290001	43390000	0.347522	ncbi_101801266;ncbi_101800947;ncbi_101800765;ncbi_101804451
3	43300001	43400000	0.346486	ncbi_101800947;ncbi_101800765;ncbi_101804451
3	43310001	43410000	0.341571	ncbi_101800947;ncbi_101800765;ncbi_101804451
3	43320001	43420000	0.341571	ncbi_101800947;ncbi_101800765;ncbi_101804451;ncbi_101804268
3	43330001	43430000	0.35062	ncbi_101800947;ncbi_101800765;ncbi_101804451;ncbi_101804268
3	43340001	43440000	0.33947	ncbi_101800765;ncbi_101804451;ncbi_101804268
3	43350001	43450000	0.363739	ncbi_101800765;ncbi_101804451;ncbi_101804268;ncbi_113843185
3	43360001	43460000	0.358453	ncbi_101800765;ncbi_101804451;ncbi_101804268;ncbi_113843185
3	43370001	43470000	0.383115	ncbi_101804451;ncbi_101804268;ncbi_113843185;ncbi_113843187
3	43380001	43480000	0.383115	ncbi_101804451;ncbi_101804268;ncbi_113843185;ncbi_113843187;ncbi_101804091
3	43390001	43490000	0.381731	ncbi_101804451;ncbi_101804268;ncbi_113843185;ncbi_113843187;ncbi_101804091
3	43400001	43500000	0.384198	ncbi_101804451;ncbi_101804268;ncbi_113843185;ncbi_113843187;ncbi_101804091
3	43410001	43510000	0.397812	ncbi_101804451;ncbi_101804268;ncbi_113843185;ncbi_113843187;ncbi_101804091
3	43420001	43520000	0.393298	ncbi_101804268;ncbi_113843185;ncbi_113843187;ncbi_101804091;ncbi_101800053;ncbi_101799745
3	43430001	43530000	0.372049	ncbi_113843185;ncbi_113843187;ncbi_101804091;ncbi_101800053;ncbi_101799745
3	43440001	43540000	0.34321	ncbi_113843185;ncbi_113843187;ncbi_101804091;ncbi_101800053;ncbi_101799745;ncbi_101803909
3	43970001	44070000	0.351281	ncbi_101798750;ncbi_101798257;ncbi_101798446;ncbi_101803312
3	43980001	44080000	0.400928	ncbi_101798257;ncbi_101798446;ncbi_101803312
3	43990001	44090000	0.421433	ncbi_101798257;ncbi_101798446;ncbi_101803312
3	44000001	44100000	0.423695	ncbi_101803312
3	44010001	44110000	0.433001	ncbi_101803312
3	44020001	44120000	0.429117	ncbi_101803312
3	44030001	44130000	0.403497	ncbi_101803312
3	44040001	44140000	0.408163	ncbi_101803312
3	44050001	44150000	0.398492	ncbi_101803312
3	44060001	44160000	0.364771	ncbi_101803312;ncbi_119716519
3	44070001	44170000	0.377034	ncbi_101803312;ncbi_119716519
3	44080001	44180000	0.361991	ncbi_101803312;ncbi_119716519
3	44090001	44190000	0.350165	ncbi_101803312;ncbi_119716519
3	44100001	44200000	0.349629	ncbi_101803312;ncbi_119716519
3	44110001	44210000	0.354044	ncbi_101803312;ncbi_119716519
3	44120001	44220000	0.350142	ncbi_101803312;ncbi_119716519
3	44130001	44230000	0.36059	ncbi_119716519;ncbi_101797964
3	44140001	44240000	0.332891	ncbi_119716519;ncbi_101797964
3	44150001	44250000	0.323763	ncbi_119716519;ncbi_101797964
3	44780001	44880000	0.362624	ncbi_101791215;ncbi_119716460;ncbi_113843192;ncbi_119716611
3	44790001	44890000	0.379213	ncbi_101791215;ncbi_119716460;ncbi_113843192;ncbi_119716611
3	44800001	44900000	0.350802	ncbi_119716460;ncbi_113843192;ncbi_119716611
3	46080001	46180000	0.350085	ncbi_101799990;ncbi_119716340;ncbi_119716338;ncbi_110353693;ncbi_106018735;ncbi_119716339
3	46090001	46190000	0.355882	ncbi_101799990;ncbi_119716338;ncbi_110353693;ncbi_106018735;ncbi_119716339
3	46100001	46200000	0.358915	ncbi_101799990;ncbi_119716338;ncbi_110353693;ncbi_106018735;ncbi_119716339
3	46110001	46210000	0.371333	ncbi_101799990;ncbi_119716338;ncbi_110353693;ncbi_106018735;ncbi_119716339
3	46120001	46220000	0.38981	ncbi_101799990;ncbi_119716338;ncbi_110353693;ncbi_106018735;ncbi_119716339
3	46130001	46230000	0.410067	ncbi_101799990;ncbi_119716338;ncbi_106018735;ncbi_119716339
3	46140001	46240000	0.404191	ncbi_101799990;ncbi_106018735;ncbi_119716339
3	46150001	46250000	0.42131	ncbi_101799990;ncbi_106018735;ncbi_119716339
3	46160001	46260000	0.41777	ncbi_101799990;ncbi_106018735;ncbi_119716339
3	55600001	55700000	0.433084	ncbi_101797345
3	55610001	55710000	0.527992	ncbi_101797345
3	55620001	55720000	0.575659	ncbi_101797345;ncbi_101796742
3	55630001	55730000	0.556064	ncbi_101797345;ncbi_101796742
3	55640001	55740000	0.541765	ncbi_101797345;ncbi_101796742
3	55650001	55750000	0.517977	ncbi_101797345;ncbi_101796742;ncbi_101797156;ncbi_101796364
3	55660001	55760000	0.528884	ncbi_101797345;ncbi_101796742;ncbi_101797156;ncbi_101796364
3	55670001	55770000	0.506078	ncbi_101797345;ncbi_101796742;ncbi_101797156;ncbi_101796364
3	55680001	55780000	0.516807	ncbi_101797345;ncbi_101796742;ncbi_101797156;ncbi_101796364
3	55690001	55790000	0.488188	ncbi_101797345;ncbi_101796742;ncbi_101797156;ncbi_101796364;ncbi_119716290;ncbi_119716322
3	55700001	55800000	0.453335	ncbi_101796742;ncbi_101797156;ncbi_101796364;ncbi_119716290;ncbi_119716322;ncbi_101796544
3	55710001	55810000	0.357895	ncbi_101796742;ncbi_101797156;ncbi_101796364;ncbi_119716290;ncbi_119716322;ncbi_101796544
3	55730001	55830000	0.39185	ncbi_101796742;ncbi_101797156;ncbi_101796364;ncbi_119716290;ncbi_119716322;ncbi_101796544
3	55740001	55840000	0.36967	ncbi_101796742;ncbi_101797156;ncbi_101796364;ncbi_119716290;ncbi_119716322;ncbi_101796544
3	55750001	55850000	0.3834	ncbi_101796364;ncbi_119716290;ncbi_119716322;ncbi_101796544
3	55760001	55860000	0.349718	ncbi_101796364;ncbi_119716290;ncbi_119716322;ncbi_101796544
3	55770001	55870000	0.339568	ncbi_101796364;ncbi_119716290;ncbi_119716322;ncbi_101796544
3	55780001	55880000	0.336519	ncbi_101796364;ncbi_119716290;ncbi_119716322;ncbi_101796544;ncbi_119716577
3	55790001	55890000	0.333292	ncbi_119716322;ncbi_101796544;ncbi_119716577
3	55800001	55900000	0.323266	ncbi_101796544;ncbi_119716577
3	55810001	55910000	0.322422	ncbi_101796544;ncbi_119716577
3	55820001	55920000	0.32157	ncbi_101796544;ncbi_119716577
3	55900001	56000000	0.328462	ncbi_101791013;ncbi_101791303;ncbi_101791677
3	55910001	56010000	0.324425	ncbi_101791013;ncbi_101791303;ncbi_101791677
3	55920001	56020000	0.328333	ncbi_101791013;ncbi_101791303;ncbi_101791677;ncbi_101791488
3	55930001	56030000	0.330417	ncbi_101791013;ncbi_101791303;ncbi_101791677;ncbi_101791488;ncbi_101792471
3	56250001	56350000	0.330098	ncbi_101793236;ncbi_119716476
3	56260001	56360000	0.348378	ncbi_101793236
3	56270001	56370000	0.373285	ncbi_101793236
3	56280001	56380000	0.395217	ncbi_101793236
3	56290001	56390000	0.395236	ncbi_101793236;ncbi_113843216;ncbi_101802017
3	56300001	56400000	0.358803	ncbi_101793236;ncbi_113843216;ncbi_101802017
3	56310001	56410000	0.345414	ncbi_101793236;ncbi_113843216;ncbi_101802017
3	56320001	56420000	0.32911	ncbi_101793236;ncbi_113843216;ncbi_101802017
3	57400001	57500000	0.340476	ncbi_110352348
3	57410001	57510000	0.365514	ncbi_110352348
3	57420001	57520000	0.362901	ncbi_110352348
3	57430001	57530000	0.356741	ncbi_110352348
3	57440001	57540000	0.374467	ncbi_110352348
3	57450001	57550000	0.378358	ncbi_110352348
3	57460001	57560000	0.383285	ncbi_110352348
3	57470001	57570000	0.387735	ncbi_110352348
3	57480001	57580000	0.378161	ncbi_110352348
3	57490001	57590000	0.37315	ncbi_106016488;ncbi_106016485
3	57500001	57600000	0.371389	ncbi_106016488;ncbi_106016485
3	57510001	57610000	0.351797	ncbi_106016488;ncbi_106016485
3	57520001	57620000	0.364984	ncbi_106016488;ncbi_106016485
3	57530001	57630000	0.370243	ncbi_106016488;ncbi_106016485
3	57540001	57640000	0.354002	ncbi_106016488;ncbi_106016485
3	57550001	57650000	0.347409	ncbi_106016488;ncbi_106016485
3	59770001	59870000	0.320951	ncbi_106015286
3	65260001	65360000	0.319436	ncbi_101796027
3	65280001	65380000	0.33255	ncbi_101796027;ncbi_101792894
3	65290001	65390000	0.342737	ncbi_101796027;ncbi_101792894
3	65300001	65400000	0.356158	ncbi_101796027;ncbi_101792894
3	65310001	65410000	0.35644	ncbi_101796027;ncbi_101792894
3	65320001	65420000	0.351755	ncbi_101792894
3	65580001	65680000	0.327677	ncbi_101793708;ncbi_101793889
3	65620001	65720000	0.332352	ncbi_101793889;ncbi_106016354
3	65630001	65730000	0.337406	ncbi_101793889;ncbi_106016354
3	65640001	65740000	0.360759	ncbi_101793889;ncbi_106016354
3	65650001	65750000	0.343853	ncbi_106016354
3	65660001	65760000	0.343853	ncbi_106016354
3	65670001	65770000	0.385614	ncbi_106016354
3	65680001	65780000	0.371888	ncbi_106016354
3	65690001	65790000	0.367132	ncbi_106016354;ncbi_119716644
3	65700001	65800000	0.363533	ncbi_106016354;ncbi_119716644
3	65710001	65810000	0.386974	ncbi_119716644
3	65720001	65820000	0.385485	ncbi_119716644
3	65730001	65830000	0.396978	ncbi_119716644
3	65740001	65840000	0.377022	ncbi_119716644
3	65750001	65850000	0.383609	ncbi_119716644
3	65760001	65860000	0.386352	ncbi_119716644
3	65770001	65870000	0.382094	ncbi_119716644
3	65780001	65880000	0.384866	ncbi_119716644
3	65790001	65890000	0.392252	ncbi_119716644
3	65800001	65900000	0.363044	--
3	75750001	75850000	0.360316	ncbi_101802733;ncbi_119716403
3	75760001	75860000	0.409455	ncbi_101802733;ncbi_119716403
3	75770001	75870000	0.4063	ncbi_101802733;ncbi_119716403;ncbi_101803100
3	75780001	75880000	0.387788	ncbi_101802733;ncbi_119716403;ncbi_101803100
3	75790001	75890000	0.390976	ncbi_101802733;ncbi_119716403;ncbi_101803100
3	75800001	75900000	0.391155	ncbi_101802733;ncbi_101803100
3	75810001	75910000	0.390868	ncbi_101802733;ncbi_101803100
3	75820001	75920000	0.401702	ncbi_101802733;ncbi_101803100
3	75830001	75930000	0.404539	ncbi_101802733;ncbi_101803100
3	75840001	75940000	0.424831	ncbi_101802733;ncbi_101803100
3	75850001	75950000	0.381033	ncbi_101803100
3	75860001	75960000	0.325717	ncbi_101803100
3	75880001	75980000	0.324293	ncbi_101803100
3	75890001	75990000	0.321097	ncbi_101803100
3	80660001	80760000	0.324146	ncbi_101799095;ncbi_101800805;ncbi_101798904;ncbi_101800612
3	83410001	83510000	0.384344	ncbi_106018711
3	83420001	83520000	0.403812	ncbi_106018711;ncbi_119716657
3	83430001	83530000	0.41937	ncbi_106018711;ncbi_119716657
3	83440001	83540000	0.400559	ncbi_119716657
3	83450001	83550000	0.415247	ncbi_119716657
3	83460001	83560000	0.351551	ncbi_119716657
3	83470001	83570000	0.353514	ncbi_119716657;ncbi_101800328
3	83650001	83750000	0.354148	ncbi_110354001
3	83660001	83760000	0.360299	ncbi_110354001
3	83670001	83770000	0.359807	ncbi_110354001
3	83680001	83780000	0.349217	ncbi_110354001
3	83690001	83790000	0.360142	ncbi_110354001
3	83700001	83800000	0.378834	ncbi_110354001
3	83710001	83810000	0.401088	ncbi_110354001;ncbi_113843294
3	83720001	83820000	0.41617	ncbi_110354001;ncbi_113843294
3	83730001	83830000	0.438154	ncbi_110354001;ncbi_113843294
3	83740001	83840000	0.434382	ncbi_110354001;ncbi_113843294
3	83750001	83850000	0.463338	ncbi_110354001;ncbi_113843294
3	83760001	83860000	0.452792	ncbi_113843294
3	83770001	83870000	0.463548	ncbi_113843294
3	83780001	83880000	0.504787	ncbi_113843294
3	83790001	83890000	0.518525	ncbi_113843294
3	83800001	83900000	0.519925	ncbi_113843294
3	83810001	83910000	0.492562	ncbi_113843294
3	83820001	83920000	0.491849	ncbi_110353100
3	83830001	83930000	0.425471	ncbi_110353100
3	83840001	83940000	0.385613	ncbi_110353100
3	84680001	84780000	0.329318	ncbi_101790547;ncbi_101789719
3	84800001	84900000	0.328464	ncbi_101804083;ncbi_106016551;ncbi_119716513;ncbi_101804880
3	84810001	84910000	0.336294	ncbi_101804083;ncbi_106016551;ncbi_119716513;ncbi_101804880;ncbi_113843295
3	84820001	84920000	0.337495	ncbi_101804083;ncbi_106016551;ncbi_119716513;ncbi_101804880;ncbi_113843295;ncbi_101789902
3	84830001	84930000	0.337661	ncbi_119716513;ncbi_101804880;ncbi_113843295;ncbi_101789902
3	85060001	85160000	0.3241	ncbi_119716565
3	85070001	85170000	0.345305	--
3	85080001	85180000	0.405243	--
3	85090001	85190000	0.431716	--
3	85100001	85200000	0.465485	ncbi_110352380
3	85110001	85210000	0.451942	ncbi_110352380
3	85120001	85220000	0.478332	ncbi_110352380
3	85130001	85230000	0.494946	ncbi_110352380
3	85140001	85240000	0.510556	ncbi_110352380
3	85150001	85250000	0.483605	ncbi_110352380
3	85160001	85260000	0.433515	ncbi_110352380
3	85170001	85270000	0.425482	ncbi_110352380
3	85180001	85280000	0.354663	ncbi_110352380
3	85190001	85290000	0.333346	ncbi_110352380
3	86460001	86560000	0.328326	ncbi_101800011;ncbi_106019887;ncbi_119716553
3	86470001	86570000	0.36336	ncbi_101800011;ncbi_106019887;ncbi_119716553
3	86480001	86580000	0.375605	ncbi_101800011;ncbi_106019887;ncbi_119716553
3	86490001	86590000	0.394726	ncbi_106019887;ncbi_119716553;ncbi_119716497
3	86500001	86600000	0.388548	ncbi_106019887;ncbi_119716553;ncbi_119716497
3	86510001	86610000	0.356915	ncbi_106019887;ncbi_119716553;ncbi_119716497
3	86520001	86620000	0.361538	ncbi_106019887;ncbi_119716553;ncbi_119716497
3	86530001	86630000	0.351885	ncbi_106019887;ncbi_119716553;ncbi_119716497
3	86540001	86640000	0.341355	ncbi_106019887;ncbi_119716553;ncbi_119716497
3	94930001	95030000	0.385143	ncbi_101795881;ncbi_101796077;ncbi_101796274;ncbi_101796851;ncbi_119716523;ncbi_101797138
3	94940001	95040000	0.416371	ncbi_101796077;ncbi_101796274;ncbi_101796851;ncbi_119716523;ncbi_101797138;ncbi_101797566;ncbi_101798048
3	94950001	95050000	0.386783	ncbi_101796077;ncbi_101796274;ncbi_101796851;ncbi_119716523;ncbi_101797138;ncbi_101797566;ncbi_101798048
3	94960001	95060000	0.38855	ncbi_101796077;ncbi_101796274;ncbi_101796851;ncbi_119716523;ncbi_101797138;ncbi_101797566;ncbi_101798048;ncbi_101797752
3	94970001	95070000	0.392589	ncbi_101796274;ncbi_101796851;ncbi_119716523;ncbi_101797138;ncbi_101797566;ncbi_101798048;ncbi_101797752
3	94980001	95080000	0.391694	ncbi_101796274;ncbi_101796851;ncbi_119716523;ncbi_101797138;ncbi_101797566;ncbi_101798048;ncbi_101797752
3	94990001	95090000	0.384271	ncbi_101796274;ncbi_101796851;ncbi_119716523;ncbi_101797138;ncbi_101797566;ncbi_101798048;ncbi_101797752
3	95000001	95100000	0.362876	ncbi_101796851;ncbi_119716523;ncbi_101797138;ncbi_101797566;ncbi_101798048;ncbi_101797752;ncbi_101798227
3	95010001	95110000	0.330327	ncbi_101797138;ncbi_101797566;ncbi_101798048;ncbi_101797752;ncbi_101798227
3	95210001	95310000	0.328858	ncbi_101799951;ncbi_101798416
3	95220001	95320000	0.345451	ncbi_101799951;ncbi_101798416
3	95230001	95330000	0.358276	ncbi_101799951;ncbi_101798416
3	95240001	95340000	0.374319	ncbi_101799951;ncbi_101798416
3	95250001	95350000	0.385819	ncbi_101799951;ncbi_101798416
3	95260001	95360000	0.403718	ncbi_101799951;ncbi_101798416
3	95270001	95370000	0.404844	ncbi_101799951
3	95280001	95380000	0.407361	ncbi_101799951
3	95290001	95390000	0.406062	ncbi_101799951
3	95300001	95400000	0.403314	ncbi_101799951
3	95310001	95410000	0.439717	ncbi_101799951
3	95320001	95420000	0.43019	--
3	95330001	95430000	0.469843	--
3	95340001	95440000	0.473006	--
3	95350001	95450000	0.47172	--
3	95360001	95460000	0.480932	--
3	95370001	95470000	0.504826	--
3	95380001	95480000	0.50831	--
3	95390001	95490000	0.490644	--
3	95400001	95500000	0.492745	--
3	95410001	95510000	0.483966	ncbi_119716614
3	95420001	95520000	0.517322	ncbi_119716614
3	95430001	95530000	0.479813	ncbi_119716614
3	95440001	95540000	0.483508	ncbi_119716614
3	95450001	95550000	0.498025	ncbi_119716614
3	95460001	95560000	0.500298	ncbi_119716614
3	95470001	95570000	0.472415	ncbi_119716614
3	95480001	95580000	0.461236	ncbi_119716614
3	95490001	95590000	0.474638	ncbi_119716614
3	95500001	95600000	0.480818	ncbi_119716614
3	95510001	95610000	0.467316	ncbi_119716614
3	95520001	95620000	0.437448	ncbi_119716614
3	95530001	95630000	0.432879	ncbi_119716614
3	95540001	95640000	0.416157	ncbi_119716614
3	95550001	95650000	0.411022	ncbi_119716614
3	95560001	95660000	0.397695	ncbi_119716614
3	95570001	95670000	0.369881	ncbi_119716614;ncbi_119716679
3	95580001	95680000	0.370499	ncbi_119716614;ncbi_119716679
3	95590001	95690000	0.341643	ncbi_119716614;ncbi_119716679
3	95600001	95700000	0.320945	ncbi_119716614;ncbi_119716679
3	95610001	95710000	0.324778	ncbi_119716614;ncbi_119716679
3	95620001	95720000	0.342124	ncbi_119716614;ncbi_119716679
3	95630001	95730000	0.341604	ncbi_119716614;ncbi_119716679
3	95640001	95740000	0.362574	ncbi_119716614;ncbi_119716679
3	95650001	95750000	0.352177	ncbi_119716679
3	95660001	95760000	0.341831	ncbi_119716679
3	95670001	95770000	0.33897	ncbi_119716679
3	95680001	95780000	0.327715	--
3	103700001	103800000	0.327387	ncbi_101804502;ncbi_119716422;ncbi_119716279;ncbi_119716646;ncbi_106015295;ncbi_106015296
3	103710001	103810000	0.322044	ncbi_101804502;ncbi_119716422;ncbi_119716279;ncbi_119716646;ncbi_106015295;ncbi_106015296;ncbi_101804685
3	103740001	103840000	0.371899	ncbi_119716279;ncbi_119716646;ncbi_106015295;ncbi_106015296;ncbi_101804685
3	103750001	103850000	0.367653	ncbi_119716279;ncbi_119716646;ncbi_106015295;ncbi_106015296;ncbi_101804685
3	103760001	103860000	0.364046	ncbi_119716279;ncbi_119716646;ncbi_106015295;ncbi_106015296;ncbi_101804685;ncbi_119716566
3	103770001	103870000	0.364046	ncbi_119716279;ncbi_119716646;ncbi_106015295;ncbi_106015296;ncbi_101804685;ncbi_119716566;ncbi_101804869
3	105070001	105170000	0.319591	ncbi_110354115;ncbi_101795045
3	105120001	105220000	0.324136	ncbi_110354115;ncbi_101795045;ncbi_110354114
3	105130001	105230000	0.34421	ncbi_110354115;ncbi_101795045;ncbi_110354114
3	105180001	105280000	0.326558	ncbi_110354114
3	105200001	105300000	0.325097	ncbi_110354114
3	112320001	112420000	0.331712	ncbi_101801694;ncbi_106015001;ncbi_101802535;ncbi_101790014;ncbi_101802844
3	112330001	112430000	0.332307	ncbi_101801694;ncbi_101802535;ncbi_101790014;ncbi_101802844
3	112340001	112440000	0.330756	ncbi_101801694;ncbi_101802535;ncbi_101790014;ncbi_101802844
3	112350001	112450000	0.330353	ncbi_101801694;ncbi_101802535;ncbi_101790014;ncbi_101802844
3	112360001	112460000	0.326188	ncbi_101801694;ncbi_101802535;ncbi_101790014;ncbi_101802844
3	112370001	112470000	0.353733	ncbi_101801694;ncbi_101802535;ncbi_101790014;ncbi_101802844
3	112380001	112480000	0.339312	ncbi_101802535;ncbi_101790014;ncbi_101802844
3	112390001	112490000	0.338014	ncbi_101802535;ncbi_101790014;ncbi_101802844
3	112400001	112500000	0.326736	ncbi_101790014;ncbi_101802844
3	112410001	112510000	0.32283	ncbi_101802844
3	112530001	112630000	0.321011	ncbi_101802844
3	112540001	112640000	0.334726	ncbi_101802844
3	112550001	112650000	0.339132	ncbi_101802844
3	112560001	112660000	0.357421	ncbi_101802844
3	112570001	112670000	0.368805	ncbi_101802844
3	112580001	112680000	0.358372	ncbi_101802844;ncbi_106014989
3	112590001	112690000	0.363636	ncbi_101802844;ncbi_106014989
3	112600001	112700000	0.347643	ncbi_101802844;ncbi_106014989
3	112610001	112710000	0.331627	ncbi_101802844;ncbi_106014989
3	114560001	114660000	0.334264	ncbi_101797977;ncbi_101801232;ncbi_119716416;ncbi_113843054
3	114570001	114670000	0.322121	ncbi_101797977;ncbi_101801232;ncbi_119716416;ncbi_113843054
4	130001	230000	0.320005	ncbi_101793256;ncbi_101793634
4	240001	340000	0.324064	ncbi_101793634
4	250001	350000	0.363477	ncbi_101793634
4	260001	360000	0.361241	ncbi_101793634;ncbi_101798797
4	270001	370000	0.367416	ncbi_101793634;ncbi_101798797
4	280001	380000	0.382443	ncbi_101793634;ncbi_101798797;ncbi_119716822
4	290001	390000	0.387972	ncbi_101793634;ncbi_101798797;ncbi_119716822;ncbi_119716824
4	300001	400000	0.401241	ncbi_101793634;ncbi_101798797;ncbi_119716822;ncbi_119716824
4	310001	410000	0.42618	ncbi_101793634;ncbi_101798797;ncbi_119716822;ncbi_119716824
4	320001	420000	0.42618	ncbi_101793634;ncbi_101798797;ncbi_119716822;ncbi_119716824
4	330001	430000	0.42618	ncbi_101798797;ncbi_119716822;ncbi_119716824
4	340001	440000	0.434281	ncbi_101798797;ncbi_119716822;ncbi_119716824
4	350001	450000	0.388566	ncbi_101798797;ncbi_119716822;ncbi_119716824;ncbi_113843492
4	700001	800000	0.325185	ncbi_106015861
4	710001	810000	0.365986	ncbi_106015861
4	720001	820000	0.357702	ncbi_106015861
4	730001	830000	0.396711	ncbi_106015861;ncbi_101797414
4	740001	840000	0.396711	ncbi_106015861;ncbi_101797414
4	750001	850000	0.397027	ncbi_106015861;ncbi_101797414
4	760001	860000	0.400286	ncbi_106015861;ncbi_101797414;ncbi_101798609
4	770001	870000	0.426049	ncbi_106015861;ncbi_101797414;ncbi_101798609
4	780001	880000	0.408964	ncbi_106015861;ncbi_101797414;ncbi_101798609
4	790001	890000	0.407308	ncbi_106015861;ncbi_101797414;ncbi_101798609;ncbi_101797052
4	800001	900000	0.396336	ncbi_101797414;ncbi_101798609;ncbi_101797052
4	810001	910000	0.368719	ncbi_101797414;ncbi_101798609;ncbi_101797052
4	820001	920000	0.363065	ncbi_101797414;ncbi_101798609;ncbi_101797052
4	830001	930000	0.345076	ncbi_101797414;ncbi_101798609;ncbi_101797052
4	840001	940000	0.337893	ncbi_101798609;ncbi_101797052;ncbi_119716937
4	850001	950000	0.329995	ncbi_101798609;ncbi_101797052;ncbi_119716937
4	880001	980000	0.319465	ncbi_101797052;ncbi_119716937;ncbi_101797227
4	6130001	6230000	0.3418	ncbi_119712976;ncbi_119716747;ncbi_106020089
4	6140001	6240000	0.346341	ncbi_119712976;ncbi_106020089
4	6150001	6250000	0.336782	ncbi_119712976;ncbi_106020089
4	6160001	6260000	0.352438	ncbi_119712976;ncbi_106020089
4	6170001	6270000	0.355921	ncbi_119712976;ncbi_106020089
4	6180001	6280000	0.348753	ncbi_119712976;ncbi_106020089
4	6190001	6290000	0.340187	ncbi_106020089
4	14590001	14690000	0.345939	ncbi_101799036;ncbi_101794845;ncbi_101795193;ncbi_101799230
4	14600001	14700000	0.346091	ncbi_101799036;ncbi_101794845;ncbi_101795193;ncbi_101799230
4	14610001	14710000	0.349774	ncbi_101799036;ncbi_101794845;ncbi_101795193;ncbi_101799230
4	14620001	14720000	0.35648	ncbi_101794845;ncbi_101795193;ncbi_101799230;ncbi_101799417
4	14630001	14730000	0.354082	ncbi_101795193;ncbi_101799230;ncbi_101799417
4	14640001	14740000	0.34946	ncbi_101795193;ncbi_101799230;ncbi_101799417
4	14650001	14750000	0.342174	ncbi_101795193;ncbi_101799230;ncbi_101799417
4	14660001	14760000	0.342561	ncbi_101795193;ncbi_101799230;ncbi_101799417
4	15680001	15780000	0.328381	ncbi_101791419;ncbi_113843480;ncbi_110353140;ncbi_101791789;ncbi_101801160;ncbi_101800964;ncbi_113843481;ncbi_106018832;ncbi_101800648;ncbi_101800460
4	20850001	20950000	0.365975	ncbi_101793377
4	20860001	20960000	0.403408	ncbi_101793377
4	20870001	20970000	0.402342	ncbi_101793377
4	20880001	20980000	0.416512	ncbi_101793377
4	20890001	20990000	0.417106	ncbi_101793377
4	20900001	21000000	0.422621	ncbi_101793377
4	20910001	21010000	0.423608	ncbi_101793377
4	20920001	21020000	0.43302	ncbi_101793377
4	20930001	21030000	0.434155	ncbi_101793377
4	20940001	21040000	0.41345	ncbi_101793377
4	20950001	21050000	0.370208	ncbi_101793377
4	20960001	21060000	0.367687	ncbi_101793377
4	20970001	21070000	0.368692	ncbi_101793377
4	20980001	21080000	0.340716	ncbi_101793377
4	20990001	21090000	0.331556	ncbi_101793377
4	21250001	21350000	0.322058	ncbi_101793377
4	21260001	21360000	0.322138	ncbi_101793377
4	23050001	23150000	0.333401	ncbi_101796827;ncbi_106018616;ncbi_101796632
4	23060001	23160000	0.323039	ncbi_101796827;ncbi_106018616;ncbi_101796632;ncbi_110354180
4	23070001	23170000	0.323691	ncbi_101796827;ncbi_106018616;ncbi_101796632;ncbi_110354180;ncbi_106019645
4	24960001	25060000	0.330226	ncbi_101799078
4	24970001	25070000	0.377512	ncbi_101799078
4	24980001	25080000	0.365969	ncbi_101799078
4	24990001	25090000	0.345367	ncbi_101799078
4	25000001	25100000	0.34701	ncbi_101799078
4	25010001	25110000	0.354121	ncbi_101799078
4	25020001	25120000	0.352366	ncbi_101799078
4	25030001	25130000	0.355691	ncbi_101799078
4	25040001	25140000	0.348802	ncbi_101799078
4	25050001	25150000	0.360212	ncbi_101799078
4	25060001	25160000	0.350483	ncbi_101799078
4	25070001	25170000	0.345101	ncbi_101799078
4	25080001	25180000	0.359437	ncbi_101799078
4	25090001	25190000	0.358489	ncbi_101799078
4	25100001	25200000	0.36171	ncbi_101799078
4	25110001	25210000	0.355717	ncbi_101799078
4	25120001	25220000	0.361891	ncbi_101799078
4	25130001	25230000	0.366034	ncbi_101799078
4	25140001	25240000	0.376809	ncbi_101799078
4	25150001	25250000	0.373324	ncbi_101799078
4	25160001	25260000	0.359017	ncbi_101799078
4	25170001	25270000	0.357754	ncbi_101799078
4	25180001	25280000	0.349902	ncbi_101799078;ncbi_119716958
4	25190001	25290000	0.358594	ncbi_101799078;ncbi_119716958;ncbi_106019500
4	25200001	25300000	0.356836	ncbi_101799078;ncbi_119716958;ncbi_106019500
4	25210001	25310000	0.356659	ncbi_101799078;ncbi_119716958;ncbi_106019500
4	25220001	25320000	0.353707	ncbi_101799078;ncbi_119716958;ncbi_106019500
4	25230001	25330000	0.34421	ncbi_101799078;ncbi_119716958;ncbi_106019500
4	25240001	25340000	0.33171	ncbi_101799078;ncbi_119716958;ncbi_106019500
4	25260001	25360000	0.320456	ncbi_119716958;ncbi_106019500
4	25420001	25520000	0.328125	ncbi_110354104;ncbi_113843631
4	25430001	25530000	0.378984	ncbi_110354104;ncbi_113843631
4	25440001	25540000	0.344058	ncbi_110354104;ncbi_113843631
4	25450001	25550000	0.319526	ncbi_110354104;ncbi_113843631
4	25460001	25560000	0.392033	ncbi_110354104;ncbi_113843631
4	25470001	25570000	0.41363	ncbi_110354104;ncbi_113843631
4	25480001	25580000	0.417205	ncbi_110354104;ncbi_113843631
4	25490001	25590000	0.411452	ncbi_110354104;ncbi_113843631
4	25500001	25600000	0.403762	ncbi_110354104;ncbi_113843631
4	25510001	25610000	0.396847	ncbi_113843631
4	25520001	25620000	0.38605	ncbi_113843631
4	25530001	25630000	0.386028	ncbi_113843631
4	25540001	25640000	0.387767	ncbi_113843631
4	25550001	25650000	0.393322	ncbi_113843631
4	25560001	25660000	0.359398	ncbi_113843631
4	25570001	25670000	0.339884	ncbi_113843631
4	25580001	25680000	0.333639	ncbi_113843631
4	25590001	25690000	0.337677	ncbi_113843631
4	25600001	25700000	0.336694	ncbi_106019507
4	25610001	25710000	0.322499	ncbi_106019507
4	25620001	25720000	0.32034	ncbi_106019507
4	27360001	27460000	0.324744	ncbi_106020080;ncbi_101791161;ncbi_101804996
4	27370001	27470000	0.337581	ncbi_106020080;ncbi_101791161;ncbi_101804996;ncbi_101804554
4	32420001	32520000	0.320217	ncbi_101799040;ncbi_106015444;ncbi_101798850;ncbi_119716732
4	32430001	32530000	0.324024	ncbi_101799040;ncbi_106015444;ncbi_101798850;ncbi_119716732
4	32440001	32540000	0.337032	ncbi_101799040;ncbi_106015444;ncbi_101798850;ncbi_119716732
4	32450001	32550000	0.327905	ncbi_101799040;ncbi_106015444;ncbi_101798850;ncbi_119716732
4	32460001	32560000	0.336189	ncbi_101799040;ncbi_106015444;ncbi_101798850;ncbi_119716732
4	32470001	32570000	0.323689	ncbi_101799040;ncbi_106015444;ncbi_101798850;ncbi_119716732
4	34680001	34780000	0.33045	ncbi_101800488;ncbi_119716738;ncbi_101796154
4	34690001	34790000	0.346657	ncbi_101800488;ncbi_119716738;ncbi_101796154
4	34700001	34800000	0.322476	ncbi_101800488;ncbi_119716738;ncbi_101796154
4	36590001	36690000	0.337483	ncbi_101798689;ncbi_113843567;ncbi_106017980;ncbi_119716918;ncbi_101798388
4	36600001	36700000	0.344605	ncbi_101798689;ncbi_113843567;ncbi_106017980;ncbi_119716918;ncbi_101798388
4	36610001	36710000	0.344605	ncbi_101798689;ncbi_113843567;ncbi_106017980;ncbi_119716918;ncbi_101798388
4	36620001	36720000	0.335936	ncbi_101798689;ncbi_113843567;ncbi_106017980;ncbi_119716918;ncbi_101798388
4	36630001	36730000	0.364658	ncbi_101798689;ncbi_113843567;ncbi_106017980;ncbi_119716918;ncbi_101798388;ncbi_101800254
4	36640001	36740000	0.414273	ncbi_101798689;ncbi_113843567;ncbi_106017980;ncbi_119716918;ncbi_101798388;ncbi_101800254;ncbi_113843568
4	36650001	36750000	0.419723	ncbi_101798689;ncbi_113843567;ncbi_106017980;ncbi_119716918;ncbi_101798388;ncbi_101800254;ncbi_113843568;ncbi_119716740
4	36660001	36760000	0.402796	ncbi_101798689;ncbi_119716918;ncbi_101798388;ncbi_101800254;ncbi_113843568;ncbi_119716740;ncbi_101800059
4	36670001	36770000	0.381609	ncbi_101798689;ncbi_119716918;ncbi_101798388;ncbi_101800254;ncbi_113843568;ncbi_119716740;ncbi_101800059
4	36680001	36780000	0.381609	ncbi_101798689;ncbi_119716918;ncbi_101798388;ncbi_101800254;ncbi_113843568;ncbi_119716740;ncbi_101800059;ncbi_101798020
4	36690001	36790000	0.404639	ncbi_119716918;ncbi_101798388;ncbi_101800254;ncbi_113843568;ncbi_119716740;ncbi_101800059;ncbi_101798020
4	36700001	36800000	0.376388	ncbi_101798388;ncbi_101800254;ncbi_113843568;ncbi_119716740;ncbi_101800059;ncbi_101798020
4	36710001	36810000	0.354209	ncbi_101800254;ncbi_113843568;ncbi_119716740;ncbi_101800059;ncbi_101798020
4	37650001	37750000	0.32326	ncbi_106016251
4	37660001	37760000	0.323629	ncbi_106016251
4	37670001	37770000	0.324088	ncbi_106016251
4	38890001	38990000	0.335719	ncbi_119716825;ncbi_119716944
4	38900001	39000000	0.355858	ncbi_119716825;ncbi_119716944
4	38910001	39010000	0.413573	ncbi_119716825;ncbi_119716944;ncbi_119716786
4	38920001	39020000	0.469186	ncbi_119716825;ncbi_119716944;ncbi_119716786
4	38930001	39030000	0.582091	ncbi_119716944;ncbi_119716786
4	38940001	39040000	0.591414	ncbi_119716944;ncbi_119716786
4	38950001	39050000	0.600861	ncbi_119716944;ncbi_119716786
4	38960001	39060000	0.585891	ncbi_119716944;ncbi_119716786
4	38970001	39070000	0.574539	ncbi_119716944;ncbi_119716786
4	38980001	39080000	0.588955	ncbi_119716786
4	38990001	39090000	0.597657	ncbi_119716786
4	39000001	39100000	0.642203	ncbi_119716786
4	39010001	39110000	0.634871	ncbi_119716786
4	39020001	39120000	0.597647	ncbi_119716786
4	39030001	39130000	0.573293	ncbi_119716786
4	39040001	39140000	0.554794	ncbi_119716786
4	39050001	39150000	0.532633	ncbi_119716786
4	39060001	39160000	0.526286	ncbi_119716786
4	39070001	39170000	0.523062	ncbi_119716786;ncbi_110352263
4	39080001	39180000	0.532871	ncbi_119716786;ncbi_110352263;ncbi_101795180
4	39090001	39190000	0.512746	ncbi_119716786;ncbi_110352263;ncbi_101795180
4	39100001	39200000	0.469194	ncbi_119716786;ncbi_110352263;ncbi_101795180
4	39110001	39210000	0.461633	ncbi_119716786;ncbi_110352263;ncbi_101795180
4	39120001	39220000	0.474555	ncbi_119716786;ncbi_110352263;ncbi_101795180
4	39130001	39230000	0.476791	ncbi_119716786;ncbi_110352263;ncbi_101795180
4	39140001	39240000	0.457952	ncbi_119716786;ncbi_110352263;ncbi_101795180;ncbi_119712965
4	39150001	39250000	0.41708	ncbi_119716786;ncbi_110352263;ncbi_101795180;ncbi_119712965
4	40480001	40580000	0.3287	ncbi_101793864;ncbi_101794345
4	40490001	40590000	0.330018	ncbi_101793864;ncbi_101794345
4	40500001	40600000	0.337978	ncbi_101793864;ncbi_101794345
4	40510001	40610000	0.340954	ncbi_101793864;ncbi_101794345
4	40520001	40620000	0.353979	ncbi_101793864;ncbi_101794345;ncbi_101794178
4	40530001	40630000	0.351723	ncbi_101793864;ncbi_101794345;ncbi_101794178
4	40540001	40640000	0.379781	ncbi_101793864;ncbi_101794345;ncbi_101794178
4	40550001	40650000	0.366378	ncbi_101793864;ncbi_101794345;ncbi_101794178
4	40560001	40660000	0.379741	ncbi_101793864;ncbi_101794345;ncbi_101794178
4	40570001	40670000	0.448095	ncbi_101793864;ncbi_101794345;ncbi_101794178
4	40580001	40680000	0.456598	ncbi_101794345;ncbi_101794178
4	40590001	40690000	0.487997	ncbi_101794345;ncbi_101794178
4	40600001	40700000	0.474976	ncbi_101794345;ncbi_101794178
4	40610001	40710000	0.468278	ncbi_101794345;ncbi_101794178
4	40620001	40720000	0.406429	ncbi_101794178
4	40630001	40730000	0.378133	ncbi_101794178
4	40640001	40740000	0.365851	ncbi_101794178;ncbi_110352289
4	40650001	40750000	0.357361	ncbi_101794178;ncbi_110352289;ncbi_106015756
4	40660001	40760000	0.334725	ncbi_101794178;ncbi_110352289;ncbi_106015756
4	40780001	40880000	0.335305	ncbi_110351976;ncbi_101796602;ncbi_101797225;ncbi_101796293;ncbi_101799170
4	40790001	40890000	0.350669	ncbi_110351976;ncbi_101796602;ncbi_101797225;ncbi_101796293;ncbi_101799170;ncbi_101796156
4	40800001	40900000	0.366542	ncbi_101796602;ncbi_101797225;ncbi_101796293;ncbi_101799170;ncbi_101796156
4	40810001	40910000	0.393159	ncbi_101796602;ncbi_101797225;ncbi_101796293;ncbi_101799170;ncbi_101796156;ncbi_101798984
4	40820001	40920000	0.40386	ncbi_101796602;ncbi_101797225;ncbi_101796293;ncbi_101799170;ncbi_101796156;ncbi_101798984
4	40830001	40930000	0.421136	ncbi_101796602;ncbi_101797225;ncbi_101796293;ncbi_101799170;ncbi_101796156;ncbi_101798984
4	40840001	40940000	0.392566	ncbi_101797225;ncbi_101796293;ncbi_101799170;ncbi_101796156;ncbi_101798984
4	40850001	40950000	0.396545	ncbi_101797225;ncbi_101796293;ncbi_101799170;ncbi_101796156;ncbi_101798984;ncbi_101795958
4	40860001	40960000	0.357102	ncbi_101797225;ncbi_101796293;ncbi_101799170;ncbi_101796156;ncbi_101798984;ncbi_101795958
4	40870001	40970000	0.344572	ncbi_101796293;ncbi_101799170;ncbi_101796156;ncbi_101798984;ncbi_101795958
4	42450001	42550000	0.330404	--
4	42460001	42560000	0.352724	--
4	42470001	42570000	0.401286	--
4	42480001	42580000	0.402016	--
4	42490001	42590000	0.402042	--
4	42500001	42600000	0.339884	--
4	42530001	42630000	0.337497	--
4	42630001	42730000	0.338796	ncbi_106015745;ncbi_101795325;ncbi_101798433
4	42640001	42740000	0.34739	ncbi_106015745;ncbi_101795325;ncbi_101798433
4	42650001	42750000	0.349858	ncbi_106015745;ncbi_101795325;ncbi_101798433
4	42660001	42760000	0.365766	ncbi_101795325;ncbi_101798433
4	42670001	42770000	0.365766	ncbi_101798433
4	48300001	48400000	0.339462	ncbi_101797285
4	48310001	48410000	0.332836	ncbi_101797285
4	52120001	52220000	0.336431	ncbi_101799294;ncbi_113843619;ncbi_106020449;ncbi_119716945;ncbi_101795557
4	52130001	52230000	0.343725	ncbi_113843619;ncbi_106020449;ncbi_119716945;ncbi_101795557
4	52140001	52240000	0.38178	ncbi_113843619;ncbi_106020449;ncbi_119716945;ncbi_101795557
4	52150001	52250000	0.38178	ncbi_106020449;ncbi_119716945;ncbi_101795557
4	52160001	52260000	0.380425	ncbi_106020449;ncbi_119716945;ncbi_101795557
4	52170001	52270000	0.371778	ncbi_106020449;ncbi_119716945;ncbi_101795557;ncbi_119716773
4	52180001	52280000	0.381283	ncbi_119716945;ncbi_101795557;ncbi_119716773
4	52190001	52290000	0.37707	ncbi_101795557;ncbi_119716773;ncbi_101794280
4	52200001	52300000	0.394566	ncbi_101795557;ncbi_119716773;ncbi_101794280
4	52210001	52310000	0.394921	ncbi_101795557;ncbi_119716773;ncbi_101794280;ncbi_110354644
4	52220001	52320000	0.363199	ncbi_101795557;ncbi_119716773;ncbi_101794280;ncbi_110354644;ncbi_119713026
4	52230001	52330000	0.349876	ncbi_101795557;ncbi_119716773;ncbi_101794280;ncbi_110354644;ncbi_119713026;ncbi_101793630
4	52730001	52830000	0.342697	ncbi_101794969;ncbi_101792408;ncbi_101791813;ncbi_101791500;ncbi_119716733
4	52740001	52840000	0.342264	ncbi_101792408;ncbi_101791813;ncbi_101791500;ncbi_119716733
4	52750001	52850000	0.3451	ncbi_101792408;ncbi_101791813;ncbi_101791500;ncbi_119716733;ncbi_106020465
4	52760001	52860000	0.340339	ncbi_101792408;ncbi_101791813;ncbi_101791500;ncbi_119716733;ncbi_106020465
4	52770001	52870000	0.346458	ncbi_101792408;ncbi_101791813;ncbi_101791500;ncbi_119716733;ncbi_106020465;ncbi_113843621
4	52780001	52880000	0.378449	ncbi_101792408;ncbi_101791813;ncbi_101791500;ncbi_119716733;ncbi_106020465;ncbi_113843621;ncbi_101789692
4	56630001	56730000	0.32685	ncbi_119716702
4	56640001	56740000	0.359047	ncbi_119716702
4	56650001	56750000	0.352631	ncbi_119716702
4	56660001	56760000	0.341708	ncbi_119716702
4	56670001	56770000	0.331083	ncbi_119716702
4	56680001	56780000	0.341943	ncbi_119716702;ncbi_106017026
4	56690001	56790000	0.342324	ncbi_119716702;ncbi_106017026
4	56700001	56800000	0.339887	ncbi_119716702;ncbi_106017026
4	56710001	56810000	0.329316	ncbi_106017026;ncbi_119716964
4	56870001	56970000	0.354136	--
4	56880001	56980000	0.340054	ncbi_101801709
4	56890001	56990000	0.330472	ncbi_101801709
[truncated: 3,498 more rows]
