# Supplementary material for: Whole-genome selection signature differences between Chaohu and Ji’an red ducks
Source: BMC Genomics. 2024 May 27;25:522. doi: 10.1186/s12864-024-10339-6 (PMC11131323; doi:10.1186/s12864-024-10339-6)
Supplement: Supplementary file 3 — Supplementary Material 3. [file 12864_2024_10339_MOESM3_ESM.xlsx]

## Sheet: XP-CLR window
Table S3. Eligible XP-CLR windows and its contained gene id
chrom	start	stop	xpclr	geneID
1	6300001	6400000	130.641	ncbi_101797816;ncbi_101798229;ncbi_101799410
1	7170001	7270000	297.039
1	13730001	13830000	175.02	ncbi_101805283
1	13740001	13840000	193.552	ncbi_101805283
1	13750001	13850000	161.635	ncbi_101805283
1	13780001	13880000	300.875	ncbi_101805283
1	18910001	19010000	165.297	ncbi_106018521
1	18950001	19050000	258.869	ncbi_106018521
1	18970001	19070000	186.445	ncbi_106018521
1	18990001	19090000	182.453
1	19020001	19120000	154.79
1	19230001	19330000	129.651	ncbi_106017514
1	19240001	19340000	130.675	ncbi_106017514
1	19250001	19350000	122.333	ncbi_106017514
1	19280001	19380000	200.103	ncbi_106017514
1	19310001	19410000	141.815	ncbi_106017514
1	19320001	19420000	139.795	ncbi_101805399
1	19470001	19570000	831.623	ncbi_101805399;ncbi_101789965;ncbi_101790290;ncbi_101792454
1	19490001	19590000	494.475	ncbi_101789965;ncbi_101790290;ncbi_101792454;ncbi_106017518
1	19520001	19620000	775.546	ncbi_101790290;ncbi_101792454;ncbi_106017518
1	19530001	19630000	863.325	ncbi_101790290;ncbi_101792454;ncbi_106017518
1	19540001	19640000	812.304	ncbi_101792454;ncbi_106017518;ncbi_106017517
1	19560001	19660000	364.457	ncbi_106017518;ncbi_106017517
1	19570001	19670000	126.066	ncbi_106017518;ncbi_106017517
1	19580001	19680000	430.444	ncbi_106017518;ncbi_106017517
1	19600001	19700000	130.8	ncbi_106017518;ncbi_106017517;ncbi_106017519
1	20530001	20630000	232.407
1	20540001	20640000	123.862
1	21680001	21780000	324.434	ncbi_101796381
1	21690001	21790000	324.434	ncbi_101796381
1	21700001	21800000	343.663	ncbi_101796381
1	21710001	21810000	136.989	ncbi_101796381
1	23110001	23210000	124.488	ncbi_101797519
1	23150001	23250000	268.545	ncbi_101797519;ncbi_106015054;ncbi_106014259
1	28330001	28430000	239.394	ncbi_101803742;ncbi_119715526;ncbi_110354835;ncbi_101803947;ncbi_101804250
1	30280001	30380000	218.986	ncbi_101796750
1	30300001	30400000	298.187	ncbi_101796750
1	30320001	30420000	327.32	ncbi_101796750
1	30340001	30440000	324.163	ncbi_101796750;ncbi_101796942
1	30360001	30460000	188.142	ncbi_101796750;ncbi_101796942
1	30390001	30490000	313.886	ncbi_101796750;ncbi_101796942
1	30420001	30520000	195.177	ncbi_101796942
1	33010001	33110000	163.961	ncbi_101790316;ncbi_101790195;ncbi_119715503;ncbi_119715502
1	33680001	33780000	244.883	ncbi_106014590;ncbi_119715640
1	33690001	33790000	252.192	ncbi_106014590;ncbi_119715640
1	34980001	35080000	143.491	ncbi_101790780;ncbi_101790394
1	36800001	36900000	172.191	ncbi_101792142
1	36820001	36920000	172.883	ncbi_101792142;ncbi_101790825
1	39360001	39460000	272.374
1	39390001	39490000	403.639
1	40620001	40720000	127.086
1	43230001	43330000	246.707	ncbi_101790973;ncbi_101802157;ncbi_101790786
1	43250001	43350000	123.973	ncbi_101802157;ncbi_101790786;ncbi_101801431
1	44550001	44650000	257.748	ncbi_101791552;ncbi_101802381;ncbi_101791368;ncbi_119715534;ncbi_110353601;ncbi_101791183
1	44560001	44660000	156.75	ncbi_101802381;ncbi_101791368;ncbi_119715534;ncbi_110353601;ncbi_101791183
1	45670001	45770000	150.181	ncbi_101790042;ncbi_119713696;ncbi_113842883
1	45680001	45780000	124.643	ncbi_119713696;ncbi_113842883
1	45980001	46080000	139.196	ncbi_110353323
1	46130001	46230000	269.599	ncbi_110353324
1	46160001	46260000	320.48	ncbi_110353324
1	46200001	46300000	286.251	ncbi_110353324;ncbi_101791279;ncbi_101794613
1	46220001	46320000	345.912	ncbi_110353324;ncbi_101791279;ncbi_101794613
1	48520001	48620000	157.002	ncbi_113842805
1	48620001	48720000	144.784	ncbi_119715603
1	60020001	60120000	385.185	ncbi_101794747;ncbi_101802109;ncbi_101801919;ncbi_113840373;ncbi_101794380;ncbi_113840399
1	61850001	61950000	133.309	ncbi_101796435;ncbi_113839768
1	61860001	61960000	245.098	ncbi_101796435;ncbi_113839768
1	61870001	61970000	211.585	ncbi_101796435;ncbi_113839768
1	63230001	63330000	149.791	ncbi_101793376
1	63550001	63650000	122.972	ncbi_101794410;ncbi_101794585;ncbi_106014534;ncbi_101795190
1	63570001	63670000	162.819	ncbi_101794585;ncbi_106014534;ncbi_101795190
1	75870001	75970000	124.835	ncbi_101797310;ncbi_119718433;ncbi_101801529
1	77160001	77260000	146.616	ncbi_101799196;ncbi_101802113;ncbi_110353359;ncbi_101799614;ncbi_101802312
1	79190001	79290000	165.681	ncbi_101794589;ncbi_101790847;ncbi_101791030;ncbi_101791448;ncbi_119716730;ncbi_101794781
1	79210001	79310000	289.153	ncbi_101794589;ncbi_101790847;ncbi_101791030;ncbi_101791448;ncbi_119716730;ncbi_101794781;ncbi_119715548;ncbi_101791902
1	79220001	79320000	315.341	ncbi_101794589;ncbi_101790847;ncbi_101791030;ncbi_101791448;ncbi_119716730;ncbi_101794781;ncbi_119715548;ncbi_101791902
1	79250001	79350000	426.707	ncbi_101791030;ncbi_101791448;ncbi_119716730;ncbi_101794781;ncbi_119715548;ncbi_101791902;ncbi_101792424;ncbi_113842443
1	79290001	79390000	318.579	ncbi_101794781;ncbi_119715548;ncbi_101791902;ncbi_101792424;ncbi_113842443;ncbi_101801683
1	79310001	79410000	371.737	ncbi_101791902;ncbi_101792424;ncbi_113842443;ncbi_101801683;ncbi_101801364
1	79330001	79430000	301.998	ncbi_101792424;ncbi_113842443;ncbi_101801683;ncbi_101801364
1	79350001	79450000	225.498	ncbi_113842443;ncbi_101801683;ncbi_101801364;ncbi_101801176
1	79360001	79460000	294.537	ncbi_101801683;ncbi_101801364;ncbi_101801176
1	79370001	79470000	241.903	ncbi_101801364;ncbi_101801176
1	79380001	79480000	196.045	ncbi_101801364;ncbi_101801176;ncbi_101801552
1	79400001	79500000	166.574	ncbi_101801364;ncbi_101801176;ncbi_101801552
1	98700001	98800000	167.88	ncbi_113842361;ncbi_113842360
1	98710001	98810000	167.503	ncbi_113842361;ncbi_113842360
1	98720001	98820000	135.5	ncbi_113842361;ncbi_113842360
1	98740001	98840000	122.126	ncbi_113842361;ncbi_113842360
1	98760001	98860000	157.967	ncbi_113842361;ncbi_113842360;ncbi_110352337
1	98800001	98900000	171.906	ncbi_113842360;ncbi_110352337
1	98810001	98910000	211.491	ncbi_110352337
1	98820001	98920000	192.054	ncbi_110352337
1	98830001	98930000	135.302	ncbi_110352337
1	108050001	108150000	206.9	ncbi_110351304;ncbi_101790783
1	108160001	108260000	179.51	ncbi_101790574;ncbi_119718719;ncbi_110351302
1	108180001	108280000	126.251	ncbi_101790574;ncbi_119718719;ncbi_110351302
1	108250001	108350000	181.378	ncbi_106014518
1	108280001	108380000	175.457	ncbi_106014518
1	108400001	108500000	200.42
1	108410001	108510000	155.013
1	108420001	108520000	170.085
1	108440001	108540000	207.268
1	108450001	108550000	172.742
1	108470001	108570000	262.389
1	108480001	108580000	278.242
1	108490001	108590000	264.24
1	108500001	108600000	234.411
1	108610001	108710000	152.091	ncbi_106018199
1	108680001	108780000	157.004	ncbi_106018199
1	108690001	108790000	183.201	ncbi_106018199
1	110780001	110880000	135.935	ncbi_101801697
1	110810001	110910000	242.235	ncbi_101801697;ncbi_101790402;ncbi_119715641;ncbi_110351691
1	110830001	110930000	135.316	ncbi_101801697;ncbi_101790402;ncbi_119715641;ncbi_110351691
1	110860001	110960000	145.448	ncbi_101801697;ncbi_101790402;ncbi_119715641;ncbi_110351691;ncbi_101801117;ncbi_101800553
1	111250001	111350000	135.421	ncbi_101789826;ncbi_119713375;ncbi_101799657
1	112070001	112170000	158.378	ncbi_113842332;ncbi_101796149;ncbi_101793696
1	112100001	112200000	329.048	ncbi_113842332;ncbi_101796149;ncbi_101793696
1	112190001	112290000	166.514	ncbi_101793696;ncbi_106014972
1	112200001	112300000	190.973	ncbi_101793696;ncbi_106014972;ncbi_101793516
1	112230001	112330000	177.967	ncbi_101793696;ncbi_106014972;ncbi_101793516;ncbi_101793329;ncbi_101795951
1	115190001	115290000	124.305	ncbi_101791698;ncbi_101791511
1	115420001	115520000	124.227
1	115440001	115540000	611.291
1	115520001	115620000	509.243
1	115570001	115670000	560.909
1	115650001	115750000	331.308	ncbi_106020230;ncbi_106020228
1	124260001	124360000	163.08	ncbi_101792229;ncbi_101802919
1	124950001	125050000	172.317	ncbi_101797717;ncbi_101798015;ncbi_110352722;ncbi_113842039;ncbi_101797530;ncbi_110352721
1	135880001	135980000	123.296	ncbi_119715550;ncbi_119716478;ncbi_101794111;ncbi_101793812;ncbi_101793135
1	135890001	135990000	136.516	ncbi_119715550;ncbi_119716478;ncbi_101794111;ncbi_101793812;ncbi_101793135;ncbi_101792942
1	135920001	136020000	214.483	ncbi_101794111;ncbi_101793812;ncbi_101793135;ncbi_101792942
1	135950001	136050000	146.809	ncbi_101793135;ncbi_101792942
1	136290001	136390000	138.725
1	136370001	136470000	149.296
1	136380001	136480000	249.517
1	136390001	136490000	321.215
1	136410001	136510000	355.951
1	136910001	137010000	230.012	ncbi_101796243;ncbi_101796441;ncbi_101795846;ncbi_101796622
1	136920001	137020000	255.302	ncbi_101796243;ncbi_101796441;ncbi_101795846;ncbi_101796622
1	138340001	138440000	210.01
1	138380001	138480000	275.8	ncbi_119713329
1	138390001	138490000	285.362	ncbi_119713329
1	138430001	138530000	182.045	ncbi_119713329
1	138440001	138540000	196.633	ncbi_119713329
1	138460001	138560000	175.895	ncbi_119713329
1	147370001	147470000	136.417	ncbi_101795338
1	153390001	153490000	139.881	ncbi_101792303;ncbi_119715512;ncbi_101793082
1	153400001	153500000	189.337	ncbi_101792303;ncbi_119715512;ncbi_101793082
1	153590001	153690000	187.171
1	172820001	172920000	127.079	ncbi_101798818
1	172940001	173040000	130.462
1	174840001	174940000	232.417	ncbi_106016121;ncbi_101801130
1	177950001	178050000	160.104	ncbi_110353414;ncbi_101793956;ncbi_106018266;ncbi_101793777;ncbi_101793113;ncbi_101793600
1	177960001	178060000	436.513	ncbi_101793956;ncbi_106018266;ncbi_101793777;ncbi_101793113;ncbi_101793600
1	177970001	178070000	266.57	ncbi_101793956;ncbi_106018266;ncbi_101793777;ncbi_101793113;ncbi_101793600
1	177980001	178080000	294.664	ncbi_101793956;ncbi_106018266;ncbi_101793777;ncbi_101793113;ncbi_101793600
1	177990001	178090000	124.686	ncbi_101793956;ncbi_106018266;ncbi_101793777;ncbi_101793113;ncbi_101793600;ncbi_101793414
1	178890001	178990000	175.85	ncbi_106015620
1	183150001	183250000	171.863
1	183160001	183260000	290.03
1	183190001	183290000	483.769
1	183210001	183310000	361.654	ncbi_101798240;ncbi_119715531
1	183240001	183340000	134.779	ncbi_101798240;ncbi_119715531
1	186980001	187080000	122.996	ncbi_101800508;ncbi_110353270;ncbi_101797725
1	187000001	187100000	370.864	ncbi_110353270;ncbi_101797725
1	187040001	187140000	167.262	ncbi_101797725;ncbi_101798198
1	192230001	192330000	134.067	ncbi_101798656
1	192910001	193010000	126.759	ncbi_101792490
1	192920001	193020000	155.118	ncbi_101792490
1	192960001	193060000	271.932	ncbi_101792490
1	192970001	193070000	237.605	ncbi_101792490
1	193010001	193110000	274.111	ncbi_101792490
1	193030001	193130000	228.758	ncbi_101792490;ncbi_106019258
1	193220001	193320000	148.432	ncbi_119716358;ncbi_119716359;ncbi_119716360;ncbi_119716361;ncbi_101801794;ncbi_119716362
1	193230001	193330000	180.205	ncbi_119716358;ncbi_119716359;ncbi_119716360;ncbi_119716361;ncbi_101801794;ncbi_119716362
1	193240001	193340000	160.363	ncbi_119716358;ncbi_119716360;ncbi_119716361;ncbi_101801794;ncbi_119716362
1	195110001	195210000	169.605
1	197550001	197650000	129.044
1	197590001	197690000	129.881
1	197630001	197730000	121.913
1	197710001	197810000	263.671
1	197720001	197820000	282.757
1	205460001	205560000	140.332	ncbi_101801989;ncbi_101801585;ncbi_101799392
1	205930001	206030000	443.655	ncbi_101798216;ncbi_101799325;ncbi_101799137;ncbi_113844201;ncbi_101797551;ncbi_101798950;ncbi_101798768;ncbi_101797382
2	3100001	3200000	161.937	ncbi_119716188
2	12560001	12660000	272.834
2	12570001	12670000	383.105
2	12580001	12680000	392.839
2	12590001	12690000	158.707
2	12600001	12700000	405.798
2	12610001	12710000	370.157
2	12660001	12760000	203.049	ncbi_113842922;ncbi_110352457
2	15340001	15440000	403.5	ncbi_101799687;ncbi_101800454
2	15660001	15760000	152.867	ncbi_101799123;ncbi_101799871;ncbi_113842909
2	19960001	20060000	123.181	ncbi_101799652;ncbi_101799910
2	19980001	20080000	191.511	ncbi_101799652;ncbi_101799910
2	19990001	20090000	266.675	ncbi_101799652;ncbi_101799910;ncbi_101803567;ncbi_101803769
2	20070001	20170000	199.195	ncbi_101803567;ncbi_101803769;ncbi_101800830
2	24760001	24860000	133.265	ncbi_101796258;ncbi_101805152;ncbi_110354024;ncbi_101804664;ncbi_101804957
2	26140001	26240000	207.736	ncbi_101792599;ncbi_101794902;ncbi_101792930;ncbi_101793436;ncbi_101793248
2	29510001	29610000	290.057
2	29570001	29670000	286.384	ncbi_101802744
2	29640001	29740000	151.379	ncbi_101802744;ncbi_101802933
2	29830001	29930000	122.125	ncbi_101801043;ncbi_106014691;ncbi_101802339;ncbi_101802144;ncbi_101801950;ncbi_110351423
2	31010001	31110000	287.871
2	31030001	31130000	123.405
2	38540001	38640000	177.963	ncbi_101792501;ncbi_101792951
2	38570001	38670000	263.791	ncbi_101792501;ncbi_101792951;ncbi_101789689
2	38580001	38680000	168.767	ncbi_101792501;ncbi_101792951;ncbi_101789689
2	38630001	38730000	154.449	ncbi_101792951;ncbi_101789689
2	40980001	41080000	126.531	ncbi_106014754
2	41280001	41380000	333.7	ncbi_101790972
2	41300001	41400000	325.145	ncbi_101790972
2	41520001	41620000	280.286	ncbi_101790456;ncbi_101790643;ncbi_101790267;ncbi_101789945
2	41530001	41630000	357.647	ncbi_101790456;ncbi_101790643;ncbi_101790267;ncbi_101789945
2	41540001	41640000	278.635	ncbi_101790643;ncbi_101790267;ncbi_101789945
2	41560001	41660000	335.137	ncbi_101790267;ncbi_101789945;ncbi_119715715
2	41570001	41670000	219.326	ncbi_101790267;ncbi_101789945;ncbi_119715715
2	41750001	41850000	259.334	ncbi_110351433;ncbi_119716113;ncbi_106014748
2	42240001	42340000	345.312	ncbi_101789452;ncbi_119716192;ncbi_101805250
2	42270001	42370000	318.123	ncbi_119716192;ncbi_101805250;ncbi_101805051;ncbi_101804614
2	42280001	42380000	382.28	ncbi_119716192;ncbi_101805250;ncbi_101805051;ncbi_101804614
2	42880001	42980000	406.08	ncbi_101800652;ncbi_101799189
2	42900001	43000000	470.098	ncbi_101800652;ncbi_101799189
2	42910001	43010000	292.739	ncbi_101800652;ncbi_101799189
2	42940001	43040000	720.632	ncbi_101799189
2	42950001	43050000	561.01	ncbi_101799189
2	42960001	43060000	782.442	ncbi_101799189
2	43000001	43100000	350.389	ncbi_101799189
2	43510001	43610000	128.272	ncbi_101789551
2	44490001	44590000	342.311	ncbi_101796854;ncbi_101800476
2	45110001	45210000	128.818	ncbi_113842858;ncbi_101800667
2	48190001	48290000	246.48	ncbi_119715738;ncbi_101801369
2	48260001	48360000	151.387	ncbi_101801369;ncbi_113842851;ncbi_101802834
2	51670001	51770000	127.483	ncbi_106015032;ncbi_113842842
2	65060001	65160000	166.616	ncbi_119716028;ncbi_101790694
2	65090001	65190000	179.589	ncbi_101790694
2	65110001	65210000	515.961	ncbi_101790694;ncbi_101790251
2	65120001	65220000	446.947	ncbi_101790694;ncbi_101790251
2	66560001	66660000	396.292	ncbi_101796461;ncbi_101795550
2	66590001	66690000	238.664	ncbi_101796461;ncbi_101795550;ncbi_101793819
2	66610001	66710000	387.472	ncbi_101795550;ncbi_101793819
2	66750001	66850000	231.942	ncbi_101793077;ncbi_101793384;ncbi_101792880;ncbi_119716091
2	66780001	66880000	341.52	ncbi_101792880;ncbi_119716091
2	66820001	66920000	794.179	ncbi_101792880;ncbi_119716091;ncbi_101791905
2	66840001	66940000	189.839	ncbi_101792880;ncbi_119716091;ncbi_101791905;ncbi_101794294;ncbi_101794115
2	66880001	66980000	528.313	ncbi_101792880;ncbi_101791905;ncbi_101794294;ncbi_101794115;ncbi_101801689
2	66910001	67010000	484.141	ncbi_101791905;ncbi_101794294;ncbi_101794115;ncbi_101801689
2	66940001	67040000	388.632	ncbi_101794115;ncbi_101801689
2	66960001	67060000	303.864	ncbi_101801689
2	67050001	67150000	139.874	ncbi_101801689;ncbi_101800545;ncbi_101801496
2	67090001	67190000	189.93	ncbi_101801689;ncbi_101800545;ncbi_101801496
2	67160001	67260000	185.89	ncbi_101801496
2	67620001	67720000	149.011	ncbi_101800740
2	69910001	70010000	169.978
2	69950001	70050000	133.462
2	70080001	70180000	162.17
2	70090001	70190000	190.419
2	70500001	70600000	137.245	ncbi_101791762;ncbi_101791962;ncbi_101791475;ncbi_119715964;ncbi_101791666;ncbi_119715963
2	70510001	70610000	146.46	ncbi_101791962;ncbi_101791475;ncbi_119715964;ncbi_101791666;ncbi_119715963
2	73330001	73430000	276.439	ncbi_101801933;ncbi_110353823;ncbi_101801594
2	73390001	73490000	258.319	ncbi_110353823;ncbi_101801594
2	73720001	73820000	714.039	ncbi_101801594
2	74480001	74580000	204.452
2	74520001	74620000	143.441
2	76780001	76880000	245.623	ncbi_110353296
2	77230001	77330000	179.297	ncbi_101793054
2	77250001	77350000	386.442	ncbi_101793054
2	77260001	77360000	366.005	ncbi_101793054
2	77280001	77380000	361.812	ncbi_101793054;ncbi_101791376
2	77320001	77420000	257.363	ncbi_101793054;ncbi_101791376;ncbi_101792855
2	77340001	77440000	125.326	ncbi_101793054;ncbi_101791376;ncbi_101792855
2	77370001	77470000	134.447	ncbi_101791376;ncbi_101792855;ncbi_119715978
2	79210001	79310000	140.617	ncbi_106019145;ncbi_101802880;ncbi_101803189;ncbi_101794063;ncbi_106015972;ncbi_101794240;ncbi_106015973
2	79970001	80070000	242.817	ncbi_119715783
2	79990001	80090000	405.875	ncbi_119715783
2	80000001	80100000	383.32	ncbi_119715783
2	80010001	80110000	314.738	ncbi_119715783
2	80020001	80120000	385.718	ncbi_119715783
2	80040001	80140000	511.877	ncbi_119715783
2	85050001	85150000	372.687	ncbi_119715879;ncbi_101793646;ncbi_106015951
2	96060001	96160000	139.065	ncbi_101794924;ncbi_106015575;ncbi_119716152
2	96090001	96190000	150.253	ncbi_106015575;ncbi_119716152;ncbi_119716256
2	96310001	96410000	138.422	ncbi_110351875
2	96330001	96430000	160.464	ncbi_110351875
2	96360001	96460000	146.147	ncbi_110351875
2	96430001	96530000	197.84	ncbi_110351875
2	96460001	96560000	147.228	ncbi_110351875
2	96530001	96630000	126.792	ncbi_101790668
2	96700001	96800000	140.979	ncbi_101790668
2	96710001	96810000	139.926	ncbi_101790668
2	96930001	97030000	148.485	ncbi_119715839;ncbi_119715840
2	96970001	97070000	162.789	ncbi_119715839;ncbi_106018053;ncbi_101791470
2	96980001	97080000	121.861	ncbi_119715839;ncbi_106018053;ncbi_101791470;ncbi_119715841
2	102200001	102300000	130.987	ncbi_101790849
2	102600001	102700000	123.927	ncbi_101802160
2	102610001	102710000	123.927	ncbi_101802160;ncbi_119715874
2	102630001	102730000	121.422	ncbi_101802160;ncbi_119715874
2	104430001	104530000	153.077	ncbi_113842719;ncbi_101795646
2	104490001	104590000	197.424	ncbi_101795646
2	104540001	104640000	139.244	ncbi_101795646
2	104580001	104680000	131.708	ncbi_101795646
2	104630001	104730000	155.627	ncbi_101795646
2	104640001	104740000	155.627	ncbi_101795646
2	104710001	104810000	126.314	ncbi_101795646
2	104810001	104910000	159.803	ncbi_106015519
2	104820001	104920000	158.92	ncbi_106015519
2	104880001	104980000	122.059	ncbi_106015519
2	104890001	104990000	151.709	ncbi_106015519
2	104900001	105000000	154.75	ncbi_106015519
2	104920001	105020000	125.359	ncbi_106015519
2	108930001	109030000	141.367
2	114400001	114500000	311.126	ncbi_101793643
2	114480001	114580000	226.811
2	115200001	115300000	190.242	ncbi_101792886;ncbi_101794120;ncbi_101792700;ncbi_101793939;ncbi_101792504
2	115210001	115310000	696.337	ncbi_101792886;ncbi_101794120;ncbi_101792700;ncbi_101793939;ncbi_101792504
2	115220001	115320000	297.905	ncbi_101792886;ncbi_101794120;ncbi_101792700;ncbi_101793939;ncbi_101792504
2	115230001	115330000	557.642	ncbi_101792886;ncbi_101794120;ncbi_101792700;ncbi_101793939;ncbi_101792504
2	115250001	115350000	498.113	ncbi_101794120;ncbi_101792700;ncbi_101793939;ncbi_101792504
2	126430001	126530000	209.075	ncbi_101792874
2	126440001	126540000	307.493	ncbi_101792874
2	126770001	126870000	330.827	ncbi_101803985
2	127430001	127530000	224.471	ncbi_119716155;ncbi_101798140
2	138670001	138770000	194.905	ncbi_101795632;ncbi_101795187;ncbi_101800215
2	142000001	142100000	172.641	ncbi_101794243;ncbi_110352387;ncbi_106016576;ncbi_101793765;ncbi_101793583
2	142230001	142330000	348.365	ncbi_101793016;ncbi_101796164
2	142250001	142350000	434.413	ncbi_101793016;ncbi_101796164;ncbi_113842645
2	142270001	142370000	225.757	ncbi_101796164;ncbi_113842645
2	142310001	142410000	387.967	ncbi_101796164;ncbi_113842645
2	142340001	142440000	401.226	ncbi_101796164;ncbi_113842645;ncbi_101792711
2	142380001	142480000	207.283	ncbi_101796164;ncbi_101792711
2	145240001	145340000	123.868	ncbi_101795037;ncbi_101804672
2	145250001	145350000	125.212	ncbi_101804672;ncbi_119715916
2	145550001	145650000	226.175	ncbi_101795498;ncbi_110354600;ncbi_106020362;ncbi_101795313
2	145610001	145710000	284.856	ncbi_101795313;ncbi_113842533
2	149570001	149670000	144.471	ncbi_119716040;ncbi_119716194;ncbi_106020161
2	149800001	149900000	135.637	ncbi_101792870
2	149840001	149940000	132.111	ncbi_101792870
2	156120001	156220000	149.039	ncbi_119716026;ncbi_101789607;ncbi_101789788
2	157090001	157190000	143.986	ncbi_110354450;ncbi_101796775
2	157810001	157910000	366.509	ncbi_101792141;ncbi_101792335;ncbi_110353945;ncbi_113842620;ncbi_101791428
2	157830001	157930000	729.08	ncbi_101792335;ncbi_110353945;ncbi_113842620;ncbi_101791428
2	157840001	157940000	530.125	ncbi_110353945;ncbi_113842620;ncbi_101791428
2	158060001	158160000	182.009	ncbi_110353946;ncbi_106019224
2	159370001	159470000	122.755	ncbi_101797981;ncbi_101798159;ncbi_101796325;ncbi_110354070
2	159420001	159520000	309.754	ncbi_101796325;ncbi_110354070;ncbi_101796641
2	160250001	160350000	153.136	ncbi_110351485;ncbi_101799723;ncbi_110351486;ncbi_101799908
2	160280001	160380000	513.481	ncbi_110351486;ncbi_101799908
2	160320001	160420000	182.62	ncbi_101799908
2	161640001	161740000	236.454	ncbi_101803126;ncbi_101799498;ncbi_101799686;ncbi_101799870;ncbi_110353476
2	162540001	162640000	202.566	ncbi_101801275;ncbi_101801080;ncbi_101800379;ncbi_113842608
2	162610001	162710000	133.385	ncbi_113842608;ncbi_119716149;ncbi_119715684
3	140001	240000	205.898	ncbi_101793955
3	350001	450000	531.581	ncbi_101793955;ncbi_101794140
3	360001	460000	417.515	ncbi_101793955;ncbi_101794140;ncbi_101793776
3	380001	480000	154.869	ncbi_101794140;ncbi_101793776
3	390001	490000	1025.5	ncbi_101794140;ncbi_101793776
3	410001	510000	649.435	ncbi_101794140;ncbi_101793776
3	420001	520000	206.747	ncbi_101794140;ncbi_101793776
3	430001	530000	956.176	ncbi_101794140;ncbi_101793776
3	480001	580000	405.222	ncbi_101793776;ncbi_113843047;ncbi_101794317
3	490001	590000	278.713	ncbi_101793776;ncbi_113843047;ncbi_101794317
3	2940001	3040000	165.74	ncbi_101801385;ncbi_101801202
3	2960001	3060000	185.199	ncbi_101801385;ncbi_101801202
3	3310001	3410000	146.384	ncbi_106016886
3	3330001	3430000	376.46	ncbi_106016886
3	3670001	3770000	126.496	ncbi_119716370;ncbi_119716372;ncbi_119716371;ncbi_106016891
3	4000001	4100000	266.408	ncbi_101790413;ncbi_101805264;ncbi_119716408;ncbi_101804019
3	4110001	4210000	553.394	ncbi_101804019;ncbi_101804625;ncbi_101805066;ncbi_101790219;ncbi_101803689
3	4160001	4260000	631.185	ncbi_101805066;ncbi_101790219;ncbi_101803689;ncbi_101803492
3	4250001	4350000	265.407	ncbi_101803492;ncbi_101802745;ncbi_101803299
3	4310001	4410000	127.322	ncbi_101803299;ncbi_101802549
3	4320001	4420000	155.468	ncbi_101803299;ncbi_101802549
3	4330001	4430000	221.527	ncbi_101803299;ncbi_101802549
3	4350001	4450000	139.886	ncbi_101803299;ncbi_101802549
3	4670001	4770000	651.067	ncbi_106016176;ncbi_119716641
3	4690001	4790000	689.839	ncbi_106016176;ncbi_119716641
3	4700001	4800000	610.988	ncbi_106016176;ncbi_119716641
3	4710001	4810000	186.591	ncbi_106016176;ncbi_119716641
3	4760001	4860000	191.099	ncbi_106016176;ncbi_119716641;ncbi_110352193;ncbi_119716477
3	4970001	5070000	305.43
3	4980001	5080000	320.879
3	5690001	5790000	265.579	ncbi_113843373;ncbi_101805172
3	5720001	5820000	248.981	ncbi_101805172
3	5730001	5830000	320.719	ncbi_101805172
3	10990001	11090000	166.29	ncbi_101790085;ncbi_119716605;ncbi_101795715;ncbi_101790664
3	11470001	11570000	274.343	ncbi_101793710;ncbi_101794129;ncbi_101794672
3	11480001	11580000	245.645	ncbi_101794129;ncbi_101794672
3	11500001	11600000	475.693	ncbi_101794129;ncbi_101794672;ncbi_113843094;ncbi_113843097
3	11630001	11730000	153.247	ncbi_101795333;ncbi_113843096
3	14410001	14510000	124.408	ncbi_106014741;ncbi_119716302
3	20490001	20590000	162.556	ncbi_101791443;ncbi_119716591;ncbi_106015850
3	24640001	24740000	207.526	ncbi_113843375;ncbi_110353842;ncbi_119716570;ncbi_101804763
3	24780001	24880000	265.905	ncbi_106019027;ncbi_101803717
3	25250001	25350000	164.133	ncbi_101801345;ncbi_101802684;ncbi_101802871
3	30370001	30470000	218.953
3	30400001	30500000	247.095
3	31270001	31370000	212.951
3	31280001	31380000	221.633
3	31770001	31870000	332.682	ncbi_101797536;ncbi_101798688;ncbi_101797247
3	31780001	31880000	207.268	ncbi_101797536;ncbi_101798688;ncbi_101797247
3	31790001	31890000	169.33	ncbi_101797536;ncbi_101798688;ncbi_101797247
3	32000001	32100000	247.289	ncbi_101797494;ncbi_101796830
3	32680001	32780000	127.158	ncbi_101791663
3	36580001	36680000	240.884	ncbi_101798246;ncbi_101793627
3	36590001	36690000	287.923	ncbi_101793627
3	39090001	39190000	162.076	ncbi_101793575;ncbi_119716316;ncbi_101794190
3	39100001	39200000	178.014	ncbi_101793575;ncbi_119716316;ncbi_101794190
3	39150001	39250000	287.983	ncbi_101794190
3	39180001	39280000	158.875	ncbi_101794190
3	39200001	39300000	302.572	ncbi_101794190;ncbi_113843167
3	39210001	39310000	203.173	ncbi_101794190;ncbi_113843167;ncbi_101794856
3	39220001	39320000	181.427	ncbi_101794190;ncbi_113843167;ncbi_101794856
3	43340001	43440000	698.808	ncbi_101800765;ncbi_101804451;ncbi_101804268
3	43370001	43470000	758.801	ncbi_101804451;ncbi_101804268;ncbi_113843185;ncbi_113843187
3	43380001	43480000	752.638	ncbi_101804451;ncbi_101804268;ncbi_113843185;ncbi_113843187;ncbi_101804091
3	43390001	43490000	732.239	ncbi_101804451;ncbi_101804268;ncbi_113843185;ncbi_113843187;ncbi_101804091
3	43970001	44070000	223.799	ncbi_101798750;ncbi_101798257;ncbi_101798446;ncbi_101803312
3	43990001	44090000	184.313	ncbi_101798257;ncbi_101798446;ncbi_101803312
3	44810001	44910000	454.049	ncbi_119716460;ncbi_113843192;ncbi_119716611
3	47620001	47720000	298.05	ncbi_101796091
3	47640001	47740000	259.994	ncbi_101796091
3	47820001	47920000	131.949	ncbi_101796091
3	51610001	51710000	129.712	ncbi_101794766;ncbi_101792216;ncbi_119716488
3	51660001	51760000	196.374	ncbi_101792216;ncbi_119716488;ncbi_119716624;ncbi_101792350
3	51710001	51810000	331.687	ncbi_101792216;ncbi_119716624;ncbi_101792350
3	51760001	51860000	230.373	ncbi_101792350;ncbi_101792679
3	55620001	55720000	271.19	ncbi_101797345;ncbi_101796742
3	55670001	55770000	456.667	ncbi_101797345;ncbi_101796742;ncbi_101797156;ncbi_101796364
3	55700001	55800000	249.711	ncbi_101796742;ncbi_101797156;ncbi_101796364;ncbi_119716290;ncbi_119716322;ncbi_101796544
3	55910001	56010000	204.356	ncbi_101791013;ncbi_101791303;ncbi_101791677
3	57440001	57540000	132.74	ncbi_110352348
3	60780001	60880000	216.033	ncbi_101798840;ncbi_113843227;ncbi_101789625;ncbi_101789807;ncbi_101799031;ncbi_101790001;ncbi_110352231
3	60790001	60890000	122.436	ncbi_101798840;ncbi_113843227;ncbi_101789625;ncbi_101789807;ncbi_101799031;ncbi_101790001;ncbi_110352231
3	60800001	60900000	221.81	ncbi_101789625;ncbi_101789807;ncbi_101799031;ncbi_101790001;ncbi_110352231
3	60810001	60910000	290.941	ncbi_101789807;ncbi_101799031;ncbi_101790001;ncbi_110352231
3	60820001	60920000	221.324	ncbi_101799031;ncbi_101790001;ncbi_110352231
3	61500001	61600000	125.615	ncbi_101790389;ncbi_101801240
3	61570001	61670000	197.839	ncbi_101801240;ncbi_106016087
3	61920001	62020000	128.885	ncbi_101790568;ncbi_101802147
3	70950001	71050000	305.665	ncbi_101791214;ncbi_106016021;ncbi_101791039
3	71320001	71420000	140.111	ncbi_113843265;ncbi_101790079;ncbi_101789901
3	71330001	71430000	165.604	ncbi_113843265;ncbi_101790079;ncbi_101789901
3	71830001	71930000	202.204	ncbi_101799850
3	71950001	72050000	173.318	ncbi_101789717;ncbi_101789529;ncbi_101805453
3	72280001	72380000	221.934	ncbi_101804879;ncbi_119716342;ncbi_119716520;ncbi_101804694
3	75770001	75870000	362.816	ncbi_101802733;ncbi_119716403;ncbi_101803100
3	75820001	75920000	142.276	ncbi_101802733;ncbi_101803100
3	75830001	75930000	137.063	ncbi_101802733;ncbi_101803100
3	75950001	76050000	151.377	ncbi_110351628;ncbi_110351626
3	75970001	76070000	172.33	ncbi_110351628;ncbi_110351626
3	75980001	76080000	172.33	ncbi_110351628;ncbi_110351626
3	75990001	76090000	186.325	ncbi_110351628;ncbi_110351626
3	77220001	77320000	145.657	ncbi_119716647
3	77270001	77370000	134.208	ncbi_119716647
3	77810001	77910000	169.015	ncbi_113843276;ncbi_101799981;ncbi_101803571
3	80720001	80820000	206.881	ncbi_101798904;ncbi_101800612
3	83710001	83810000	186.417	ncbi_110354001;ncbi_113843294
3	83750001	83850000	141.816	ncbi_110354001;ncbi_113843294
3	86500001	86600000	125.258	ncbi_106019887;ncbi_119716553;ncbi_119716497
3	89010001	89110000	150.14	ncbi_101797211
3	89020001	89120000	129.494	ncbi_101797211
3	89070001	89170000	160.046	ncbi_101797211
3	89080001	89180000	303.632	ncbi_101797211
3	89090001	89190000	301.974	ncbi_101797211
3	89100001	89200000	292.721	ncbi_101797211
3	89110001	89210000	292.652	ncbi_101797211
3	94990001	95090000	129.625	ncbi_101796274;ncbi_101796851;ncbi_119716523;ncbi_101797138;ncbi_101797566;ncbi_101798048;ncbi_101797752
3	95190001	95290000	134.469	ncbi_101799951;ncbi_101798416
3	95200001	95300000	153.764	ncbi_101799951;ncbi_101798416
3	95280001	95380000	134.635	ncbi_101799951
3	95290001	95390000	123.603	ncbi_101799951
3	95360001	95460000	410.885
3	95400001	95500000	475.896
3	95460001	95560000	253.401	ncbi_119716614
3	95470001	95570000	221.648	ncbi_119716614
3	95480001	95580000	194.061	ncbi_119716614
3	95510001	95610000	268.89	ncbi_119716614
3	95550001	95650000	223.958	ncbi_119716614
3	95670001	95770000	156.446	ncbi_119716679
3	96340001	96440000	127.253	ncbi_119716395
3	96380001	96480000	144.359	ncbi_119716395
3	96410001	96510000	150.805	ncbi_119716395
3	96720001	96820000	130.175	ncbi_119716395
3	103460001	103560000	292.313	ncbi_119716499;ncbi_101794116
3	103470001	103570000	215.089	ncbi_101794116
3	103650001	103750000	191.599	ncbi_101804193;ncbi_101794295;ncbi_106015289;ncbi_101804502;ncbi_119716422
3	103700001	103800000	259.04	ncbi_101804502;ncbi_119716422;ncbi_119716279;ncbi_119716646;ncbi_106015295;ncbi_106015296
3	103720001	103820000	121.544	ncbi_119716422;ncbi_119716279;ncbi_119716646;ncbi_106015295;ncbi_106015296;ncbi_101804685
3	105080001	105180000	243.996	ncbi_110354115;ncbi_101795045
3	105090001	105190000	133.85	ncbi_110354115;ncbi_101795045
3	105110001	105210000	376.298	ncbi_110354115;ncbi_101795045
3	108880001	108980000	125.001	ncbi_113843334
3	111010001	111110000	209.603
3	112180001	112280000	145.845	ncbi_101800419;ncbi_101800614;ncbi_101789823;ncbi_101800807;ncbi_101800997;ncbi_101802089
3	117850001	117950000	129.117	ncbi_101804946;ncbi_101804651;ncbi_101791664
4	230001	330000	150.416	ncbi_101793634
4	720001	820000	349.764	ncbi_106015861
4	870001	970000	221.617	ncbi_101798609;ncbi_101797052;ncbi_119716937;ncbi_101797227
4	2420001	2520000	223.49	ncbi_101799126;ncbi_110353614
4	13710001	13810000	169.998	ncbi_119713009
4	20630001	20730000	326.917	ncbi_101792405;ncbi_106020327;ncbi_113843485;ncbi_119716770
4	20640001	20740000	330.98	ncbi_101792405;ncbi_106020327;ncbi_113843485;ncbi_119716770;ncbi_119716720
4	20650001	20750000	295.645	ncbi_101792405;ncbi_106020327;ncbi_113843485;ncbi_119716770;ncbi_119716720;ncbi_119716721
4	23070001	23170000	200.511	ncbi_101796827;ncbi_106018616;ncbi_101796632;ncbi_110354180;ncbi_106019645
4	23080001	23180000	257.138	ncbi_101796827;ncbi_106018616;ncbi_101796632;ncbi_110354180;ncbi_106019645
4	23100001	23200000	132.411	ncbi_101796827;ncbi_106018616;ncbi_101796632;ncbi_110354180;ncbi_106019645
4	23170001	23270000	143.644	ncbi_106019645
4	30380001	30480000	128.27	ncbi_106016054;ncbi_119716961
4	32030001	32130000	153.467	ncbi_101799234;ncbi_106015446
4	32440001	32540000	151.419	ncbi_101799040;ncbi_106015444;ncbi_101798850;ncbi_119716732
4	32460001	32560000	309.533	ncbi_101799040;ncbi_106015444;ncbi_101798850;ncbi_119716732
4	33090001	33190000	208.994	ncbi_101801632;ncbi_106015440
4	33100001	33200000	257.689	ncbi_106015440
4	33110001	33210000	125.441	ncbi_106015440
4	33190001	33290000	165.235	ncbi_106015440
4	37040001	37140000	223.425	ncbi_106019390;ncbi_101797014
4	37050001	37150000	268.657	ncbi_106019390;ncbi_101797014
4	38900001	39000000	129.861	ncbi_119716825;ncbi_119716944
4	38930001	39030000	208.716	ncbi_119716944;ncbi_119716786
4	38990001	39090000	318.853	ncbi_119716786
4	39000001	39100000	264.249	ncbi_119716786
4	39010001	39110000	216.736	ncbi_119716786
4	39040001	39140000	441.598	ncbi_119716786
4	39080001	39180000	127.366	ncbi_119716786;ncbi_110352263;ncbi_101795180
4	39140001	39240000	192.131	ncbi_119716786;ncbi_110352263;ncbi_101795180;ncbi_119712965
4	39170001	39270000	143.801	ncbi_110352263;ncbi_101795180;ncbi_119712965
4	39180001	39280000	246.739	ncbi_101795180;ncbi_119712965
4	39190001	39290000	265.956	ncbi_101795180;ncbi_119712965
4	39200001	39300000	229.022	ncbi_101795180;ncbi_119712965
4	39240001	39340000	174.384	ncbi_119712965
4	39260001	39360000	178.184	ncbi_119712965;ncbi_119716865
4	39290001	39390000	153.819	ncbi_119716865;ncbi_119716866
4	39340001	39440000	230.071	ncbi_119716865;ncbi_119716866
4	39350001	39450000	189.787	ncbi_119716865;ncbi_119716866
4	39540001	39640000	135.442	ncbi_106016236;ncbi_119716890;ncbi_119716828
4	39570001	39670000	124.66	ncbi_119716890;ncbi_119716828;ncbi_110352299
4	39580001	39680000	235.716	ncbi_119716890;ncbi_119716828;ncbi_110352299
4	39600001	39700000	274.431	ncbi_119716828;ncbi_110352299;ncbi_106016292
4	39620001	39720000	244.808	ncbi_119716828;ncbi_110352299;ncbi_106016292
4	39640001	39740000	245.196	ncbi_110352299;ncbi_106016292
4	39650001	39750000	235.693	ncbi_110352299;ncbi_106016292
4	39670001	39770000	166.348	ncbi_106016292
4	39750001	39850000	155.015	ncbi_106016305
4	39780001	39880000	223.113	ncbi_106016305
4	39800001	39900000	251.545	ncbi_106016305
4	39810001	39910000	243.355	ncbi_106016305
4	39830001	39930000	184.902	ncbi_106016305
4	39890001	39990000	250.685	ncbi_106016305
4	39900001	40000000	250.685	ncbi_106016305
4	39910001	40010000	288.798	ncbi_106016305
4	39940001	40040000	277.294	ncbi_106016305
4	39960001	40060000	205.01	ncbi_106016305
4	40860001	40960000	233.854	ncbi_101797225;ncbi_101796293;ncbi_101799170;ncbi_101796156;ncbi_101798984;ncbi_101795958
4	40880001	40980000	180.085	ncbi_101799170;ncbi_101796156;ncbi_101798984;ncbi_101795958
4	45270001	45370000	172.328	ncbi_101791768;ncbi_101791089;ncbi_101790644
4	45310001	45410000	238.164	ncbi_101791089;ncbi_101790644;ncbi_101789707
4	48210001	48310000	143.453	ncbi_101796083
4	52270001	52370000	193.64	ncbi_101794280;ncbi_110354644;ncbi_119713026;ncbi_101793630;ncbi_101793060
4	52280001	52380000	126.338	ncbi_101794280;ncbi_110354644;ncbi_119713026;ncbi_101793630;ncbi_101793060
4	52350001	52450000	221.767	ncbi_101793060;ncbi_110354649;ncbi_106020445;ncbi_101792741
4	68730001	68830000	320.884	ncbi_101790795
4	68740001	68840000	286.727	ncbi_101790795;ncbi_110352082
4	68760001	68860000	423.485	ncbi_101790795;ncbi_110352082
4	68770001	68870000	168.362	ncbi_101790795;ncbi_110352082
4	71700001	71800000	245	ncbi_119716829
4	71710001	71810000	136.075	ncbi_119716829
4	71720001	71820000	396.099	ncbi_119716829
4	71730001	71830000	421.95	ncbi_119716829
4	71740001	71840000	411.545	ncbi_119716829
4	73130001	73230000	198.854	ncbi_101789627
4	75320001	75420000	127.869	ncbi_119716971;ncbi_119716970
5	1230001	1330000	142.204	ncbi_101804468;ncbi_101789863;ncbi_101805223;ncbi_113843763;ncbi_101804655;ncbi_101804844
5	6190001	6290000	203.082	ncbi_119717149;ncbi_101801740;ncbi_101800006
5	8080001	8180000	188.358	ncbi_101798457;ncbi_101800954
5	8580001	8680000	222.063	ncbi_106018961
5	10370001	10470000	194.691
5	10390001	10490000	238.259
5	11840001	11940000	157.447	ncbi_101798322;ncbi_101791173;ncbi_101798751;ncbi_101799375;ncbi_106017471;ncbi_101798927
5	12990001	13090000	238.792	ncbi_101803236;ncbi_101791732;ncbi_113843683;ncbi_101791929
5	13000001	13100000	290.567	ncbi_101803236;ncbi_101791732;ncbi_113843683;ncbi_101791929
5	13010001	13110000	184.45	ncbi_101791732;ncbi_113843683;ncbi_101791929
5	13060001	13160000	268.071	ncbi_101791929
5	13070001	13170000	572.432	ncbi_101791929
5	13130001	13230000	153.937	ncbi_101791929;ncbi_101803705
5	13180001	13280000	621.278	ncbi_101803705;ncbi_119717090
5	13210001	13310000	435.092	ncbi_101803705;ncbi_119717090
5	13230001	13330000	228.195	ncbi_101803705;ncbi_119717090;ncbi_106017479
5	15070001	15170000	128.687	ncbi_101789407;ncbi_101792905;ncbi_101789964;ncbi_101790152
5	15240001	15340000	145.472	ncbi_101793101;ncbi_119717145;ncbi_101790477;ncbi_106017693
5	15260001	15360000	357.547	ncbi_101790477;ncbi_106017693
5	15310001	15410000	164.487	ncbi_106017693;ncbi_113843793
5	15580001	15680000	135.504	ncbi_113843886;ncbi_119716990;ncbi_101804828;ncbi_110353066
5	17580001	17680000	154.841	ncbi_101791686;ncbi_101790889;ncbi_101791243;ncbi_101790699
5	17840001	17940000	293.227	ncbi_101790378
5	18100001	18200000	306.745	ncbi_119717162;ncbi_101792080
5	18140001	18240000	157.812	ncbi_101792080;ncbi_101791881
5	18150001	18250000	242.727	ncbi_101792080;ncbi_101791881;ncbi_101791016
5	18170001	18270000	258.031	ncbi_101792080;ncbi_101791881;ncbi_101791016
5	18180001	18280000	283.683	ncbi_101792080;ncbi_101791881;ncbi_101791016
5	22890001	22990000	505.856	ncbi_101797826
5	22900001	23000000	291.237	ncbi_101797826
5	22910001	23010000	512.764	ncbi_101797826
5	22940001	23040000	201.506	ncbi_101797826
5	22970001	23070000	122.573	ncbi_101797826
5	25020001	25120000	397.037	ncbi_101794682;ncbi_101797533;ncbi_101794016;ncbi_101794207;ncbi_101794494
5	25320001	25420000	131.177	ncbi_106017680
5	26590001	26690000	273.381	ncbi_101789645;ncbi_101791580
5	27130001	27230000	430.413	ncbi_101804621;ncbi_110351804;ncbi_101803956;ncbi_101790851;ncbi_101803754
5	27150001	27250000	536.127	ncbi_101790851;ncbi_101803754
5	27160001	27260000	389.27	ncbi_101790851;ncbi_101803754
5	27170001	27270000	475.283	ncbi_101790851;ncbi_101803754
5	27350001	27450000	168.92	ncbi_110351803;ncbi_101790650
5	27360001	27460000	229.232	ncbi_110351803;ncbi_101790650
5	27370001	27470000	325.627	ncbi_110351803;ncbi_101790650
5	27390001	27490000	123.19	ncbi_101790650
5	36670001	36770000	362.467	ncbi_101801462;ncbi_101802183
5	36710001	36810000	181.934	ncbi_101801462;ncbi_101802183;ncbi_110353093;ncbi_119717247
5	36720001	36820000	274.802	ncbi_101801462;ncbi_101802183;ncbi_110353093;ncbi_119717247;ncbi_101800443
5	36730001	36830000	174.167	ncbi_101801462;ncbi_101802183;ncbi_110353093;ncbi_119717247;ncbi_101800443
5	43040001	43140000	138.696	ncbi_110351913;ncbi_101790853
5	43060001	43160000	124.899	ncbi_101790853
5	47030001	47130000	121.433	ncbi_101792143
5	47040001	47140000	122.083	ncbi_101792143
5	48050001	48150000	125.612	ncbi_110353307
5	48060001	48160000	154.272	ncbi_110353307
5	48250001	48350000	139.038	ncbi_110353307;ncbi_106018082
5	48260001	48360000	171.248	ncbi_110353307;ncbi_106018082
5	50940001	51040000	128.71	ncbi_101802914
5	51550001	51650000	193.225	ncbi_101804569
5	51560001	51660000	313.215	ncbi_101804569
5	51580001	51680000	137.969	ncbi_101804569
5	51770001	51870000	133.742	ncbi_101804569
5	51820001	51920000	138.765	ncbi_101804569
5	54500001	54600000	128.451	ncbi_101789691;ncbi_101790373;ncbi_101790554;ncbi_101803634
5	57040001	57140000	151.424	ncbi_101790603;ncbi_101801598;ncbi_101801280
5	59930001	60030000	131.06	ncbi_106017858;ncbi_101799253
5	59940001	60040000	151.943	ncbi_106017858;ncbi_101799253
5	65130001	65230000	344.214	ncbi_101803104;ncbi_101803757;ncbi_101804316;ncbi_101804622
5	65140001	65240000	329.874	ncbi_101803104;ncbi_101803757;ncbi_101804316;ncbi_101804622
6	3950001	4050000	221.514	ncbi_113844053;ncbi_101794908;ncbi_101800344;ncbi_101795113;ncbi_101795503;ncbi_106014563;ncbi_101797987
6	3960001	4060000	214.289	ncbi_101794908;ncbi_101800344;ncbi_101795113;ncbi_101795503;ncbi_106014563;ncbi_101797987
6	3990001	4090000	252.03	ncbi_101795113;ncbi_101795503;ncbi_106014563;ncbi_101797987
6	4020001	4120000	353.597	ncbi_101795503;ncbi_106014563;ncbi_101797987
6	4030001	4130000	279.929	ncbi_101795503;ncbi_106014563;ncbi_101797987;ncbi_101800538;ncbi_110351339
6	4040001	4140000	418.788	ncbi_106014563;ncbi_101797987;ncbi_101800538;ncbi_110351339
6	4100001	4200000	211.169	ncbi_101797987;ncbi_101800538;ncbi_110351339;ncbi_101797686;ncbi_101797030;ncbi_119717353;ncbi_101798166
6	7150001	7250000	159.863	ncbi_101801469;ncbi_101801166
6	7200001	7300000	279.847	ncbi_101801166
6	7220001	7320000	208.681	ncbi_101801166;ncbi_101800706
6	7230001	7330000	192.407	ncbi_101801166;ncbi_101800706
6	7340001	7440000	337.495	ncbi_101800706;ncbi_110353920;ncbi_106019178
6	7380001	7480000	303.668	ncbi_101800706;ncbi_110353920;ncbi_106019178;ncbi_101802962
6	7660001	7760000	165.989	ncbi_106019184
6	7720001	7820000	132.912
6	7730001	7830000	135.39
6	8100001	8200000	206.343	ncbi_119717329
6	8410001	8510000	190.202	ncbi_101800190
6	8450001	8550000	141.417	ncbi_101800190
6	8460001	8560000	199.08	ncbi_101800190
6	8470001	8570000	155.607	ncbi_101800190
6	8480001	8580000	210.289	ncbi_101800190
6	8540001	8640000	149.603	ncbi_101800190
6	8580001	8680000	212.431	ncbi_101800190;ncbi_106019177
6	8590001	8690000	177.656	ncbi_101800190;ncbi_106019177
6	8650001	8750000	180.483	ncbi_101800190;ncbi_106019177
6	8660001	8760000	214.373	ncbi_101800190;ncbi_106019177;ncbi_119717330
6	8700001	8800000	222.631	ncbi_101800190;ncbi_119717330
6	8710001	8810000	158.81	ncbi_101800190;ncbi_119717330
6	8720001	8820000	202.552	ncbi_101800190;ncbi_119717330;ncbi_110353917
6	8730001	8830000	233.158	ncbi_101800190;ncbi_119717330;ncbi_110353917;ncbi_101799444
6	8750001	8850000	279.15	ncbi_101800190;ncbi_119717330;ncbi_110353917;ncbi_101799444
6	8940001	9040000	127	ncbi_101799444;ncbi_101799997;ncbi_101799261;ncbi_106019172
6	8950001	9050000	185.16	ncbi_101799444;ncbi_101799997;ncbi_101799261;ncbi_106019172
6	8960001	9060000	138.056	ncbi_101799444;ncbi_101799997;ncbi_101799261;ncbi_106019172
6	9010001	9110000	128.385	ncbi_101799261;ncbi_106019172;ncbi_101798636
6	9030001	9130000	131.04	ncbi_101799261;ncbi_106019172;ncbi_101798636
6	9040001	9140000	192.603	ncbi_101799261;ncbi_106019172;ncbi_101798636
6	9130001	9230000	219.654	ncbi_101798636;ncbi_101798214;ncbi_113839576
6	9140001	9240000	215.054	ncbi_101798636;ncbi_101798214;ncbi_113839576;ncbi_119717413;ncbi_101796188
6	9150001	9250000	212.82	ncbi_101798636;ncbi_101798214;ncbi_113839576;ncbi_119717413;ncbi_101796188;ncbi_113843953
6	9160001	9260000	148.636	ncbi_101798636;ncbi_101798214;ncbi_113839576;ncbi_119717413;ncbi_101796188;ncbi_113843953;ncbi_101797377
6	9280001	9380000	209.001	ncbi_101797377;ncbi_101795863;ncbi_101795417;ncbi_101794444;ncbi_101794888
6	23760001	23860000	157.472	ncbi_101796627;ncbi_101796177;ncbi_101797727;ncbi_101797540;ncbi_101795851
6	27540001	27640000	260.233	ncbi_101803684;ncbi_119717372
6	27580001	27680000	199.983	ncbi_119717372
6	27590001	27690000	158.694	ncbi_119717372
6	27660001	27760000	192.015
6	27670001	27770000	167.804
6	27680001	27780000	128.746
6	27920001	28020000	165.02	ncbi_101802540;ncbi_110351790;ncbi_101801834;ncbi_101790976;ncbi_101801379
6	33980001	34080000	160.969	ncbi_101793670;ncbi_101792838;ncbi_101793490;ncbi_101792529
6	34360001	34460000	143.944	ncbi_101804031;ncbi_101805078;ncbi_101803009;ncbi_101803842;ncbi_101804895;ncbi_106017930
7	2820001	2920000	126.658	ncbi_101798800
7	5630001	5730000	234.585	ncbi_101796734
7	5680001	5780000	145.664	ncbi_101796734;ncbi_113844086
7	5740001	5840000	432.311	ncbi_101796734;ncbi_113844086
7	5770001	5870000	634.567	ncbi_101796734
7	6210001	6310000	255.967	ncbi_101795218;ncbi_113844155;ncbi_113844076;ncbi_101798344;ncbi_101798043
7	6220001	6320000	129.465	ncbi_113844155;ncbi_113844076;ncbi_101798344;ncbi_101798043
7	7150001	7250000	438.981	ncbi_119717452;ncbi_106020435;ncbi_119717451
7	10570001	10670000	158.829	ncbi_101799113;ncbi_101799304
7	10580001	10680000	136.561	ncbi_101799113;ncbi_101799304;ncbi_106017335
7	13620001	13720000	135.321	ncbi_119717457;ncbi_101790468
7	14050001	14150000	435.272	ncbi_101790859
7	14880001	14980000	347.165	ncbi_101793470;ncbi_101793652;ncbi_119717447;ncbi_101794067
7	14930001	15030000	404.91	ncbi_101793652;ncbi_119717447;ncbi_101794067
7	14960001	15060000	892.207	ncbi_101794067
7	15000001	15100000	610.506	ncbi_101794067;ncbi_106016418
7	15110001	15210000	151.95	ncbi_101794067;ncbi_101801258;ncbi_101794935
7	15340001	15440000	161.886	ncbi_101794935;ncbi_101801448
7	16810001	16910000	132.58	ncbi_101796323;ncbi_101796767;ncbi_101797546
7	22530001	22630000	191.06	ncbi_106015154
7	22560001	22660000	197.554	ncbi_106015154;ncbi_101801627
7	22750001	22850000	159.334	ncbi_101802231;ncbi_101792033;ncbi_106015147;ncbi_106015148;ncbi_101802414;ncbi_119717484;ncbi_113844207;ncbi_101792232
7	22760001	22860000	174.977	ncbi_106015147;ncbi_106015148;ncbi_101802414;ncbi_119717484;ncbi_113844207;ncbi_101792232
7	22780001	22880000	246.343	ncbi_106015148;ncbi_119717484;ncbi_113844207;ncbi_101792232
7	22790001	22890000	302.555	ncbi_106015148;ncbi_113844207;ncbi_101792232
7	22800001	22900000	202.213	ncbi_113844207;ncbi_101792232
7	31280001	31380000	152.835	ncbi_101800951
7	31870001	31970000	235.535	ncbi_101801144
7	32920001	33020000	255.912	ncbi_101801718;ncbi_101799436
7	32940001	33040000	127.202	ncbi_101801718;ncbi_101799436
7	32950001	33050000	137.829	ncbi_101801718;ncbi_101799436
7	34980001	35080000	130.499	ncbi_106014506;ncbi_106014509
8	3520001	3620000	351.345	ncbi_101799016;ncbi_119717569
8	3530001	3630000	305.853	ncbi_101799016;ncbi_119717569
8	4230001	4330000	400.002	ncbi_110354291
8	4320001	4420000	259.504	ncbi_110354291
8	4410001	4510000	155.904	ncbi_110354291
8	4430001	4530000	187.076	ncbi_110354291
8	5870001	5970000	223.012	ncbi_110354076;ncbi_101799625
8	5880001	5980000	251.956	ncbi_110354076;ncbi_101799625
8	12680001	12780000	245.455	ncbi_101791891;ncbi_101790898;ncbi_101791324;ncbi_101802593;ncbi_101802278
8	12690001	12790000	317.247	ncbi_101791891;ncbi_101790898;ncbi_101791324;ncbi_101802593;ncbi_101802278
8	12700001	12800000	211.336	ncbi_101791891;ncbi_101790898;ncbi_101791324;ncbi_101802593;ncbi_101802278
8	12740001	12840000	177.386	ncbi_101791324;ncbi_101802593;ncbi_101802278;ncbi_101802078;ncbi_110352757
8	12770001	12870000	369.65	ncbi_101802593;ncbi_101802078;ncbi_110352757
8	13220001	13320000	127.106	ncbi_101800093
8	20410001	20510000	170.439	ncbi_101794977;ncbi_101793136
8	20710001	20810000	255.103	ncbi_101793136;ncbi_101795184;ncbi_101793323;ncbi_101795375;ncbi_101793508;ncbi_113844296;ncbi_101793867;ncbi_101794041;ncbi_113844266;ncbi_119717588;ncbi_113844265;ncbi_101795751
8	20720001	20820000	468.73	ncbi_101793136;ncbi_101795184;ncbi_101793323;ncbi_101795375;ncbi_101793508;ncbi_113844296;ncbi_101793867;ncbi_101794041;ncbi_113844266;ncbi_119717588;ncbi_113844265;ncbi_101795751;ncbi_113844264
8	20730001	20830000	358.228	ncbi_101795184;ncbi_101793323;ncbi_101795375;ncbi_101793508;ncbi_113844296;ncbi_101793867;ncbi_101794041;ncbi_113844266;ncbi_119717588;ncbi_113844265;ncbi_101795751;ncbi_113844264
8	21360001	21460000	318.038	ncbi_101804175
8	21370001	21470000	505.811	ncbi_101804175
8	21380001	21480000	559.364	ncbi_101804175
8	21410001	21510000	401.883	ncbi_101804175
8	21430001	21530000	591.161	ncbi_101804175;ncbi_106015007
8	21450001	21550000	226.457	ncbi_101804175;ncbi_106015007;ncbi_101803999
8	21460001	21560000	140.631	ncbi_101804175;ncbi_106015007;ncbi_101803999
8	22390001	22490000	134.845	ncbi_101803839;ncbi_101804029;ncbi_101804206;ncbi_101804381;ncbi_101793567;ncbi_110351500;ncbi_101793754
8	22410001	22510000	133.73	ncbi_101804206;ncbi_101804381;ncbi_101793567;ncbi_110351500;ncbi_101793754;ncbi_101793932;ncbi_101796148;ncbi_106014874
8	23380001	23480000	165.81	ncbi_110354126;ncbi_113844343;ncbi_113844333
8	23560001	23660000	147.297	ncbi_113844333;ncbi_101795488
8	23630001	23730000	286	ncbi_101795488
8	25060001	25160000	165.895	ncbi_101792469;ncbi_106019428
8	25240001	25340000	236.136	ncbi_119717672;ncbi_113844359;ncbi_101794391
9	1340001	1440000	131.424	ncbi_101805220;ncbi_101789414;ncbi_101793173;ncbi_101801964;ncbi_101800930
9	7270001	7370000	140.907	ncbi_101796828;ncbi_110353634;ncbi_106018680;ncbi_106018681
9	7280001	7380000	151.312	ncbi_101796828;ncbi_110353634;ncbi_106018680;ncbi_106018681
9	8020001	8120000	129.895
9	8120001	8220000	144.257	ncbi_110353632
9	10550001	10650000	126.802	ncbi_113844511;ncbi_101799894;ncbi_113844476
9	10580001	10680000	157.331	ncbi_113844476;ncbi_119717763;ncbi_101797556
9	10890001	10990000	307.103	ncbi_101797556;ncbi_119717771
9	10940001	11040000	473.447	ncbi_101797556;ncbi_119717771
9	10970001	11070000	439.846	ncbi_101797556;ncbi_119717772
9	11110001	11210000	768.884	ncbi_101794337;ncbi_101794454
9	11140001	11240000	415.286	ncbi_101794337;ncbi_101794454
9	11620001	11720000	254.331	ncbi_101797931;ncbi_101796333
9	12100001	12200000	250.99	ncbi_101798106;ncbi_101797388
9	13460001	13560000	223.783	ncbi_101803486;ncbi_119717685;ncbi_113844437;ncbi_119717683
9	13700001	13800000	125.644	ncbi_106015345
9	14260001	14360000	166.816	ncbi_101800934;ncbi_101801120;ncbi_101801438
9	15540001	15640000	155.794	ncbi_101795210
9	15810001	15910000	192.576	ncbi_119717770
9	17500001	17600000	356.316	ncbi_101800720
9	18610001	18710000	207.657	ncbi_113844473;ncbi_101801476;ncbi_119717731;ncbi_110354297
9	18620001	18720000	196.833	ncbi_101801476;ncbi_119717731;ncbi_110354297
9	19440001	19540000	124.772	ncbi_101790294;ncbi_106017895
9	20040001	20140000	368.593	ncbi_101789911;ncbi_106017894;ncbi_101789409
9	20050001	20150000	170.756	ncbi_101789911;ncbi_106017894;ncbi_101789409
9	20060001	20160000	217.861	ncbi_101789911;ncbi_106017894;ncbi_101789409
9	21600001	21700000	143.118	ncbi_106019236;ncbi_119717740;ncbi_106019237;ncbi_101795675;ncbi_101795480
9	23240001	23340000	133.562	ncbi_101803583
9	24590001	24690000	204.663	ncbi_101794044;ncbi_101798721;ncbi_119717686
9	24600001	24700000	125.432	ncbi_101794044;ncbi_101798721;ncbi_119717686
10	4550001	4650000	165.708	ncbi_101794991;ncbi_101794668;ncbi_101800937;ncbi_101800752;ncbi_101794479
10	4590001	4690000	225.825	ncbi_101794668;ncbi_101800937;ncbi_101800752;ncbi_101794479
10	4620001	4720000	134.675	ncbi_101794479;ncbi_101800554;ncbi_119717840
10	4710001	4810000	258.059	ncbi_101800554;ncbi_119717840;ncbi_119717839;ncbi_101791795
10	4730001	4830000	287.074	ncbi_119717839;ncbi_101791795
10	4930001	5030000	133.535	ncbi_101791795;ncbi_101791997;ncbi_119717841;ncbi_101792192
10	5650001	5750000	182.428	ncbi_101797327;ncbi_106018063;ncbi_101792323
10	19200001	19300000	132.481	ncbi_106014542;ncbi_101801187
10	21880001	21980000	149.151	ncbi_119717811;ncbi_119717812;ncbi_119717815;ncbi_119717814;ncbi_119717816;ncbi_119717813
11	5610001	5710000	181.661	ncbi_101795673;ncbi_101791477;ncbi_101795477;ncbi_101795294;ncbi_101795091
11	5630001	5730000	342.532	ncbi_101795673;ncbi_101791477;ncbi_101795477;ncbi_101795294;ncbi_101795091
11	5640001	5740000	138.378	ncbi_101795673;ncbi_101791477;ncbi_101795477;ncbi_101795294;ncbi_101795091
11	5670001	5770000	128.516	ncbi_101795673;ncbi_101791477;ncbi_101795477;ncbi_101795294;ncbi_101795091;ncbi_101791291
11	11950001	12050000	129.94	ncbi_101796059;ncbi_101792666;ncbi_101792846;ncbi_101793174
11	13450001	13550000	195.295	ncbi_101805032;ncbi_113844791;ncbi_101803191;ncbi_119718000;ncbi_110354054;ncbi_101804852
11	16100001	16200000	178.662	ncbi_101799773
11	16380001	16480000	192.73	ncbi_110351235;ncbi_113844883
11	16390001	16490000	155.503	ncbi_110351235;ncbi_113844883;ncbi_106014400
11	16420001	16520000	356.342	ncbi_110351235;ncbi_113844883;ncbi_106014400;ncbi_101797820
11	17320001	17420000	126.558	ncbi_106014394;ncbi_106014392
11	17970001	18070000	163.054	ncbi_106014383
11	18660001	18760000	212.996	ncbi_110351228;ncbi_101795118
12	1360001	1460000	340.982	ncbi_101798802;ncbi_113844880;ncbi_101798613;ncbi_101798441;ncbi_106016533;ncbi_101796806;ncbi_101798072;ncbi_101797901;ncbi_113844889;ncbi_101797714;ncbi_101797527;ncbi_101797352
12	6390001	6490000	138.67	ncbi_101796807
12	6410001	6510000	197.167	ncbi_101796807
12	6430001	6530000	204.653	ncbi_101796807
12	6440001	6540000	187.694	ncbi_101796807
12	6460001	6560000	225.904	ncbi_101796807
12	6770001	6870000	170.305	ncbi_106016707;ncbi_101800309
12	6790001	6890000	125.731	ncbi_101800115
12	11690001	11790000	157.701	ncbi_101795973;ncbi_101795719;ncbi_101795529;ncbi_101795038;ncbi_101794837;ncbi_101790946
12	17120001	17220000	169.363	ncbi_106016226;ncbi_119718126
12	18370001	18470000	159.406	ncbi_110353534
12	18410001	18510000	187.225	ncbi_110353534;ncbi_110353535
13	2110001	2210000	131.355	ncbi_113845042;ncbi_101792767;ncbi_110352796
13	2590001	2690000	160.582	ncbi_101793345
13	13100001	13200000	229.323	ncbi_101795230;ncbi_101795419;ncbi_101795614;ncbi_101792921;ncbi_119718254;ncbi_101795989
14	30001	130000	145.691	ncbi_119718326;ncbi_106018003;ncbi_101800060;ncbi_101799866;ncbi_101799682
14	160001	260000	161.564	ncbi_101798753;ncbi_106017999;ncbi_101799494;ncbi_101799308;ncbi_101797973
14	190001	290000	131.476	ncbi_101799494;ncbi_101799308;ncbi_101797973
14	210001	310000	159.991	ncbi_101799308;ncbi_101797973;ncbi_101797792
14	230001	330000	147.715	ncbi_101797973;ncbi_101797792
14	4690001	4790000	153.585	ncbi_101797624;ncbi_119718401
14	9990001	10090000	210.425	ncbi_101798095;ncbi_101797733
14	10000001	10100000	161.286	ncbi_110354603
14	10700001	10800000	127.228	ncbi_119718345;ncbi_101802969;ncbi_110354323;ncbi_113845141
15	13400001	13500000	140.609	ncbi_101799185
15	16630001	16730000	162.883	ncbi_101804292;ncbi_110354282;ncbi_113845220;ncbi_101804588;ncbi_101789500;ncbi_101790185
16	6160001	6260000	278.164	ncbi_119718601;ncbi_106015780;ncbi_101799481
16	13820001	13920000	130.138	ncbi_101793945
16	13870001	13970000	178.795	ncbi_101793945;ncbi_101794128
16	13920001	14020000	386.749	ncbi_101793945;ncbi_101794128
16	13930001	14030000	416.128	ncbi_101793945;ncbi_101794128;ncbi_110352435
16	13940001	14040000	461.811	ncbi_101793945;ncbi_101794128;ncbi_110352435
16	13950001	14050000	463.447	ncbi_101794128;ncbi_110352435;ncbi_101793766
16	13960001	14060000	218.389	ncbi_101794128;ncbi_110352435;ncbi_101793766
16	13970001	14070000	438.524	ncbi_101794128;ncbi_110352435;ncbi_101793766
16	14010001	14110000	233.908	ncbi_110352435;ncbi_101793766;ncbi_119718636
16	14040001	14140000	236.95	ncbi_101793766;ncbi_119718636
16	14050001	14150000	305.678	ncbi_119718636
18	3390001	3490000	122.178	ncbi_106017960
18	8190001	8290000	197.035	ncbi_101792031;ncbi_101804189;ncbi_101791577;ncbi_110351601;ncbi_119713079;ncbi_106015076
18	8400001	8500000	134.259	ncbi_113839622;ncbi_101789638;ncbi_101790068;ncbi_119718720;ncbi_101803822;ncbi_101803615;ncbi_101804616;ncbi_101804920
18	8410001	8510000	134.259	ncbi_113839622;ncbi_101789638;ncbi_101790068;ncbi_119718720;ncbi_101803822;ncbi_101803615;ncbi_101804616;ncbi_101804920
19	7960001	8060000	185.166	ncbi_101804378
19	9140001	9240000	211.799	ncbi_101797761;ncbi_101797458;ncbi_101803097
20	6090001	6190000	132.325	ncbi_101791667;ncbi_101796265;ncbi_101796068;ncbi_106019893;ncbi_101804602;ncbi_101793510;ncbi_101798787
20	6110001	6210000	384.213	ncbi_101796265;ncbi_101796068;ncbi_106019893;ncbi_101804602;ncbi_101793510;ncbi_101798787;ncbi_106019818;ncbi_113845635;ncbi_101793068
20	6120001	6220000	494.293	ncbi_101796265;ncbi_101796068;ncbi_106019893;ncbi_101804602;ncbi_101793510;ncbi_101798787;ncbi_106019818;ncbi_113845635;ncbi_101793068;ncbi_101792867;ncbi_101798597
20	6660001	6760000	150.651	ncbi_101790122;ncbi_101789939;ncbi_101797692;ncbi_101805247;ncbi_101797511
20	7990001	8090000	185.278	ncbi_101790551;ncbi_110354081;ncbi_101790755
20	8570001	8670000	162.691	ncbi_101802638;ncbi_101803626
21	2160001	2260000	272.5	ncbi_101795960;ncbi_101790139;ncbi_119713334;ncbi_101789768;ncbi_101789586;ncbi_101795770;ncbi_101789399
21	2180001	2280000	147.699	ncbi_119713334;ncbi_101789768;ncbi_101789586;ncbi_101795770;ncbi_101789399;ncbi_101805321
21	2270001	2370000	363.676	ncbi_101789399;ncbi_101805321;ncbi_101795582;ncbi_101795392;ncbi_110352121
21	2900001	3000000	236.803	ncbi_119713048;ncbi_113839738;ncbi_101801013
21	3640001	3740000	142.868	ncbi_101789386
21	6880001	6980000	139.133	ncbi_101801954;ncbi_101802149;ncbi_101804729;ncbi_101789446
21	7040001	7140000	146.361	ncbi_101790263;ncbi_106018930;ncbi_101790449;ncbi_101802722
21	7050001	7150000	139.891	ncbi_101790263;ncbi_106018930;ncbi_101790449;ncbi_101802722
21	7380001	7480000	136.519	ncbi_101802722
21	7400001	7500000	255.259	ncbi_101802722
21	7420001	7520000	302.967	ncbi_101802722
21	7450001	7550000	269.789	ncbi_101802722
21	7470001	7570000	245.267	ncbi_101802722
21	8560001	8660000	140.818	ncbi_101804609;ncbi_101792224;ncbi_119713338
21	8620001	8720000	159.464	ncbi_119713338;ncbi_101792944;ncbi_101804793
21	8680001	8780000	357.422	ncbi_101792944;ncbi_101804793;ncbi_101804978;ncbi_101805171;ncbi_101793137
21	8710001	8810000	285.362	ncbi_101804793;ncbi_101804978;ncbi_101805171;ncbi_101793137;ncbi_101805366;ncbi_106019012
21	8730001	8830000	324.344	ncbi_101804978;ncbi_101805171;ncbi_101793137;ncbi_101805366;ncbi_106019012
21	8790001	8890000	310.646	ncbi_101805366;ncbi_106019012
21	8810001	8910000	369.595	ncbi_106019012
21	8820001	8920000	346.376	ncbi_106019012
21	8850001	8950000	292.663
21	8860001	8960000	247.833
21	9130001	9230000	153.823	ncbi_110353826;ncbi_101793637;ncbi_119713322
21	9370001	9470000	169.553	ncbi_119713340;ncbi_119713341
21	9430001	9530000	238.095	ncbi_119713343
21	9440001	9540000	270.19	ncbi_119713343
21	11120001	11220000	177.309	ncbi_106019132;ncbi_119713376;ncbi_101798487;ncbi_106018911;ncbi_101790964
21	12360001	12460000	219.574	ncbi_101791217;ncbi_101791409;ncbi_101800495;ncbi_101791591;ncbi_101791783
22	130001	230000	123.372	ncbi_101803096;ncbi_106014375;ncbi_101802151;ncbi_101802724
22	3290001	3390000	389.962	ncbi_101792158;ncbi_101798225;ncbi_106018933;ncbi_119713433;ncbi_101792348;ncbi_101792934
22	3310001	3410000	611.275	ncbi_106018933;ncbi_119713433;ncbi_101792348;ncbi_101792934;ncbi_101793369;ncbi_106014517
22	3320001	3420000	204.083	ncbi_106018933;ncbi_119713433;ncbi_101792348;ncbi_101792934;ncbi_101793369;ncbi_106014517
22	3880001	3980000	153.777	ncbi_101805190;ncbi_110351953;ncbi_101804741;ncbi_101789648;ncbi_110351950;ncbi_119713408
22	4310001	4410000	168.828	ncbi_101800327;ncbi_101800131;ncbi_101799570;ncbi_101798637;ncbi_119713435
22	7940001	8040000	376.229	ncbi_101795261;ncbi_101795058;ncbi_101792621;ncbi_101794854
22	7950001	8050000	207.534	ncbi_101795261;ncbi_101795058;ncbi_101792621;ncbi_101794854;ncbi_101794666;ncbi_101794478
22	8000001	8100000	133.519	ncbi_101792621;ncbi_101794854;ncbi_101794666;ncbi_101794478;ncbi_101794297
24	5490001	5590000	743.771	ncbi_101792433;ncbi_101792623
24	5500001	5600000	181.031	ncbi_101792433;ncbi_101792623
24	5510001	5610000	181.031	ncbi_101792433;ncbi_101792623
24	6690001	6790000	121.496	ncbi_101791942;ncbi_119713683
25	3920001	4020000	238.023	ncbi_106019724;ncbi_101805156;ncbi_106019725;ncbi_106019723;ncbi_106019722;ncbi_119713714;ncbi_113839850;ncbi_101803057;ncbi_106018229
26	320001	420000	153.321	ncbi_101798513;ncbi_113839874;ncbi_101802586;ncbi_119713804;ncbi_101803467;ncbi_101803662;ncbi_101803270;ncbi_119713797;ncbi_113839877;ncbi_113839886;ncbi_113839887;ncbi_101804596;ncbi_101803593;ncbi_113839893;ncbi_113839858;ncbi_113839891;ncbi_119713071
27	5240001	5340000	155.198	ncbi_101791832;ncbi_101800105;ncbi_101791233;ncbi_119713912;ncbi_101790355;ncbi_101790159;ncbi_101789859;ncbi_101791060;ncbi_101789673;ncbi_113839910;ncbi_101804020;ncbi_101803228;ncbi_119713944;ncbi_101803046;ncbi_101803829
27	6210001	6310000	246.327	ncbi_101799590;ncbi_101789578;ncbi_106014612;ncbi_101799416;ncbi_101799283;ncbi_101789387
27	6620001	6720000	167.738	ncbi_101793639;ncbi_101793266;ncbi_101804542;ncbi_119712954;ncbi_101792419
27	6630001	6730000	155.147	ncbi_101793639;ncbi_101793266;ncbi_101804542;ncbi_119712954;ncbi_101792419;ncbi_101792805
27	6640001	6740000	172.854	ncbi_101793266;ncbi_101804542;ncbi_119712954;ncbi_101792419;ncbi_101792805
27	6660001	6760000	138.071	ncbi_101793266;ncbi_101804542;ncbi_119712954;ncbi_101792419;ncbi_101792805
29	5470001	5570000	227.273	ncbi_101802893;ncbi_101799889;ncbi_101800661
29	5500001	5600000	209.079	ncbi_101799889;ncbi_101800661;ncbi_101800468;ncbi_101803076;ncbi_110354373;ncbi_101803268;ncbi_101801743
Z	2300001	2400000	139.267	ncbi_101798877;ncbi_119714373;ncbi_113840331;ncbi_101790106
Z	5550001	5650000	127.026	ncbi_110351355
Z	5560001	5660000	130.673	ncbi_110351355
Z	9780001	9880000	128.043	ncbi_101790239;ncbi_119714483
Z	9790001	9890000	128.043	ncbi_101790239;ncbi_119714483
Z	9800001	9900000	141.423	ncbi_101790239;ncbi_119714483
Z	10020001	10120000	137.61	ncbi_101798384;ncbi_110352698
Z	10030001	10130000	136.208	ncbi_101798384;ncbi_110352698;ncbi_101802671
Z	10190001	10290000	293.287	ncbi_119714542;ncbi_113840128
Z	10200001	10300000	210.987	ncbi_119714542;ncbi_113840128
Z	11320001	11420000	228.14	ncbi_101792495;ncbi_119714426;ncbi_101792689;ncbi_110351308;ncbi_101801470
Z	11330001	11430000	223.76	ncbi_101792495;ncbi_119714426;ncbi_101792689;ncbi_110351308;ncbi_101801470
Z	11450001	11550000	179.111	ncbi_119714414;ncbi_106019213;ncbi_101801665;ncbi_113840273
Z	11480001	11580000	147.671	ncbi_113840273
Z	11490001	11590000	180.252	ncbi_113840273
Z	11530001	11630000	251.357	ncbi_113840273
Z	11550001	11650000	169.888
Z	11570001	11670000	217.356
Z	11680001	11780000	212.849	ncbi_101802126;ncbi_106019219
Z	11690001	11790000	267.423	ncbi_101802126;ncbi_106019219
Z	11710001	11810000	310.778	ncbi_101802126;ncbi_106019219;ncbi_101802324
Z	11720001	11820000	199.738	ncbi_101802126;ncbi_106019219;ncbi_101802324
Z	11760001	11860000	407.928	ncbi_101802126;ncbi_106019219;ncbi_101802324;ncbi_113840159;ncbi_119714380;ncbi_101802504
Z	11790001	11890000	470.501	ncbi_101802324;ncbi_113840159;ncbi_119714380;ncbi_101802504
Z	11800001	11900000	573.033	ncbi_101802324;ncbi_113840159;ncbi_119714380;ncbi_101802504
Z	11840001	11940000	461.446	ncbi_101802504
Z	11880001	11980000	282.576	ncbi_101802504
Z	11900001	12000000	211.465	ncbi_101802504
Z	11930001	12030000	145.54	ncbi_101802504;ncbi_106019218
Z	12890001	12990000	127.81	ncbi_101801926
Z	13220001	13320000	172.765	ncbi_101803127;ncbi_101802257;ncbi_101803320
Z	13610001	13710000	175.82	ncbi_119714592;ncbi_101802763
Z	13880001	13980000	125.467	ncbi_101802348;ncbi_101803158
Z	13940001	14040000	158.904	ncbi_101803158;ncbi_101802653
Z	14020001	14120000	203.522	ncbi_101802653;ncbi_101803357;ncbi_101802842
Z	14040001	14140000	160.417	ncbi_101802653;ncbi_101803357;ncbi_101802842
Z	14280001	14380000	188.591	ncbi_113840316
Z	14310001	14410000	161.098	ncbi_113840316
Z	14390001	14490000	132.195	ncbi_119714407
Z	14460001	14560000	139.27	ncbi_119714407;ncbi_119714408;ncbi_101800269
Z	14850001	14950000	176.869	ncbi_101800674;ncbi_101800861
Z	17910001	18010000	172.324	ncbi_101803070;ncbi_106019452
Z	17920001	18020000	152.786	ncbi_101803070;ncbi_106019452;ncbi_101800587
Z	17940001	18040000	188.622	ncbi_101803070;ncbi_106019452;ncbi_101800587
Z	17950001	18050000	187.281	ncbi_101803070;ncbi_106019452;ncbi_101800587
Z	18020001	18120000	173.759	ncbi_101800587
Z	18050001	18150000	173.508	ncbi_101800587
Z	18080001	18180000	154.905	ncbi_101800587
Z	18100001	18200000	131.605	ncbi_101800587
Z	18160001	18260000	144.033	ncbi_101800587
Z	18250001	18350000	179.642	ncbi_101801539;ncbi_101801351;ncbi_113840408
Z	18280001	18380000	182.718	ncbi_101801351;ncbi_113840408
Z	18310001	18410000	240.798	ncbi_113840408;ncbi_101801163
Z	18340001	18440000	158.098	ncbi_101801163;ncbi_113840129
Z	18350001	18450000	309.713	ncbi_101801163;ncbi_113840129
Z	18370001	18470000	276.787	ncbi_101801163;ncbi_113840129;ncbi_101800967
Z	18550001	18650000	135.741	ncbi_113840181;ncbi_113840197;ncbi_113840356;ncbi_101800501;ncbi_101800697;ncbi_101799557
Z	18580001	18680000	151.459	ncbi_101800501;ncbi_101800697;ncbi_101799557
Z	18680001	18780000	126.157	ncbi_101799557;ncbi_119714603;ncbi_119714604;ncbi_101799744
Z	18780001	18880000	247.653	ncbi_101800881;ncbi_101801072
Z	18830001	18930000	206.742	ncbi_101801072;ncbi_101799928
Z	18850001	18950000	124.802	ncbi_101801072;ncbi_101799928;ncbi_101793834
Z	18920001	19020000	224.632	ncbi_101793834;ncbi_119714549
Z	18940001	19040000	139.858	ncbi_101793834;ncbi_119714549
Z	18960001	19060000	153.174	ncbi_101793834;ncbi_119714549
Z	19140001	19240000	133.477
Z	19330001	19430000	135.85	ncbi_101795833;ncbi_113840191
Z	19740001	19840000	124.416	ncbi_119714494;ncbi_101795651
Z	19750001	19850000	123.109	ncbi_119714494;ncbi_101795651
Z	19780001	19880000	130.752	ncbi_101795651
Z	21020001	21120000	126.855	ncbi_101795743;ncbi_113840085;ncbi_119714570;ncbi_106017447;ncbi_101802677
Z	21380001	21480000	146.735	ncbi_110353001;ncbi_101795197
Z	21390001	21490000	122.989	ncbi_110353001;ncbi_101795197
Z	21400001	21500000	167.212	ncbi_110353001;ncbi_101795197
Z	21430001	21530000	192.363	ncbi_110353001;ncbi_101795197;ncbi_101796862
Z	21500001	21600000	173.943	ncbi_101795197;ncbi_101796862;ncbi_101796670;ncbi_101794986
Z	21510001	21610000	170.114	ncbi_101795197;ncbi_101796862;ncbi_101796670;ncbi_101794986
Z	21520001	21620000	128.872	ncbi_101795197;ncbi_101796862;ncbi_101796670;ncbi_101794986
Z	22110001	22210000	222.769	ncbi_101796283
Z	22160001	22260000	194.617	ncbi_101796283;ncbi_101794782
Z	22180001	22280000	232.896	ncbi_101796283;ncbi_101794782
Z	22200001	22300000	319.716	ncbi_101796283;ncbi_101794782;ncbi_101796084;ncbi_106015012
Z	22210001	22310000	355.097	ncbi_101794782;ncbi_101796084;ncbi_106015012
Z	22220001	22320000	266.591	ncbi_101794782;ncbi_101796084;ncbi_106015012
Z	22230001	22330000	352.872	ncbi_101794782;ncbi_101796084;ncbi_106015012
Z	22250001	22350000	339.168	ncbi_101794782;ncbi_101796084;ncbi_106015012
Z	22320001	22420000	185.728	ncbi_101796084
Z	22370001	22470000	195.537	ncbi_101796084;ncbi_119714379
Z	22380001	22480000	164.773	ncbi_101796084;ncbi_119714379;ncbi_101795894
Z	22580001	22680000	150.554	ncbi_101795894;ncbi_106015010;ncbi_119714548;ncbi_101795703;ncbi_101795512
Z	22590001	22690000	126.64	ncbi_101795894;ncbi_106015010;ncbi_119714548;ncbi_101795703;ncbi_101795512
Z	22600001	22700000	186.799	ncbi_101795894;ncbi_106015010;ncbi_119714548;ncbi_101795703;ncbi_101795512;ncbi_101794054
Z	22700001	22800000	152.165	ncbi_101794054;ncbi_101797332;ncbi_106017265;ncbi_101797877;ncbi_101798052
Z	22800001	22900000	164.895	ncbi_110352868;ncbi_101798352
Z	22860001	22960000	133.498	ncbi_101798352
Z	23190001	23290000	135.259	ncbi_101799089
Z	23220001	23320000	174.578	ncbi_101799089
Z	23270001	23370000	212.921	ncbi_101799089
Z	23290001	23390000	210.052	ncbi_101799089
Z	23310001	23410000	199.953	ncbi_101799089
Z	23470001	23570000	140.471	ncbi_113840289;ncbi_101799584;ncbi_106017294
Z	23800001	23900000	133.203	ncbi_101799717;ncbi_119714532
Z	23820001	23920000	138.223	ncbi_119714532
Z	23920001	24020000	139.897	ncbi_106017260
Z	24130001	24230000	124.826	ncbi_101799900;ncbi_101801619;ncbi_101801819
Z	24150001	24250000	170.738	ncbi_101801619;ncbi_101801819;ncbi_101800094
Z	24160001	24260000	137.215	ncbi_101801619;ncbi_101801819;ncbi_101800094;ncbi_119714404
Z	24180001	24280000	174.686	ncbi_101801819;ncbi_101800094;ncbi_119714404
Z	24210001	24310000	175.609	ncbi_101800094;ncbi_119714404;ncbi_101800285
Z	24250001	24350000	210.434	ncbi_101800094;ncbi_119714404;ncbi_101800285
Z	24260001	24360000	153.971	ncbi_101800094;ncbi_101800285
Z	24270001	24370000	176.273	ncbi_101800094;ncbi_101800285;ncbi_101802016
Z	24550001	24650000	139.039	ncbi_101802407;ncbi_101802594;ncbi_101802978;ncbi_119714571
Z	24560001	24660000	166.982	ncbi_101802407;ncbi_101802594;ncbi_101802978;ncbi_119714571
Z	24580001	24680000	230.251	ncbi_101802594;ncbi_101802978;ncbi_119714571
Z	24610001	24710000	194.085	ncbi_101802594;ncbi_101802978;ncbi_119714571
Z	24620001	24720000	214.485	ncbi_101802594;ncbi_101802978;ncbi_119714571
Z	24630001	24730000	127.87	ncbi_101802978;ncbi_119714571;ncbi_101803536
Z	24640001	24740000	211.872	ncbi_101802978;ncbi_119714571;ncbi_101803536
Z	24700001	24800000	172.75	ncbi_101803536
Z	24730001	24830000	294.445	ncbi_101803536
Z	24750001	24850000	207.903	ncbi_101803536
Z	24780001	24880000	243.981	ncbi_101803536;ncbi_101805238
Z	26410001	26510000	123.172	ncbi_101789451;ncbi_113840415;ncbi_101792555
Z	26430001	26530000	330.691	ncbi_113840415;ncbi_101792555;ncbi_101792750;ncbi_101789633
Z	26460001	26560000	203.941	ncbi_113840415;ncbi_101792555;ncbi_101792750;ncbi_101789633;ncbi_101792945
Z	26530001	26630000	349.915	ncbi_101789633;ncbi_101792945;ncbi_101789817
Z	26550001	26650000	315.592	ncbi_101789633;ncbi_101792945;ncbi_101789817
Z	26560001	26660000	255.623	ncbi_101792945;ncbi_101789817;ncbi_101790009
Z	27410001	27510000	159.012	ncbi_101790265
Z	27440001	27540000	145.112	ncbi_101790265
Z	27540001	27640000	198.437	ncbi_101794586;ncbi_101794779;ncbi_101794983
Z	27560001	27660000	242.47	ncbi_101794586;ncbi_101794779;ncbi_101794983
Z	27590001	27690000	225.139	ncbi_101794779;ncbi_101794983
Z	29880001	29980000	141.085	ncbi_101799651;ncbi_113840336;ncbi_101799285;ncbi_101799097;ncbi_101798906
Z	29970001	30070000	124.27	ncbi_101798906;ncbi_101798728;ncbi_101798543
Z	30060001	30160000	144.036	ncbi_101798543;ncbi_101798362;ncbi_101797582;ncbi_101797410
Z	30070001	30170000	124.192	ncbi_101798543;ncbi_101798362;ncbi_101797582;ncbi_101797410
Z	30190001	30290000	132.624	ncbi_101797220;ncbi_101791775
Z	30320001	30420000	124.666	ncbi_101791775;ncbi_101791583;ncbi_101791399
Z	34670001	34770000	194.008	ncbi_101799676
Z	34680001	34780000	165.679	ncbi_101799676
Z	34690001	34790000	158.287	ncbi_101799676;ncbi_113840288
Z	35060001	35160000	122.756	ncbi_101802242
Z	35090001	35190000	170.637	ncbi_101802242
Z	35370001	35470000	159.289	ncbi_101802040
Z	38400001	38500000	125.189	ncbi_119714374;ncbi_101798801
Z	42820001	42920000	141.097	ncbi_119714369;ncbi_119714368;ncbi_101798017
Z	42860001	42960000	135.055	ncbi_101798017
Z	42900001	43000000	220.084	ncbi_101798017
Z	42940001	43040000	157.989	ncbi_101798017
Z	42950001	43050000	303.276	ncbi_101798017;ncbi_101797842
Z	42960001	43060000	180.917	ncbi_101797842
Z	42970001	43070000	181.172	ncbi_101797842
Z	42980001	43080000	140.869	ncbi_101797842
Z	43480001	43580000	215.157	ncbi_101804998;ncbi_101803895;ncbi_101804812;ncbi_101804442
Z	43490001	43590000	267.935	ncbi_101804998;ncbi_101803895;ncbi_101804812;ncbi_101804442;ncbi_101803690
Z	43520001	43620000	307.449	ncbi_101804812;ncbi_101804442;ncbi_101803690
Z	43530001	43630000	269.103	ncbi_101804812;ncbi_101804442;ncbi_101803690
Z	43540001	43640000	169.98	ncbi_101804812;ncbi_101804442;ncbi_101803690
Z	43810001	43910000	180.713	ncbi_113840156
Z	43820001	43920000	189.364
Z	44190001	44290000	176.154	ncbi_101802994;ncbi_101804080
Z	44200001	44300000	200.951	ncbi_101804080
Z	44490001	44590000	190.483	ncbi_101802801;ncbi_101802613
Z	44520001	44620000	131.067	ncbi_101802613;ncbi_119714433
Z	44600001	44700000	141.251	ncbi_101802613;ncbi_119714433
Z	44610001	44710000	214.332
Z	44620001	44720000	190.157
Z	53490001	53590000	125.95	ncbi_101791354
Z	53500001	53600000	121.784	ncbi_101791354
Z	54930001	55030000	131.906	ncbi_101793841;ncbi_101794138;ncbi_113840367
Z	56450001	56550000	146.953	ncbi_101801287
Z	60460001	60560000	141.16	ncbi_119714397;ncbi_101792421
Z	60500001	60600000	150.802	ncbi_101792421
Z	60830001	60930000	198.995	ncbi_101792614
Z	60870001	60970000	198.307	ncbi_101792614;ncbi_119714420
Z	60890001	60990000	133.795	ncbi_101792614;ncbi_119714420
Z	61390001	61490000	145.473	ncbi_101801197
Z	61830001	61930000	145.894	ncbi_101795797
Z	61840001	61940000	216.141	ncbi_101795797
Z	61880001	61980000	225.845	ncbi_101795797
Z	61890001	61990000	244.597	ncbi_101795797
Z	61910001	62010000	204.12	ncbi_101795797
Z	64230001	64330000	156.269	ncbi_101790436
Z	66580001	66680000	140.838	ncbi_101791118;ncbi_101790691;ncbi_101790487
Z	66670001	66770000	140.907	ncbi_101790487;ncbi_119714390
Z	66690001	66790000	138.52	ncbi_101790487;ncbi_119714390;ncbi_101790302
Z	66720001	66820000	122.156	ncbi_101790487;ncbi_119714390;ncbi_101790302
Z	77070001	77170000	198.506	ncbi_101791825;ncbi_101791633
Z	77080001	77180000	227.239	ncbi_101791633
Z	77090001	77190000	323.493	ncbi_101791633
Z	77100001	77200000	361.835	ncbi_101791633
Z	77110001	77210000	389.443	ncbi_101791633
Z	77120001	77220000	391.773	ncbi_101791633
Z	77140001	77240000	275.388	ncbi_101791633
Z	77180001	77280000	377.879	ncbi_101791633;ncbi_119714606
Z	77210001	77310000	313.201	ncbi_101791633;ncbi_119714606;ncbi_101790450
Z	77220001	77320000	217.574	ncbi_101791633;ncbi_119714606;ncbi_101790450;ncbi_106019975
Z	79460001	79560000	189.002
Z	81040001	81140000	258.266	ncbi_101795207;ncbi_119714383;ncbi_101795396;ncbi_101795588;ncbi_101795773
Z	81670001	81770000	162.899
Z	81690001	81790000	159.336
Z	81700001	81800000	178.998
Z	81770001	81870000	137.796
Z	82550001	82650000	129.877	ncbi_101796535
