# Supplementary material for: Whole-genome selection signature differences between Chaohu and Ji’an red ducks
Source: BMC Genomics. 2024 May 27;25:522. doi: 10.1186/s12864-024-10339-6 (PMC11131323; doi:10.1186/s12864-024-10339-6)
Supplement: Supplementary file 4 — Supplementary Material 4. [file 12864_2024_10339_MOESM4_ESM.xlsx]

## Sheet: fst xpclr geneid
Table S4. Duplicate genes in Fst and XP-CLR
NCBI GeneID	Symbol	Taxonomic Name	Common Name	Gene Type	Transcripts	Gene Group Identifier	Gene Group Method	Chromosomes
101791583	GLDC	Anas platyrhynchos	mallard	PROTEIN_CODING	1	2731	NCBI Ortholog	Z
101793643	PRL	Anas platyrhynchos	mallard	PROTEIN_CODING	1	5617	NCBI Ortholog	2
101799097	CD274	Anas platyrhynchos	mallard	PROTEIN_CODING	4	29126	NCBI Ortholog	Z
101800830	TRHR	Anas platyrhynchos	mallard	PROTEIN_CODING	2	7201	NCBI Ortholog	2
101789386	TOX2	Anas platyrhynchos	mallard	PROTEIN_CODING	4	84969	NCBI Ortholog	21
101789399	MATN4	Anas platyrhynchos	mallard	PROTEIN_CODING	1	8785	NCBI Ortholog	21
101789407	PAPOLA	Anas platyrhynchos	mallard	PROTEIN_CODING	7	10914	NCBI Ortholog	5
101789451	GCNT4	Anas platyrhynchos	mallard	PROTEIN_CODING	2	51301	NCBI Ortholog	Z
101789452	PENK	Anas platyrhynchos	mallard	PROTEIN_CODING	2	5179	NCBI Ortholog	2
101789551	OPRK1	Anas platyrhynchos	mallard	PROTEIN_CODING	1	4986	NCBI Ortholog	2
101789633	GFM2	Anas platyrhynchos	mallard	PROTEIN_CODING	6	84340	NCBI Ortholog	Z
101789691	NR1H3	Anas platyrhynchos	mallard	PROTEIN_CODING	5	10062	NCBI Ortholog	5
101789817	ENC1	Anas platyrhynchos	mallard	PROTEIN_CODING	2	8507	NCBI Ortholog	Z
101789965	ZBED4	Anas platyrhynchos	mallard	PROTEIN_CODING	4	9889	NCBI Ortholog	1
101790106	CTIF	Anas platyrhynchos	mallard	PROTEIN_CODING	7	9811	NCBI Ortholog	Z
101790152	ATG2B	Anas platyrhynchos	mallard	PROTEIN_CODING	3	55102	NCBI Ortholog	5
101790219	PEX13	Anas platyrhynchos	mallard	PROTEIN_CODING	1	5194	NCBI Ortholog	3
101790239	CNTFR	Anas platyrhynchos	mallard	PROTEIN_CODING	1	1271	NCBI Ortholog	Z
101790265	TNPO1	Anas platyrhynchos	mallard	PROTEIN_CODING	3	3842	NCBI Ortholog	Z
101790290	ALG12	Anas platyrhynchos	mallard	PROTEIN_CODING	4	79087	NCBI Ortholog	1
101790294	CLSTN2	Anas platyrhynchos	mallard	PROTEIN_CODING	2	64084	NCBI Ortholog	9
101790373	ACP2	Anas platyrhynchos	mallard	PROTEIN_CODING	1	53	NCBI Ortholog	5
101790378	TTC7B	Anas platyrhynchos	mallard	PROTEIN_CODING	6	145567	NCBI Ortholog	5
101790413	BCL11A	Anas platyrhynchos	mallard	PROTEIN_CODING	7	53335	NCBI Ortholog	3
101790436	ZNF608	Anas platyrhynchos	mallard	PROTEIN_CODING	8	57507	NCBI Ortholog	Z
101790468	GLI2	Anas platyrhynchos	mallard	PROTEIN_CODING	7	2736	NCBI Ortholog	7
101790477	BDKRB2	Anas platyrhynchos	mallard	PROTEIN_CODING	13	624	NCBI Ortholog	5
101790487	DMXL1	Anas platyrhynchos	mallard	PROTEIN_CODING	10	1657	NCBI Ortholog	Z
101790554	VPS51	Anas platyrhynchos	mallard	PROTEIN_CODING	1	738	NCBI Ortholog	5
101790691	TNFAIP8	Anas platyrhynchos	mallard	PROTEIN_CODING	5	25816	NCBI Ortholog	Z
101790699	RPS6KA5	Anas platyrhynchos	mallard	PROTEIN_CODING	2	9252	NCBI Ortholog	5
101790786	PLBD1	Anas platyrhynchos	mallard	PROTEIN_CODING	1	79887	NCBI Ortholog	1
101790795	FAM53A	Anas platyrhynchos	mallard	PROTEIN_CODING	2	152877	NCBI Ortholog	4
101790851	CHKA	Anas platyrhynchos	mallard	PROTEIN_CODING	2	1119	NCBI Ortholog	5
101790889	GPR68	Anas platyrhynchos	mallard	PROTEIN_CODING	5	8111	NCBI Ortholog	5
101790898	SERPINC1	Anas platyrhynchos	mallard	PROTEIN_CODING	1	462	NCBI Ortholog	8
101790964	ATP9A	Anas platyrhynchos	mallard	PROTEIN_CODING	2	10079	NCBI Ortholog	21
101790973	IFT56	Anas platyrhynchos	mallard	PROTEIN_CODING	3	79989	NCBI Ortholog	1
101791243	DGLUCY	Anas platyrhynchos	mallard	PROTEIN_CODING	8	80017	NCBI Ortholog	5
101791291	TJP1	Anas platyrhynchos	mallard	PROTEIN_CODING	7	7082	NCBI Ortholog	11
101791303	RSPH3	Anas platyrhynchos	mallard	PROTEIN_CODING	2	83861	NCBI Ortholog	3
101791324	ZBTB37	Anas platyrhynchos	mallard	PROTEIN_CODING	2	84614	NCBI Ortholog	8
101791354	NRG1	Anas platyrhynchos	mallard	PROTEIN_CODING	16	3084	NCBI Ortholog	Z
101791376	UPP1	Anas platyrhynchos	mallard	PROTEIN_CODING	7	7378	NCBI Ortholog	2
101791399	KDM4C	Anas platyrhynchos	mallard	PROTEIN_CODING	7	23081	NCBI Ortholog	Z
101791428	XYLB	Anas platyrhynchos	mallard	PROTEIN_CODING	7	9942	NCBI Ortholog	2
101791477	LARP6	Anas platyrhynchos	mallard	PROTEIN_CODING	4	55323	NCBI Ortholog	11
101791633	SSBP2	Anas platyrhynchos	mallard	PROTEIN_CODING	5	23635	NCBI Ortholog	Z
101791677	PLAGL1	Anas platyrhynchos	mallard	PROTEIN_CODING	3	5325	NCBI Ortholog	3
101791686	CCDC88C	Anas platyrhynchos	mallard	PROTEIN_CODING	4	440193	NCBI Ortholog	5
101791732	DEGS2	Anas platyrhynchos	mallard	PROTEIN_CODING	2	123099	NCBI Ortholog	5
101791775	UHRF2	Anas platyrhynchos	mallard	PROTEIN_CODING	4	115426	NCBI Ortholog	Z
101791891	RC3H1	Anas platyrhynchos	mallard	PROTEIN_CODING	17	149041	NCBI Ortholog	8
101791929	EVL	Anas platyrhynchos	mallard	PROTEIN_CODING	8	51466	NCBI Ortholog	5
101792141	WDR86	Anas platyrhynchos	mallard	PROTEIN_CODING	1	349136	NCBI Ortholog	2
101792158	SDF4	Anas platyrhynchos	mallard	PROTEIN_CODING	2	51150	NCBI Ortholog	22
101792323	ARHGEF9	Anas platyrhynchos	mallard	PROTEIN_CODING	17	23229	NCBI Ortholog	10
101792335	NUB1	Anas platyrhynchos	mallard	PROTEIN_CODING	1	51667	NCBI Ortholog	2
101792348	C1QTNF12	Anas platyrhynchos	mallard	PROTEIN_CODING	1	388581	NCBI Ortholog	22
101792433	SDC3	Anas platyrhynchos	mallard	PROTEIN_CODING	1	9672	NCBI Ortholog	24
101792454	CRELD2	Anas platyrhynchos	mallard	PROTEIN_CODING	2	79174	NCBI Ortholog	1
101792490	TRPC6	Anas platyrhynchos	mallard	PROTEIN_CODING	2	7225	NCBI Ortholog	1
101792555	FAM169A	Anas platyrhynchos	mallard	PROTEIN_CODING	8	26049	NCBI Ortholog	Z
101792614	MAN2A1	Anas platyrhynchos	mallard	PROTEIN_CODING	1	4124	NCBI Ortholog	Z
101792621	SLC2A1	Anas platyrhynchos	mallard	PROTEIN_CODING	2	6513	NCBI Ortholog	22
101792623	PUM1	Anas platyrhynchos	mallard	PROTEIN_CODING	11	9698	NCBI Ortholog	24
101792711	MINDY3	Anas platyrhynchos	mallard	PROTEIN_CODING	4	80013	NCBI Ortholog	2
101792750	NSA2	Anas platyrhynchos	mallard	PROTEIN_CODING	1	10412	NCBI Ortholog	Z
101792855	C2H7orf57	Anas platyrhynchos	mallard	PROTEIN_CODING	5	136288	NCBI Ortholog	2
101792905	AK7	Anas platyrhynchos	mallard	PROTEIN_CODING	2	122481	NCBI Ortholog	5
101792934	UBE2J2	Anas platyrhynchos	mallard	PROTEIN_CODING	1	118424	NCBI Ortholog	22
101792945	HEXB	Anas platyrhynchos	mallard	PROTEIN_CODING	1	3074	NCBI Ortholog	Z
101793054	ABCA13	Anas platyrhynchos	mallard	PROTEIN_CODING	1	154664	NCBI Ortholog	2
101793101	BDKRB1	Anas platyrhynchos	mallard	PROTEIN_CODING	3	623	NCBI Ortholog	5
101793136	ST6GALNAC3	Anas platyrhynchos	mallard	PROTEIN_CODING	4	256435	NCBI Ortholog	8
101793323	CFAP144	Anas platyrhynchos	mallard	PROTEIN_CODING	1	440585	NCBI Ortholog	8
101793369	SCNN1D	Anas platyrhynchos	mallard	PROTEIN_CODING	1	6339	NCBI Ortholog	22
101793470	PDIA5	Anas platyrhynchos	mallard	PROTEIN_CODING	1	10954	NCBI Ortholog	7
101793508	CFAP57	Anas platyrhynchos	mallard	PROTEIN_CODING	3	149465	NCBI Ortholog	8
101793516	RIPPLY3	Anas platyrhynchos	mallard	PROTEIN_CODING	1	53820	NCBI Ortholog	1
101793600	ITM2B	Anas platyrhynchos	mallard	PROTEIN_CODING	1	9445	NCBI Ortholog	1
101793627	BABAM2	Anas platyrhynchos	mallard	PROTEIN_CODING	4	9577	NCBI Ortholog	3
101793630	RHOH	Anas platyrhynchos	mallard	PROTEIN_CODING	5	399	NCBI Ortholog	4
101793634	WDFY3	Anas platyrhynchos	mallard	PROTEIN_CODING	7	23001	NCBI Ortholog	4
101793646	CDH6	Anas platyrhynchos	mallard	PROTEIN_CODING	1	1004	NCBI Ortholog	2
101793652	SEC22A	Anas platyrhynchos	mallard	PROTEIN_CODING	5	26984	NCBI Ortholog	7
101793696	HLCS	Anas platyrhynchos	mallard	PROTEIN_CODING	1	3141	NCBI Ortholog	1
101793776	CFAP61	Anas platyrhynchos	mallard	PROTEIN_CODING	2	26074	NCBI Ortholog	3
101793777	MED4	Anas platyrhynchos	mallard	PROTEIN_CODING	2	29079	NCBI Ortholog	1
101793834	ANKRD55	Anas platyrhynchos	mallard	PROTEIN_CODING	1	79722	NCBI Ortholog	Z
101793867	C8H1orf210	Anas platyrhynchos	mallard	PROTEIN_CODING	3	149466	NCBI Ortholog	8
101793956	SUCLA2	Anas platyrhynchos	mallard	PROTEIN_CODING	1	8803	NCBI Ortholog	1
101794016	BBOF1	Anas platyrhynchos	mallard	PROTEIN_CODING	5	80127	NCBI Ortholog	5
101794041	TIE1	Anas platyrhynchos	mallard	PROTEIN_CODING	3	7075	NCBI Ortholog	8
101794044	SLC9A9	Anas platyrhynchos	mallard	PROTEIN_CODING	2	285195	NCBI Ortholog	9
101794054	TRIM23	Anas platyrhynchos	mallard	PROTEIN_CODING	1	373	NCBI Ortholog	Z
101794067	ADCY5	Anas platyrhynchos	mallard	PROTEIN_CODING	3	111	NCBI Ortholog	7
101794140	CRNKL1	Anas platyrhynchos	mallard	PROTEIN_CODING	1	51340	NCBI Ortholog	3
101794207	ENTPD5	Anas platyrhynchos	mallard	PROTEIN_CODING	4	957	NCBI Ortholog	5
101794280	CHRNA9	Anas platyrhynchos	mallard	PROTEIN_CODING	9	55584	NCBI Ortholog	4
101794297	PPIH	Anas platyrhynchos	mallard	PROTEIN_CODING	3	10465	NCBI Ortholog	22
101794317	RALGAPA2	Anas platyrhynchos	mallard	PROTEIN_CODING	10	57186	NCBI Ortholog	3
101794454	TP63	Anas platyrhynchos	mallard	PROTEIN_CODING	12	8626	NCBI Ortholog	9
101794478	CCDC30	Anas platyrhynchos	mallard	PROTEIN_CODING	1	728621	NCBI Ortholog	22
101794494	COQ6	Anas platyrhynchos	mallard	PROTEIN_CODING	1	51004	NCBI Ortholog	5
101794586	ZNF366	Anas platyrhynchos	mallard	PROTEIN_CODING	2	167465	NCBI Ortholog	Z
101794613	CFAP54	Anas platyrhynchos	mallard	PROTEIN_CODING	1	144535	NCBI Ortholog	1
101794666	PPCS	Anas platyrhynchos	mallard	PROTEIN_CODING	1	79717	NCBI Ortholog	22
101794682	LIN52	Anas platyrhynchos	mallard	PROTEIN_CODING	7	91750	NCBI Ortholog	5
101794779	PTCD2	Anas platyrhynchos	mallard	PROTEIN_CODING	1	79810	NCBI Ortholog	Z
101794854	ZMYND12	Anas platyrhynchos	mallard	PROTEIN_CODING	1	84217	NCBI Ortholog	22
101794935	MYLK	Anas platyrhynchos	mallard	PROTEIN_CODING	3	4638	NCBI Ortholog	7
101794977	ST6GALNAC5	Anas platyrhynchos	mallard	PROTEIN_CODING	1	81849	NCBI Ortholog	8
101794983	MRPS27	Anas platyrhynchos	mallard	PROTEIN_CODING	1	23107	NCBI Ortholog	Z
101794986	LRRC70	Anas platyrhynchos	mallard	PROTEIN_CODING	1	100130733	NCBI Ortholog	Z
101795058	PHC2	Anas platyrhynchos	mallard	PROTEIN_CODING	1	1912	NCBI Ortholog	22
101795091	TARS3	Anas platyrhynchos	mallard	PROTEIN_CODING	1	123283	NCBI Ortholog	11
101795180	PCDH10	Anas platyrhynchos	mallard	PROTEIN_CODING	10	57575	NCBI Ortholog	4
101795184	PIF1	Anas platyrhynchos	mallard	PROTEIN_CODING	1	80119	NCBI Ortholog	8
101795197	KIF2A	Anas platyrhynchos	mallard	PROTEIN_CODING	4	3796	NCBI Ortholog	Z
101795207	CETN3	Anas platyrhynchos	mallard	PROTEIN_CODING	3	1070	NCBI Ortholog	Z
101795261	ZNF362	Anas platyrhynchos	mallard	PROTEIN_CODING	1	149076	NCBI Ortholog	22
101795294	TM2D3	Anas platyrhynchos	mallard	PROTEIN_CODING	2	80213	NCBI Ortholog	11
101795375	EBNA1BP2	Anas platyrhynchos	mallard	PROTEIN_CODING	1	10969	NCBI Ortholog	8
101795392	ASIP	Anas platyrhynchos	mallard	PROTEIN_CODING	2	434	NCBI Ortholog	21
101795396	POLR3G	Anas platyrhynchos	mallard	PROTEIN_CODING	3	10622	NCBI Ortholog	Z
101795477	ADAL	Anas platyrhynchos	mallard	PROTEIN_CODING	3	161823	NCBI Ortholog	11
101795488	TRABD2B	Anas platyrhynchos	mallard	PROTEIN_CODING	3	388630	NCBI Ortholog	8
101795503	CCAR1	Anas platyrhynchos	mallard	PROTEIN_CODING	4	55749	NCBI Ortholog	6
101795512	PPWD1	Anas platyrhynchos	mallard	PROTEIN_CODING	1	23398	NCBI Ortholog	Z
101795582	AHCY	Anas platyrhynchos	mallard	PROTEIN_CODING	1	191	NCBI Ortholog	21
101795588	LYSMD3	Anas platyrhynchos	mallard	PROTEIN_CODING	1	116068	NCBI Ortholog	Z
101795673	LRRC49	Anas platyrhynchos	mallard	PROTEIN_CODING	4	54839	NCBI Ortholog	11
101795703	CENPK	Anas platyrhynchos	mallard	PROTEIN_CODING	4	64105	NCBI Ortholog	Z
101795743	NDUFAF2	Anas platyrhynchos	mallard	PROTEIN_CODING	1	91942	NCBI Ortholog	Z
101795751	CDC20	Anas platyrhynchos	mallard	PROTEIN_CODING	1	991	NCBI Ortholog	8
101795773	ADGRV1	Anas platyrhynchos	mallard	PROTEIN_CODING	2	84059	NCBI Ortholog	Z
101795797	EPB41L4A	Anas platyrhynchos	mallard	PROTEIN_CODING	2	64097	NCBI Ortholog	Z
101795833	MIER3	Anas platyrhynchos	mallard	PROTEIN_CODING	4	166968	NCBI Ortholog	Z
101795894	ADAMTS6	Anas platyrhynchos	mallard	PROTEIN_CODING	9	11174	NCBI Ortholog	Z
101795951	TTC3	Anas platyrhynchos	mallard	PROTEIN_CODING	5	7267	NCBI Ortholog	1
101795958	INTU	Anas platyrhynchos	mallard	PROTEIN_CODING	2	27152	NCBI Ortholog	4
101796084	CWC27	Anas platyrhynchos	mallard	PROTEIN_CODING	2	10283	NCBI Ortholog	Z
101796149	SIM2	Anas platyrhynchos	mallard	PROTEIN_CODING	1	6493	NCBI Ortholog	1
101796164	ITGA8	Anas platyrhynchos	mallard	PROTEIN_CODING	1	8516	NCBI Ortholog	2
101796258	POP1	Anas platyrhynchos	mallard	PROTEIN_CODING	1	10940	NCBI Ortholog	2
101796274	CILK1	Anas platyrhynchos	mallard	PROTEIN_CODING	1	22858	NCBI Ortholog	3
101796283	RNF180	Anas platyrhynchos	mallard	PROTEIN_CODING	1	285671	NCBI Ortholog	Z
101796293	MFSD8	Anas platyrhynchos	mallard	PROTEIN_CODING	3	256471	NCBI Ortholog	4
101796333	OSTN	Anas platyrhynchos	mallard	PROTEIN_CODING	8	344901	NCBI Ortholog	9
101796535	FAM172A	Anas platyrhynchos	mallard	PROTEIN_CODING	5	83989	NCBI Ortholog	Z
101796632	NEIL3	Anas platyrhynchos	mallard	PROTEIN_CODING	2	55247	NCBI Ortholog	4
101796670	IPO11	Anas platyrhynchos	mallard	PROTEIN_CODING	5	51194	NCBI Ortholog	Z
101796742	TMEM181	Anas platyrhynchos	mallard	PROTEIN_CODING	3	57583	NCBI Ortholog	3
101796775	ACTR3B	Anas platyrhynchos	mallard	PROTEIN_CODING	2	57180	NCBI Ortholog	2
101796807	WWOX	Anas platyrhynchos	mallard	PROTEIN_CODING	2	51741	NCBI Ortholog	12
101796827	AGA	Anas platyrhynchos	mallard	PROTEIN_CODING	2	175	NCBI Ortholog	4
101796830	RMDN2	Anas platyrhynchos	mallard	PROTEIN_CODING	4	151393	NCBI Ortholog	3
101796854	SS18	Anas platyrhynchos	mallard	PROTEIN_CODING	3	6760	NCBI Ortholog	2
101796862	DIMT1	Anas platyrhynchos	mallard	PROTEIN_CODING	1	27292	NCBI Ortholog	Z
101797030	RUFY2	Anas platyrhynchos	mallard	PROTEIN_CODING	4	55680	NCBI Ortholog	6
101797156	DYNLT1	Anas platyrhynchos	mallard	PROTEIN_CODING	1	6993	NCBI Ortholog	3
101797225	ABHD18	Anas platyrhynchos	mallard	PROTEIN_CODING	7	80167	NCBI Ortholog	4
101797227	METTL14	Anas platyrhynchos	mallard	PROTEIN_CODING	3	57721	NCBI Ortholog	4
101797247	HEATR5B	Anas platyrhynchos	mallard	PROTEIN_CODING	7	54497	NCBI Ortholog	3
101797310	ST8SIA1	Anas platyrhynchos	mallard	PROTEIN_CODING	5	6489	NCBI Ortholog	1
101797332	TRAPPC13	Anas platyrhynchos	mallard	PROTEIN_CODING	4	80006	NCBI Ortholog	Z
101797345	TULP4	Anas platyrhynchos	mallard	PROTEIN_CODING	1	56995	NCBI Ortholog	3
101797388	MB21D2	Anas platyrhynchos	mallard	PROTEIN_CODING	3	151963	NCBI Ortholog	9
101797410	KIAA2026	Anas platyrhynchos	mallard	PROTEIN_CODING	4	158358	NCBI Ortholog	Z
101797533	ALDH6A1	Anas platyrhynchos	mallard	PROTEIN_CODING	1	4329	NCBI Ortholog	5
101797536	VIT	Anas platyrhynchos	mallard	PROTEIN_CODING	3	5212	NCBI Ortholog	3
101797582	MLANA	Anas platyrhynchos	mallard	PROTEIN_CODING	1	2315	NCBI Ortholog	Z
101797686	DNA2	Anas platyrhynchos	mallard	PROTEIN_CODING	3	1763	NCBI Ortholog	6
101797752	TMEM14A	Anas platyrhynchos	mallard	PROTEIN_CODING	3	28978	NCBI Ortholog	3
101797820	MCTP2	Anas platyrhynchos	mallard	PROTEIN_CODING	20	55784	NCBI Ortholog	11
101797842	NTRK2	Anas platyrhynchos	mallard	PROTEIN_CODING	7	4915	NCBI Ortholog	Z
101797877	SGTB	Anas platyrhynchos	mallard	PROTEIN_CODING	1	54557	NCBI Ortholog	Z
101797931	GMNC	Anas platyrhynchos	mallard	PROTEIN_CODING	1	647309	NCBI Ortholog	9
101797987	TET1	Anas platyrhynchos	mallard	PROTEIN_CODING	3	80312	NCBI Ortholog	6
101798017	SLC28A3	Anas platyrhynchos	mallard	PROTEIN_CODING	3	64078	NCBI Ortholog	Z
101798052	NLN	Anas platyrhynchos	mallard	PROTEIN_CODING	3	57486	NCBI Ortholog	Z
101798106	FGF12	Anas platyrhynchos	mallard	PROTEIN_CODING	7	2257	NCBI Ortholog	9
101798140	ANKRD28	Anas platyrhynchos	mallard	PROTEIN_CODING	2	23243	NCBI Ortholog	2
101798166	PBLD	Anas platyrhynchos	mallard	PROTEIN_CODING	1	64081	NCBI Ortholog	6
101798225	B3GALT6	Anas platyrhynchos	mallard	PROTEIN_CODING	1	126792	NCBI Ortholog	22
101798257	PHF10	Anas platyrhynchos	mallard	PROTEIN_CODING	4	55274	NCBI Ortholog	3
101798322	TECPR2	Anas platyrhynchos	mallard	PROTEIN_CODING	3	9895	NCBI Ortholog	5
101798352	ERBIN	Anas platyrhynchos	mallard	PROTEIN_CODING	10	55914	NCBI Ortholog	Z
101798416	ANGPT2	Anas platyrhynchos	mallard	PROTEIN_CODING	4	285	NCBI Ortholog	3
101798446	C3H6orf120	Anas platyrhynchos	mallard	PROTEIN_CODING	1	387263	NCBI Ortholog	3
101798487	SALL4	Anas platyrhynchos	mallard	PROTEIN_CODING	8	57167	NCBI Ortholog	21
101798543	ERMP1	Anas platyrhynchos	mallard	PROTEIN_CODING	2	79956	NCBI Ortholog	Z
101798688	STRN	Anas platyrhynchos	mallard	PROTEIN_CODING	4	6801	NCBI Ortholog	3
101798721	DIPK2A	Anas platyrhynchos	mallard	PROTEIN_CODING	2	205428	NCBI Ortholog	9
101798728	RIC1	Anas platyrhynchos	mallard	PROTEIN_CODING	6	57589	NCBI Ortholog	Z
101798750	DYNLT2	Anas platyrhynchos	mallard	PROTEIN_CODING	7	6991	NCBI Ortholog	3
101798751	ZNF839	Anas platyrhynchos	mallard	PROTEIN_CODING	3	55778	NCBI Ortholog	5
101798801	TRPM3	Anas platyrhynchos	mallard	PROTEIN_CODING	2	80036	NCBI Ortholog	Z
101798850	SH3D19	Anas platyrhynchos	mallard	PROTEIN_CODING	8	152503	NCBI Ortholog	4
101798877	DYM	Anas platyrhynchos	mallard	PROTEIN_CODING	1	54808	NCBI Ortholog	Z
101798904	CASP8AP2	Anas platyrhynchos	mallard	PROTEIN_CODING	1	9994	NCBI Ortholog	3
101798927	WDR20	Anas platyrhynchos	mallard	PROTEIN_CODING	8	91833	NCBI Ortholog	5
101798984	HSPA4L	Anas platyrhynchos	mallard	PROTEIN_CODING	1	22824	NCBI Ortholog	4
101799016	OLFM3	Anas platyrhynchos	mallard	PROTEIN_CODING	3	118427	NCBI Ortholog	8
101799040	FHIP1A	Anas platyrhynchos	mallard	PROTEIN_CODING	13	729830	NCBI Ortholog	4
101799089	MAST4	Anas platyrhynchos	mallard	PROTEIN_CODING	11	375449	NCBI Ortholog	Z
101799170	PLK4	Anas platyrhynchos	mallard	PROTEIN_CODING	1	10733	NCBI Ortholog	4
101799189	RP1	Anas platyrhynchos	mallard	PROTEIN_CODING	2			2
101799285	PLGRKT	Anas platyrhynchos	mallard	PROTEIN_CODING	1	55848	NCBI Ortholog	Z
101799375	MOK	Anas platyrhynchos	mallard	PROTEIN_CODING	19	5891	NCBI Ortholog	5
101799444	WAPL	Anas platyrhynchos	mallard	PROTEIN_CODING	3	23063	NCBI Ortholog	6
101799481	MED13L	Anas platyrhynchos	mallard	PROTEIN_CODING	7	23389	NCBI Ortholog	16
101799557	PLPP1	Anas platyrhynchos	mallard	PROTEIN_CODING	2	8611	NCBI Ortholog	Z
101799625	NR5A2	Anas platyrhynchos	mallard	PROTEIN_CODING	2	2494	NCBI Ortholog	8
101799651	JAK2	Anas platyrhynchos	mallard	PROTEIN_CODING	5	3717	NCBI Ortholog	Z
101799676	CCDC171	Anas platyrhynchos	mallard	PROTEIN_CODING	13	203238	NCBI Ortholog	Z
101799717	PIK3R1	Anas platyrhynchos	mallard	PROTEIN_CODING	4	5295	NCBI Ortholog	Z
101799744	SLC38A9	Anas platyrhynchos	mallard	PROTEIN_CODING	6	153129	NCBI Ortholog	Z
101799894	BCL6	Anas platyrhynchos	mallard	PROTEIN_CODING	3	604	NCBI Ortholog	9
101799900	SERINC5	Anas platyrhynchos	mallard	PROTEIN_CODING	3	256987	NCBI Ortholog	Z
101799928	IL6ST	Anas platyrhynchos	mallard	PROTEIN_CODING	1	3572	NCBI Ortholog	Z
101799951	MCPH1	Anas platyrhynchos	mallard	PROTEIN_CODING	3	79648	NCBI Ortholog	3
101800094	CMYA5	Anas platyrhynchos	mallard	PROTEIN_CODING	2	202333	NCBI Ortholog	Z
101800190	GRID1	Anas platyrhynchos	mallard	PROTEIN_CODING	11	2894	NCBI Ortholog	6
101800269	PTGER4	Anas platyrhynchos	mallard	PROTEIN_CODING	1	5734	NCBI Ortholog	Z
101800285	TENT2	Anas platyrhynchos	mallard	PROTEIN_CODING	1	167153	NCBI Ortholog	Z
101800443	PCNX1	Anas platyrhynchos	mallard	PROTEIN_CODING	9	22990	NCBI Ortholog	5
101800476	TAF4B	Anas platyrhynchos	mallard	PROTEIN_CODING	3	6875	NCBI Ortholog	2
101800501	DHX29	Anas platyrhynchos	mallard	PROTEIN_CODING	1	54505	NCBI Ortholog	Z
101800538	SLC25A16	Anas platyrhynchos	mallard	PROTEIN_CODING	3	8034	NCBI Ortholog	6
101800587	ARL15	Anas platyrhynchos	mallard	PROTEIN_CODING	10	54622	NCBI Ortholog	Z
101800612	MDN1	Anas platyrhynchos	mallard	PROTEIN_CODING	4	23195	NCBI Ortholog	3
101800652	XKR4	Anas platyrhynchos	mallard	PROTEIN_CODING	1	114786	NCBI Ortholog	2
101800697	MTREX	Anas platyrhynchos	mallard	PROTEIN_CODING	1	23517	NCBI Ortholog	Z
101800706	BICC1	Anas platyrhynchos	mallard	PROTEIN_CODING	3	80114	NCBI Ortholog	6
101800720	HS6ST1	Anas platyrhynchos	mallard	PROTEIN_CODING	1	9394	NCBI Ortholog	9
101800740	GABBR2	Anas platyrhynchos	mallard	PROTEIN_CODING	1	9568	NCBI Ortholog	2
101800765	C3H1orf198	Anas platyrhynchos	mallard	PROTEIN_CODING	1	84886	NCBI Ortholog	3
101800881	DDX4	Anas platyrhynchos	mallard	PROTEIN_CODING	2	54514	NCBI Ortholog	Z
101800967	ESM1	Anas platyrhynchos	mallard	PROTEIN_CODING	1	11082	NCBI Ortholog	Z
101801013	EIF2S2	Anas platyrhynchos	mallard	PROTEIN_CODING	1	8894	NCBI Ortholog	21
101801072	IL31RA	Anas platyrhynchos	mallard	PROTEIN_CODING	2	133396	NCBI Ortholog	Z
101801130	OLFM4	Anas platyrhynchos	mallard	PROTEIN_CODING	1	10562	NCBI Ortholog	1
101801144	ERBB4	Anas platyrhynchos	mallard	PROTEIN_CODING	1	2066	NCBI Ortholog	7
101801166	PHYHIPL	Anas platyrhynchos	mallard	PROTEIN_CODING	5	84457	NCBI Ortholog	6
101801258	HACD2	Anas platyrhynchos	mallard	PROTEIN_CODING	1	201562	NCBI Ortholog	7
101801287	CHD1	Anas platyrhynchos	mallard	PROTEIN_CODING	2	1105	NCBI Ortholog	Z
101801351	SNX18	Anas platyrhynchos	mallard	PROTEIN_CODING	2	112574	NCBI Ortholog	Z
101801462	SIPA1L1	Anas platyrhynchos	mallard	PROTEIN_CODING	11	26037	NCBI Ortholog	5
101801469	FAM13C	Anas platyrhynchos	mallard	PROTEIN_CODING	12	220965	NCBI Ortholog	6
101801470	ZFR	Anas platyrhynchos	mallard	PROTEIN_CODING	3	51663	NCBI Ortholog	Z
101801529	C2CD5	Anas platyrhynchos	mallard	PROTEIN_CODING	25	9847	NCBI Ortholog	1
101801539	HSPB3	Anas platyrhynchos	mallard	PROTEIN_CODING	1	8988	NCBI Ortholog	Z
101801594	FHOD3	Anas platyrhynchos	mallard	PROTEIN_CODING	11	80206	NCBI Ortholog	2
101801619	THBS4	Anas platyrhynchos	mallard	PROTEIN_CODING	3	7060	NCBI Ortholog	Z
101801665	SUB1	Anas platyrhynchos	mallard	PROTEIN_CODING	1	10923	NCBI Ortholog	Z
101801794	ARHGAP42	Anas platyrhynchos	mallard	PROTEIN_CODING	1	143872	NCBI Ortholog	1
101801819	MTX3	Anas platyrhynchos	mallard	PROTEIN_CODING	5	345778	NCBI Ortholog	Z
101801926	SLC1A3	Anas platyrhynchos	mallard	PROTEIN_CODING	1	6507	NCBI Ortholog	Z
101801933	RPRD1A	Anas platyrhynchos	mallard	PROTEIN_CODING	1	55197	NCBI Ortholog	2
101802040	CNTLN	Anas platyrhynchos	mallard	PROTEIN_CODING	7	54875	NCBI Ortholog	Z
101802078	LAMC1	Anas platyrhynchos	mallard	PROTEIN_CODING	1	3915	NCBI Ortholog	8
101802126	NPR3	Anas platyrhynchos	mallard	PROTEIN_CODING	3	4883	NCBI Ortholog	Z
101802157	GUCY2C	Anas platyrhynchos	mallard	PROTEIN_CODING	2	2984	NCBI Ortholog	1
101802242	BNC2	Anas platyrhynchos	mallard	PROTEIN_CODING	10	54796	NCBI Ortholog	Z
101802257	NUP155	Anas platyrhynchos	mallard	PROTEIN_CODING	2	9631	NCBI Ortholog	Z
101802278	HEBP2	Anas platyrhynchos	mallard	PROTEIN_CODING	2	23593	NCBI Ortholog	8
101802324	TARS1	Anas platyrhynchos	mallard	PROTEIN_CODING	1	6897	NCBI Ortholog	Z
101802348	OSMR	Anas platyrhynchos	mallard	PROTEIN_CODING	7	9180	NCBI Ortholog	Z
101802504	ADAMTS12	Anas platyrhynchos	mallard	PROTEIN_CODING	2	81792	NCBI Ortholog	Z
101802593	NPL	Anas platyrhynchos	mallard	PROTEIN_CODING	25	80896	NCBI Ortholog	8
101802594	DMGDH	Anas platyrhynchos	mallard	PROTEIN_CODING	2	29958	NCBI Ortholog	Z
101802613	PTCH1	Anas platyrhynchos	mallard	PROTEIN_CODING	4	5727	NCBI Ortholog	Z
101802653	FYB1	Anas platyrhynchos	mallard	PROTEIN_CODING	1	2533	NCBI Ortholog	Z
101802677	ZSWIM6	Anas platyrhynchos	mallard	PROTEIN_CODING	5	57688	NCBI Ortholog	Z
101802733	ASCC3	Anas platyrhynchos	mallard	PROTEIN_CODING	3	10973	NCBI Ortholog	3
101802745	AHSA2P	Anas platyrhynchos	mallard	PROTEIN_CODING	1			3
101802763	EGFLAM	Anas platyrhynchos	mallard	PROTEIN_CODING	3	133584	NCBI Ortholog	Z
101802801	FANCC	Anas platyrhynchos	mallard	PROTEIN_CODING	5	2176	NCBI Ortholog	Z
101802842	DAB2	Anas platyrhynchos	mallard	PROTEIN_CODING	4	1601	NCBI Ortholog	Z
101802978	ARSB	Anas platyrhynchos	mallard	PROTEIN_CODING	1	411	NCBI Ortholog	Z
101803070	NDUFS4	Anas platyrhynchos	mallard	PROTEIN_CODING	2	4724	NCBI Ortholog	Z
101803100	SIM1	Anas platyrhynchos	mallard	PROTEIN_CODING	4	6492	NCBI Ortholog	3
101803127	CPLANE1	Anas platyrhynchos	mallard	PROTEIN_CODING	5	65250	NCBI Ortholog	Z
101803158	RICTOR	Anas platyrhynchos	mallard	PROTEIN_CODING	2	253260	NCBI Ortholog	Z
101803236	YY1	Anas platyrhynchos	mallard	PROTEIN_CODING	1	7528	NCBI Ortholog	5
101803299	USP34	Anas platyrhynchos	mallard	PROTEIN_CODING	10	9736	NCBI Ortholog	3
101803312	WDR27	Anas platyrhynchos	mallard	PROTEIN_CODING	1	253769	NCBI Ortholog	3
101803320	WDR70	Anas platyrhynchos	mallard	PROTEIN_CODING	1	55100	NCBI Ortholog	Z
101803357	C9	Anas platyrhynchos	mallard	PROTEIN_CODING	1	735	NCBI Ortholog	Z
101803536	LHFPL2	Anas platyrhynchos	mallard	PROTEIN_CODING	5	10184	NCBI Ortholog	Z
101803689	SANBR	Anas platyrhynchos	mallard	PROTEIN_CODING	3	84542	NCBI Ortholog	3
101803690	TUT7	Anas platyrhynchos	mallard	PROTEIN_CODING	4	79670	NCBI Ortholog	Z
101803705	EML1	Anas platyrhynchos	mallard	PROTEIN_CODING	5	2009	NCBI Ortholog	5
101803754	KMT5B	Anas platyrhynchos	mallard	PROTEIN_CODING	4	51111	NCBI Ortholog	5
101803769	NUDCD1	Anas platyrhynchos	mallard	PROTEIN_CODING	3	84955	NCBI Ortholog	2
101803895	NAA35	Anas platyrhynchos	mallard	PROTEIN_CODING	2	60560	NCBI Ortholog	Z
101803999	IPO13	Anas platyrhynchos	mallard	PROTEIN_CODING	1	9670	NCBI Ortholog	8
101804019	PAPOLG	Anas platyrhynchos	mallard	PROTEIN_CODING	5	64895	NCBI Ortholog	3
101804091	TRIM67	Anas platyrhynchos	mallard	PROTEIN_CODING	4	440730	NCBI Ortholog	3
101804175	ST3GAL3	Anas platyrhynchos	mallard	PROTEIN_CODING	9	6487	NCBI Ortholog	8
101804268	ARV1	Anas platyrhynchos	mallard	PROTEIN_CODING	2	64801	NCBI Ortholog	3
101804442	ISCA1	Anas platyrhynchos	mallard	PROTEIN_CODING	1	81689	NCBI Ortholog	Z
101804451	TTC13	Anas platyrhynchos	mallard	PROTEIN_CODING	2	79573	NCBI Ortholog	3
101804502	YWHAQ	Anas platyrhynchos	mallard	PROTEIN_CODING	3	10971	NCBI Ortholog	3
101804569	LRRC4C	Anas platyrhynchos	mallard	PROTEIN_CODING	10	57689	NCBI Ortholog	5
101804614	PLAG1	Anas platyrhynchos	mallard	PROTEIN_CODING	6	5324	NCBI Ortholog	2
101804621	RNH1	Anas platyrhynchos	mallard	PROTEIN_CODING	2	6050	NCBI Ortholog	5
101804625	REL	Anas platyrhynchos	mallard	PROTEIN_CODING	1	5966	NCBI Ortholog	3
101804664	RPL30	Anas platyrhynchos	mallard	PROTEIN_CODING	1	6156	NCBI Ortholog	2
101804685	TAF1B	Anas platyrhynchos	mallard	PROTEIN_CODING	2	9014	NCBI Ortholog	3
101804812	GOLM1	Anas platyrhynchos	mallard	PROTEIN_CODING	2	51280	NCBI Ortholog	Z
101804828	SYNE3	Anas platyrhynchos	mallard	PROTEIN_CODING	11	161176	NCBI Ortholog	5
101804957	MATN2	Anas platyrhynchos	mallard	PROTEIN_CODING	13	4147	NCBI Ortholog	2
101804998	AGTPBP1	Anas platyrhynchos	mallard	PROTEIN_CODING	11	23287	NCBI Ortholog	Z
101805051	CHCHD7	Anas platyrhynchos	mallard	PROTEIN_CODING	2	79145	NCBI Ortholog	2
101805066	PUS10	Anas platyrhynchos	mallard	PROTEIN_CODING	4	150962	NCBI Ortholog	3
101805152	RIDA	Anas platyrhynchos	mallard	PROTEIN_CODING	2	10247	NCBI Ortholog	2
101805172	PLCB4	Anas platyrhynchos	mallard	PROTEIN_CODING	16	5332	NCBI Ortholog	3
101805238	SCAMP1	Anas platyrhynchos	mallard	PROTEIN_CODING	2	9522	NCBI Ortholog	Z
101805250	SDR16C5	Anas platyrhynchos	mallard	PROTEIN_CODING	2	195814	NCBI Ortholog	2
101805283	LHFPL3	Anas platyrhynchos	mallard	PROTEIN_CODING	2	375612	NCBI Ortholog	1
101805321	RBPJL	Anas platyrhynchos	mallard	PROTEIN_CODING	1	11317	NCBI Ortholog	21
101805399	BRD1	Anas platyrhynchos	mallard	PROTEIN_CODING	7	23774	NCBI Ortholog	1
106015007	ARTN	Anas platyrhynchos	mallard	PROTEIN_CODING	1	9048	NCBI Ortholog	8
106015012	SREK1IP1	Anas platyrhynchos	mallard	PROTEIN_CODING	1	285672	NCBI Ortholog	Z
106016176	BMP2	Anas platyrhynchos	mallard	PROTEIN_CODING	2	650	NCBI Ortholog	3
106017265	SHLD3	Anas platyrhynchos	mallard	PROTEIN_CODING	1	112441434	NCBI Ortholog	Z
106017693	C5H14orf132	Anas platyrhynchos	mallard	PROTEIN_CODING	1	56967	NCBI Ortholog	5
106018266	NUDT15	Anas platyrhynchos	mallard	PROTEIN_CODING	1	55270	NCBI Ortholog	1
106019218	RXFP3	Anas platyrhynchos	mallard	PROTEIN_CODING	1	51289	NCBI Ortholog	Z
110351433	FAM110B	Anas platyrhynchos	mallard	PROTEIN_CODING	6	90362	NCBI Ortholog	2
110354024	ERICH5	Anas platyrhynchos	mallard	PROTEIN_CODING	2	203111	NCBI Ortholog	2
113840085	SMIM15	Anas platyrhynchos	mallard	PROTEIN_CODING	1	643155	NCBI Ortholog	Z
113840128	UNC13B	Anas platyrhynchos	mallard	PROTEIN_CODING	8	10497	NCBI Ortholog	Z
113840156	GAS1	Anas platyrhynchos	mallard	PROTEIN_CODING	1	2619	NCBI Ortholog	Z
113840191	GPBP1	Anas platyrhynchos	mallard	PROTEIN_CODING	3	65056	NCBI Ortholog	Z
113840197	MCIDAS	Anas platyrhynchos	mallard	PROTEIN_CODING	1	345643	NCBI Ortholog	Z
113840356	CCNO	Anas platyrhynchos	mallard	PROTEIN_CODING	1	10309	NCBI Ortholog	Z
113842620	C2H9orf152	Anas platyrhynchos	mallard	PROTEIN_CODING	1	401546	NCBI Ortholog	2
113843047	INSM1	Anas platyrhynchos	mallard	PROTEIN_CODING	1	3642	NCBI Ortholog	3
113843185	FAM89A	Anas platyrhynchos	mallard	PROTEIN_CODING	1	375061	NCBI Ortholog	3
113843294	TENT5A	Anas platyrhynchos	mallard	PROTEIN_CODING	2	55603	NCBI Ortholog	3
113843886	GLRX5	Anas platyrhynchos	mallard	PROTEIN_CODING	1	51218	NCBI Ortholog	5
113844264	ELOVL1	Anas platyrhynchos	mallard	PROTEIN_CODING	2	64834	NCBI Ortholog	8
113844265	MPL	Anas platyrhynchos	mallard	PROTEIN_CODING	1	4352	NCBI Ortholog	8
113844296	TMEM125	Anas platyrhynchos	mallard	PROTEIN_CODING	3	128218	NCBI Ortholog	8
113844511	SST	Anas platyrhynchos	mallard	PROTEIN_CODING	1	6750	NCBI Ortholog	9
119714368	RMI1	Anas platyrhynchos	mallard	PROTEIN_CODING	3	80010	NCBI Ortholog	Z
119714369	HNRNPK	Anas platyrhynchos	mallard	PROTEIN_CODING	6	3190	NCBI Ortholog	Z
119714373	SMAD7	Anas platyrhynchos	mallard	PROTEIN_CODING	4	4092	NCBI Ortholog	Z
119714374	KLF9	Anas platyrhynchos	mallard	PROTEIN_CODING	1	687	NCBI Ortholog	Z
119714383	MBLAC2	Anas platyrhynchos	mallard	PROTEIN_CODING	1	153364	NCBI Ortholog	Z
119714483	IL11RA	Anas platyrhynchos	mallard	PROTEIN_CODING	6	3590	NCBI Ortholog	Z
119714542	ATOSB	Anas platyrhynchos	mallard	PROTEIN_CODING	15	80256	NCBI Ortholog	Z
119717353	HNRNPH3	Anas platyrhynchos	mallard	PROTEIN_CODING	6	3189	NCBI Ortholog	6
101789964	GSKIP	Anas platyrhynchos	mallard	PROTEIN_CODING	3	51527	NCBI Ortholog	5
101790009	LOC101790009	Anas platyrhynchos	mallard	ncRNA	1			Z
101790450	LOC101790450	Anas platyrhynchos	mallard	ncRNA	1			Z
101791013	TAGAP	Anas platyrhynchos	mallard	PROTEIN_CODING	2	117289	NCBI Ortholog	3
101791173	CINP	Anas platyrhynchos	mallard	PROTEIN_CODING	1	51550	NCBI Ortholog	5
101793113	LOC101793113	Anas platyrhynchos	mallard	ncRNA	1			1
101793329	PIGP	Anas platyrhynchos	mallard	PROTEIN_CODING	1	51227	NCBI Ortholog	1
101793955	LOC101793955	Anas platyrhynchos	mallard	PROTEIN_CODING	11			3
101794337	LOC101794337	Anas platyrhynchos	mallard	ncRNA	7			9
101794782	RGS7BP	Anas platyrhynchos	mallard	PROTEIN_CODING	2	401190	NCBI Ortholog	Z
101795045	LOC101795045	Anas platyrhynchos	mallard	ncRNA	1			3
101796156	LOC101796156	Anas platyrhynchos	mallard	ncRNA	5			4
101796364	LOC101796364	Anas platyrhynchos	mallard	PROTEIN_CODING	3			3
101796544	LOC101796544	Anas platyrhynchos	mallard	PROTEIN_CODING	1			3
101796851	LOC101796851	Anas platyrhynchos	mallard	PROTEIN_CODING	3			3
101797052	LOC101797052	Anas platyrhynchos	mallard	PROTEIN_CODING	3			4
101797138	LOC101797138	Anas platyrhynchos	mallard	PROTEIN_CODING	2			3
101797220	LOC101797220	Anas platyrhynchos	mallard	PROTEIN_CODING	3			Z
101797327	LOC101797327	Anas platyrhynchos	mallard	PROTEIN_CODING	2			10
101797494	LOC101797494	Anas platyrhynchos	mallard	PROTEIN_CODING	1	1545	NCBI Ortholog	3
101797519	LOC101797519	Anas platyrhynchos	mallard	PROTEIN_CODING	2			1
101797556	LPP	Anas platyrhynchos	mallard	PROTEIN_CODING	23	4026	NCBI Ortholog	9
101797566	LOC101797566	Anas platyrhynchos	mallard	PROTEIN_CODING	1			3
101798048	LOC101798048	Anas platyrhynchos	mallard	PROTEIN_CODING	1			3
101798362	LOC101798362	Anas platyrhynchos	mallard	PROTEIN_CODING	1			Z
101798609	LOC101798609	Anas platyrhynchos	mallard	PROTEIN_CODING	2			4
101798906	LOC101798906	Anas platyrhynchos	mallard	PROTEIN_CODING	4			Z
101801163	LOC101801163	Anas platyrhynchos	mallard	PROTEIN_CODING	1			Z
101801431	ATF7IP	Anas platyrhynchos	mallard	PROTEIN_CODING	8	55729	NCBI Ortholog	1
101802183	LOC101802183	Anas platyrhynchos	mallard	ncRNA	1			5
101802407	LOC101802407	Anas platyrhynchos	mallard	PROTEIN_CODING	1			Z
101802962	LOC101802962	Anas platyrhynchos	mallard	PROTEIN_CODING	2			6
101803486	LOC101803486	Anas platyrhynchos	mallard	PROTEIN_CODING	4			9
101803492	LOC101803492	Anas platyrhynchos	mallard	PROTEIN_CODING	2			3
101803634	INCENP	Anas platyrhynchos	mallard	PROTEIN_CODING	4	3619	NCBI Ortholog	5
101803956	LOC101803956	Anas platyrhynchos	mallard	PROTEIN_CODING	2			5
101805264	LOC101805264	Anas platyrhynchos	mallard	PROTEIN_CODING	4			3
106014259	LOC106014259	Anas platyrhynchos	mallard	PROTEIN_CODING	1			1
106014392	LOC106014392	Anas platyrhynchos	mallard	ncRNA	26			11
106014394	LOC106014394	Anas platyrhynchos	mallard	ncRNA	2			11
106014400	LOC106014400	Anas platyrhynchos	mallard	ncRNA	4			11
106014517	LOC106014517	Anas platyrhynchos	mallard	ncRNA	1			22
106014563	LOC106014563	Anas platyrhynchos	mallard	ncRNA	1			6
106014590	LOC106014590	Anas platyrhynchos	mallard	ncRNA	1			1
106014972	LOC106014972	Anas platyrhynchos	mallard	ncRNA	2			1
106015010	LOC106015010	Anas platyrhynchos	mallard	ncRNA	2			Z
106015054	LOC106015054	Anas platyrhynchos	mallard	ncRNA	2			1
106015295	LOC106015295	Anas platyrhynchos	mallard	ncRNA	2			3
106015296	LOC106015296	Anas platyrhynchos	mallard	ncRNA	1			3
106015444	LOC106015444	Anas platyrhynchos	mallard	ncRNA	1			4
106015519	LOC106015519	Anas platyrhynchos	mallard	ncRNA	1			2
106015780	LOC106015780	Anas platyrhynchos	mallard	ncRNA	1			16
106015861	LOC106015861	Anas platyrhynchos	mallard	ncRNA	1			4
106015951	LOC106015951	Anas platyrhynchos	mallard	ncRNA	1			2
106016121	LOC106016121	Anas platyrhynchos	mallard	ncRNA	11			1
106016418	LOC106016418	Anas platyrhynchos	mallard	ncRNA	1			7
106017260	LOC106017260	Anas platyrhynchos	mallard	ncRNA	1			Z
106017447	LOC106017447	Anas platyrhynchos	mallard	ncRNA	1			Z
106017471	LOC106017471	Anas platyrhynchos	mallard	ncRNA	1			5
106017479	LOC106017479	Anas platyrhynchos	mallard	ncRNA	1			5
106017517	LOC106017517	Anas platyrhynchos	mallard	ncRNA	6			1
106017518	LOC106017518	Anas platyrhynchos	mallard	ncRNA	1			1
106017519	LOC106017519	Anas platyrhynchos	mallard	ncRNA	2			1
106017895	LOC106017895	Anas platyrhynchos	mallard	ncRNA	1			9
106018063	LOC106018063	Anas platyrhynchos	mallard	ncRNA	3			10
106018616	LOC106018616	Anas platyrhynchos	mallard	ncRNA	1			4
106018911	LOC106018911	Anas platyrhynchos	mallard	ncRNA	1			21
106018933	LOC106018933	Anas platyrhynchos	mallard	ncRNA	2			22
106018961	LOC106018961	Anas platyrhynchos	mallard	ncRNA	4			5
106019132	LOC106019132	Anas platyrhynchos	mallard	ncRNA	4			21
106019177	LOC106019177	Anas platyrhynchos	mallard	ncRNA	1			6
106019178	LOC106019178	Anas platyrhynchos	mallard	ncRNA	3			6
106019213	LOC106019213	Anas platyrhynchos	mallard	ncRNA	1			Z
106019219	LOC106019219	Anas platyrhynchos	mallard	ncRNA	2			Z
106019236	LOC106019236	Anas platyrhynchos	mallard	ncRNA	7			9
106019258	LOC106019258	Anas platyrhynchos	mallard	ncRNA	1			1
106019452	LOC106019452	Anas platyrhynchos	mallard	ncRNA	1			Z
106019645	LOC106019645	Anas platyrhynchos	mallard	ncRNA	2			4
106019887	LOC106019887	Anas platyrhynchos	mallard	ncRNA	7			3
106019975	LOC106019975	Anas platyrhynchos	mallard	ncRNA	1			Z
106020228	LOC106020228	Anas platyrhynchos	mallard	ncRNA	2			1
106020230	LOC106020230	Anas platyrhynchos	mallard	ncRNA	1			1
106020435	LOC106020435	Anas platyrhynchos	mallard	ncRNA	1			7
110351235	LOC110351235	Anas platyrhynchos	mallard	ncRNA	2			11
110351339	LOC110351339	Anas platyrhynchos	mallard	ncRNA	1			6
110351804	LOC110351804	Anas platyrhynchos	mallard	ncRNA	3			5
110352082	LOC110352082	Anas platyrhynchos	mallard	ncRNA	2			4
110352121	LOC110352121	Anas platyrhynchos	mallard	ncRNA	1			21
110352193	LOC110352193	Anas platyrhynchos	mallard	ncRNA	1			3
110352263	LOC110352263	Anas platyrhynchos	mallard	ncRNA	1			4
110352348	LOC110352348	Anas platyrhynchos	mallard	ncRNA	2			3
110352457	LOC110352457	Anas platyrhynchos	mallard	ncRNA	2			2
110352757	LOC110352757	Anas platyrhynchos	mallard	ncRNA	1			8
110352868	LOC110352868	Anas platyrhynchos	mallard	ncRNA	1			Z
110353001	LOC110353001	Anas platyrhynchos	mallard	ncRNA	1			Z
110353066	LOC110353066	Anas platyrhynchos	mallard	ncRNA	1			5
110353093	LOC110353093	Anas platyrhynchos	mallard	ncRNA	1			5
110353296	LOC110353296	Anas platyrhynchos	mallard	ncRNA	1			2
110353307	LOC110353307	Anas platyrhynchos	mallard	ncRNA	5			5
110353323	LOC110353323	Anas platyrhynchos	mallard	ncRNA	3			1
110353414	LOC110353414	Anas platyrhynchos	mallard	ncRNA	1			1
110353534	LOC110353534	Anas platyrhynchos	mallard	ncRNA	2			12
110353535	LOC110353535	Anas platyrhynchos	mallard	ncRNA	4			12
110353823	LOC110353823	Anas platyrhynchos	mallard	ncRNA	1			2
110353917	LOC110353917	Anas platyrhynchos	mallard	ncRNA	1			6
110353920	LOC110353920	Anas platyrhynchos	mallard	ncRNA	4			6
110353945	LOC110353945	Anas platyrhynchos	mallard	ncRNA	1			2
110354001	LOC110354001	Anas platyrhynchos	mallard	ncRNA	1			3
110354076	LOC110354076	Anas platyrhynchos	mallard	ncRNA	40			8
110354115	LOC110354115	Anas platyrhynchos	mallard	ncRNA	1			3
110354126	LOC110354126	Anas platyrhynchos	mallard	ncRNA	1			8
110354180	LOC110354180	Anas platyrhynchos	mallard	ncRNA	1			4
110354291	LOC110354291	Anas platyrhynchos	mallard	ncRNA	2			8
110354450	LOC110354450	Anas platyrhynchos	mallard	ncRNA	1			2
110354644	LOC110354644	Anas platyrhynchos	mallard	ncRNA	1			4
113840129	LOC113840129	Anas platyrhynchos	mallard	ncRNA	1			Z
113840159	LOC113840159	Anas platyrhynchos	mallard	ncRNA	1			Z
113840181	LOC113840181	Anas platyrhynchos	mallard	ncRNA	2			Z
113840273	LOC113840273	Anas platyrhynchos	mallard	ncRNA	1			Z
113840288	LOC113840288	Anas platyrhynchos	mallard	ncRNA	2			Z
113840316	LOC113840316	Anas platyrhynchos	mallard	ncRNA	1			Z
113840331	LOC113840331	Anas platyrhynchos	mallard	ncRNA	1			Z
113840336	LOC113840336	Anas platyrhynchos	mallard	PROTEIN_CODING	1			Z
113840408	LOC113840408	Anas platyrhynchos	mallard	ncRNA	2			Z
113840415	LOC113840415	Anas platyrhynchos	mallard	ncRNA	1			Z
113842332	LOC113842332	Anas platyrhynchos	mallard	ncRNA	1			1
113842645	LOC113842645	Anas platyrhynchos	mallard	ncRNA	5			2
113842805	LOC113842805	Anas platyrhynchos	mallard	ncRNA	2			1
113842922	LOC113842922	Anas platyrhynchos	mallard	ncRNA	1			2
113843187	LOC113843187	Anas platyrhynchos	mallard	ncRNA	1			3
113843192	LOC113843192	Anas platyrhynchos	mallard	ncRNA	1			3
113843373	LOC113843373	Anas platyrhynchos	mallard	ncRNA	2			3
113843683	LOC113843683	Anas platyrhynchos	mallard	ncRNA	1			5
113843793	LOC113843793	Anas platyrhynchos	mallard	ncRNA	1			5
113844266	LOC113844266	Anas platyrhynchos	mallard	ncRNA	1			8
113844333	LOC113844333	Anas platyrhynchos	mallard	ncRNA	1			8
113844343	LOC113844343	Anas platyrhynchos	mallard	ncRNA	2			8
113844437	LOC113844437	Anas platyrhynchos	mallard	ncRNA	1			9
113844476	LOC113844476	Anas platyrhynchos	mallard	ncRNA	3			9
113844883	LOC113844883	Anas platyrhynchos	mallard	ncRNA	2			11
119712965	LOC119712965	Anas platyrhynchos	mallard	ncRNA	6			4
119713026	LOC119713026	Anas platyrhynchos	mallard	ncRNA	1			4
119713340	LOC119713340	Anas platyrhynchos	mallard	ncRNA	1			21
119713341	LOC119713341	Anas platyrhynchos	mallard	ncRNA	1			21
119713343	LOC119713343	Anas platyrhynchos	mallard	ncRNA	1			21
119713376	LOC119713376	Anas platyrhynchos	mallard	ncRNA	1			21
119713433	LOC119713433	Anas platyrhynchos	mallard	ncRNA	1			22
119714380	LOC119714380	Anas platyrhynchos	mallard	ncRNA	1			Z
119714404	LOC119714404	Anas platyrhynchos	mallard	ncRNA	1			Z
119714407	LOC119714407	Anas platyrhynchos	mallard	ncRNA	1			Z
119714408	LOC119714408	Anas platyrhynchos	mallard	ncRNA	1			Z
119714414	LOC119714414	Anas platyrhynchos	mallard	ncRNA	2			Z
119714420	LOC119714420	Anas platyrhynchos	mallard	ncRNA	1			Z
119714433	LOC119714433	Anas platyrhynchos	mallard	ncRNA	1			Z
119714532	LOC119714532	Anas platyrhynchos	mallard	ncRNA	2			Z
119714548	LOC119714548	Anas platyrhynchos	mallard	ncRNA	1			Z
119714549	LOC119714549	Anas platyrhynchos	mallard	ncRNA	1			Z
119714570	LOC119714570	Anas platyrhynchos	mallard	ncRNA	1			Z
119714571	LOC119714571	Anas platyrhynchos	mallard	ncRNA	1			Z
119714592	LOC119714592	Anas platyrhynchos	mallard	ncRNA	1			Z
119714603	LOC119714603	Anas platyrhynchos	mallard	ncRNA	1			Z
119714604	LOC119714604	Anas platyrhynchos	mallard	ncRNA	1			Z
119714606	LOC119714606	Anas platyrhynchos	mallard	ncRNA	1			Z
119715603	LOC119715603	Anas platyrhynchos	mallard	ncRNA	1			1
119715640	LOC119715640	Anas platyrhynchos	mallard	ncRNA	2			1
119715783	LOC119715783	Anas platyrhynchos	mallard	PROTEIN_CODING	4			2
119715879	LOC119715879	Anas platyrhynchos	mallard	PROTEIN_CODING	1			2
119715978	LOC119715978	Anas platyrhynchos	mallard	ncRNA	1			2
119716155	LOC119716155	Anas platyrhynchos	mallard	ncRNA	1			2
119716192	LOC119716192	Anas platyrhynchos	mallard	ncRNA	1			2
119716279	LOC119716279	Anas platyrhynchos	mallard	ncRNA	1			3
119716290	LOC119716290	Anas platyrhynchos	mallard	PROTEIN_CODING	1			3
119716322	LOC119716322	Anas platyrhynchos	mallard	PROTEIN_CODING	1			3
119716358	LOC119716358	Anas platyrhynchos	mallard	ncRNA	2			1
119716359	LOC119716359	Anas platyrhynchos	mallard	ncRNA	1			1
119716360	LOC119716360	Anas platyrhynchos	mallard	ncRNA	1			1
119716361	LOC119716361	Anas platyrhynchos	mallard	ncRNA	1			1
119716362	LOC119716362	Anas platyrhynchos	mallard	ncRNA	1			1
119716403	LOC119716403	Anas platyrhynchos	mallard	ncRNA	1			3
119716408	LOC119716408	Anas platyrhynchos	mallard	ncRNA	1			3
119716422	LOC119716422	Anas platyrhynchos	mallard	ncRNA	3			3
119716460	LOC119716460	Anas platyrhynchos	mallard	ncRNA	3			3
119716477	LOC119716477	Anas platyrhynchos	mallard	ncRNA	1			3
119716497	LOC119716497	Anas platyrhynchos	mallard	PROTEIN_CODING	13			3
119716523	LOC119716523	Anas platyrhynchos	mallard	ncRNA	1			3
119716553	LOC119716553	Anas platyrhynchos	mallard	ncRNA	1			3
119716611	LOC119716611	Anas platyrhynchos	mallard	ncRNA	1			3
119716614	LOC119716614	Anas platyrhynchos	mallard	ncRNA	1			3
119716641	LOC119716641	Anas platyrhynchos	mallard	ncRNA	1			3
119716646	LOC119716646	Anas platyrhynchos	mallard	ncRNA	1			3
119716679	LOC119716679	Anas platyrhynchos	mallard	ncRNA	1			3
119716732	LOC119716732	Anas platyrhynchos	mallard	ncRNA	1			4
119716786	LOC119716786	Anas platyrhynchos	mallard	ncRNA	2			4
119716825	LOC119716825	Anas platyrhynchos	mallard	ncRNA	1			4
119716937	LOC119716937	Anas platyrhynchos	mallard	ncRNA	1			4
119716944	LOC119716944	Anas platyrhynchos	mallard	ncRNA	1			4
119716990	LOC119716990	Anas platyrhynchos	mallard	ncRNA	2			5
119717090	LOC119717090	Anas platyrhynchos	mallard	ncRNA	1			5
119717145	LOC119717145	Anas platyrhynchos	mallard	ncRNA	1			5
119717247	LOC119717247	Anas platyrhynchos	mallard	ncRNA	1			5
119717329	LOC119717329	Anas platyrhynchos	mallard	ncRNA	1			6
119717330	LOC119717330	Anas platyrhynchos	mallard	ncRNA	1			6
119717447	LOC119717447	Anas platyrhynchos	mallard	ncRNA	1			7
119717451	LOC119717451	Anas platyrhynchos	mallard	ncRNA	4			7
119717452	LOC119717452	Anas platyrhynchos	mallard	ncRNA	2			7
119717457	LOC119717457	Anas platyrhynchos	mallard	ncRNA	1			7
119717569	LOC119717569	Anas platyrhynchos	mallard	ncRNA	1			8
119717588	LOC119717588	Anas platyrhynchos	mallard	ncRNA	1			8
119717683	LOC119717683	Anas platyrhynchos	mallard	ncRNA	1			9
119717685	LOC119717685	Anas platyrhynchos	mallard	ncRNA	1			9
119717686	LOC119717686	Anas platyrhynchos	mallard	ncRNA	1			9
119717763	LOC119717763	Anas platyrhynchos	mallard	ncRNA	1			9
119717770	LOC119717770	Anas platyrhynchos	mallard	ncRNA	1			9
119717771	LOC119717771	Anas platyrhynchos	mallard	ncRNA	1			9
119717772	LOC119717772	Anas platyrhynchos	mallard	ncRNA	2			9
119718433	LOC119718433	Anas platyrhynchos	mallard	ncRNA	1			1
119718601	LOC119718601	Anas platyrhynchos	mallard	ncRNA	4			16
