# Supplementary material for: Whole-genome selection signature differences between Chaohu and Ji’an red ducks
Source: BMC Genomics. 2024 May 27;25:522. doi: 10.1186/s12864-024-10339-6 (PMC11131323; doi:10.1186/s12864-024-10339-6)
Supplement: Supplementary file 5 — Supplementary Material 5. [file 12864_2024_10339_MOESM5_ESM.xlsx]

## Sheet: GO Level 2
Table S5-1. Results of GO function and KEGG pathway enrichment analyses of duplicate genes in Fst and XP-CLR
GO ID (level1)	GO Term (level1)	GO ID (level2)	GO Term (level2)	number_of_out (All)	Genes_of_out
GO:0008150	Biological Process	GO:0032502	developmental process	89	ENSGALG00000000255,ENSGALG00000001872,ENSGALG00000002155,ENSGALG00000002182,ENSGALG00000002347,ENSGALG00000003126,ENSGALG00000003295,ENSGALG00000003582,ENSGALG00000003631,ENSGALG00000003775,ENSGALG00000003803,ENSGALG00000003935,ENSGALG00000003947,ENSGALG00000004166,ENSGALG00000004437,ENSGALG00000004587,ENSGALG00000004620,ENSGALG00000004889,ENSGALG00000005377,ENSGALG00000006904,ENSGALG00000007226,…
GO:0008150	Biological Process	GO:0032501	multicellular organismal process	95	ENSGALG00000000255,ENSGALG00000002155,ENSGALG00000002182,ENSGALG00000002347,ENSGALG00000003126,ENSGALG00000003295,ENSGALG00000003582,ENSGALG00000003631,ENSGALG00000003688,ENSGALG00000003775,ENSGALG00000003803,ENSGALG00000003935,ENSGALG00000004166,ENSGALG00000004437,ENSGALG00000004438,ENSGALG00000004587,ENSGALG00000004591,ENSGALG00000004882,ENSGALG00000004889,ENSGALG00000005377,ENSGALG00000006904,…
GO:0008150	Biological Process	GO:0007610	behavior	14	ENSGALG00000003582,ENSGALG00000007832,ENSGALG00000008747,ENSGALG00000012592,ENSGALG00000012594,ENSGALG00000012595,ENSGALG00000014743,ENSGALG00000014933,ENSGALG00000014944,ENSGALG00000015419,ENSGALG00000036971,ENSGALG00000037366,ENSGALG00000039101,ENSGALG00000042598
GO:0008150	Biological Process	GO:0008283	cell proliferation	31	ENSGALG00000001907,ENSGALG00000002182,ENSGALG00000002347,ENSGALG00000003126,ENSGALG00000003935,ENSGALG00000004587,ENSGALG00000007324,ENSGALG00000007357,ENSGALG00000009957,ENSGALG00000010580,ENSGALG00000011838,ENSGALG00000012594,ENSGALG00000012595,ENSGALG00000012598,ENSGALG00000012620,ENSGALG00000012671,ENSGALG00000013211,ENSGALG00000014716,ENSGALG00000015002,ENSGALG00000015407,ENSGALG00000015422,…
GO:0008150	Biological Process	GO:0048519	negative regulation of biological process	69	ENSGALG00000001857,ENSGALG00000001907,ENSGALG00000002347,ENSGALG00000003126,ENSGALG00000003295,ENSGALG00000003803,ENSGALG00000003935,ENSGALG00000004037,ENSGALG00000004587,ENSGALG00000005016,ENSGALG00000005377,ENSGALG00000007226,ENSGALG00000007324,ENSGALG00000007357,ENSGALG00000007835,ENSGALG00000007845,ENSGALG00000007912,ENSGALG00000009032,ENSGALG00000009957,ENSGALG00000010580,ENSGALG00000010707,…
GO:0008150	Biological Process	GO:0065007	biological regulation	153	ENSGALG00000000255,ENSGALG00000000438,ENSGALG00000001857,ENSGALG00000001907,ENSGALG00000002165,ENSGALG00000002182,ENSGALG00000002347,ENSGALG00000002374,ENSGALG00000003106,ENSGALG00000003126,ENSGALG00000003248,ENSGALG00000003295,ENSGALG00000003582,ENSGALG00000003688,ENSGALG00000003726,ENSGALG00000003775,ENSGALG00000003803,ENSGALG00000003935,ENSGALG00000003952,ENSGALG00000004037,ENSGALG00000004046,…
GO:0008150	Biological Process	GO:0050789	regulation of biological process	144	ENSGALG00000000255,ENSGALG00000000438,ENSGALG00000001857,ENSGALG00000001907,ENSGALG00000002165,ENSGALG00000002182,ENSGALG00000002347,ENSGALG00000003106,ENSGALG00000003126,ENSGALG00000003248,ENSGALG00000003295,ENSGALG00000003582,ENSGALG00000003688,ENSGALG00000003726,ENSGALG00000003775,ENSGALG00000003803,ENSGALG00000003935,ENSGALG00000003952,ENSGALG00000004037,ENSGALG00000004046,ENSGALG00000004437,…
GO:0008150	Biological Process	GO:0009987	cellular process	207	ENSGALG00000000255,ENSGALG00000000438,ENSGALG00000001848,ENSGALG00000001857,ENSGALG00000001872,ENSGALG00000001907,ENSGALG00000002155,ENSGALG00000002165,ENSGALG00000002182,ENSGALG00000002347,ENSGALG00000003106,ENSGALG00000003126,ENSGALG00000003248,ENSGALG00000003295,ENSGALG00000003582,ENSGALG00000003631,ENSGALG00000003688,ENSGALG00000003726,ENSGALG00000003775,ENSGALG00000003803,ENSGALG00000003935,…
GO:0008150	Biological Process	GO:0022610	biological adhesion	20	ENSGALG00000003295,ENSGALG00000003726,ENSGALG00000004587,ENSGALG00000004620,ENSGALG00000007337,ENSGALG00000007357,ENSGALG00000007948,ENSGALG00000008747,ENSGALG00000009719,ENSGALG00000010583,ENSGALG00000012917,ENSGALG00000014277,ENSGALG00000014716,ENSGALG00000014786,ENSGALG00000014804,ENSGALG00000015027,ENSGALG00000016943,ENSGALG00000029301,ENSGALG00000036189,ENSGALG00000037387
GO:0008150	Biological Process	GO:0008152	metabolic process	154	ENSGALG00000000255,ENSGALG00000001848,ENSGALG00000001857,ENSGALG00000001907,ENSGALG00000002155,ENSGALG00000002182,ENSGALG00000002347,ENSGALG00000003106,ENSGALG00000003126,ENSGALG00000003248,ENSGALG00000003295,ENSGALG00000003582,ENSGALG00000003688,ENSGALG00000003726,ENSGALG00000003775,ENSGALG00000003803,ENSGALG00000003935,ENSGALG00000003952,ENSGALG00000004037,ENSGALG00000004046,ENSGALG00000004166,…
GO:0008150	Biological Process	GO:0071840	cellular component organization or biogenesis	84	ENSGALG00000000255,ENSGALG00000001907,ENSGALG00000003126,ENSGALG00000003248,ENSGALG00000003582,ENSGALG00000003631,ENSGALG00000003688,ENSGALG00000003726,ENSGALG00000003775,ENSGALG00000003803,ENSGALG00000004037,ENSGALG00000004166,ENSGALG00000004587,ENSGALG00000004620,ENSGALG00000004889,ENSGALG00000007226,ENSGALG00000007324,ENSGALG00000007357,ENSGALG00000007537,ENSGALG00000007832,ENSGALG00000007912,…
GO:0008150	Biological Process	GO:0048518	positive regulation of biological process	76	ENSGALG00000000255,ENSGALG00000001857,ENSGALG00000001907,ENSGALG00000002182,ENSGALG00000002347,ENSGALG00000003106,ENSGALG00000003126,ENSGALG00000003248,ENSGALG00000003582,ENSGALG00000003726,ENSGALG00000003775,ENSGALG00000003803,ENSGALG00000003952,ENSGALG00000004037,ENSGALG00000004046,ENSGALG00000004437,ENSGALG00000004455,ENSGALG00000004587,ENSGALG00000004874,ENSGALG00000005377,ENSGALG00000007324,…
GO:0008150	Biological Process	GO:0040007	growth	12	ENSGALG00000002347,ENSGALG00000003126,ENSGALG00000007226,ENSGALG00000007357,ENSGALG00000012592,ENSGALG00000012594,ENSGALG00000012620,ENSGALG00000012671,ENSGALG00000015101,ENSGALG00000015407,ENSGALG00000017658,ENSGALG00000041365
GO:0008150	Biological Process	GO:0023052	signaling	75	ENSGALG00000000438,ENSGALG00000001857,ENSGALG00000002165,ENSGALG00000002182,ENSGALG00000002347,ENSGALG00000003126,ENSGALG00000003295,ENSGALG00000003582,ENSGALG00000003688,ENSGALG00000003775,ENSGALG00000003803,ENSGALG00000003935,ENSGALG00000004455,ENSGALG00000004587,ENSGALG00000005377,ENSGALG00000007226,ENSGALG00000007324,ENSGALG00000007357,ENSGALG00000007361,ENSGALG00000007845,ENSGALG00000007948,…
GO:0008150	Biological Process	GO:0051704	multi-organism process	23	ENSGALG00000002182,ENSGALG00000004437,ENSGALG00000004874,ENSGALG00000007357,ENSGALG00000007832,ENSGALG00000012000,ENSGALG00000012618,ENSGALG00000014773,ENSGALG00000014798,ENSGALG00000014824,ENSGALG00000014933,ENSGALG00000014944,ENSGALG00000015269,ENSGALG00000015419,ENSGALG00000019979,ENSGALG00000020386,ENSGALG00000029301,ENSGALG00000029897,ENSGALG00000033196,ENSGALG00000037366,ENSGALG00000038059,…
GO:0008150	Biological Process	GO:0098754	detoxification	1	ENSGALG00000012618
GO:0008150	Biological Process	GO:0022414	reproductive process	12	ENSGALG00000002155,ENSGALG00000004437,ENSGALG00000007324,ENSGALG00000007357,ENSGALG00000009971,ENSGALG00000012000,ENSGALG00000012618,ENSGALG00000014933,ENSGALG00000015407,ENSGALG00000033196,ENSGALG00000039532,ENSGALG00000042598
GO:0008150	Biological Process	GO:0000003	reproduction	12	ENSGALG00000002155,ENSGALG00000004437,ENSGALG00000007324,ENSGALG00000007357,ENSGALG00000009971,ENSGALG00000012000,ENSGALG00000012618,ENSGALG00000014933,ENSGALG00000015407,ENSGALG00000033196,ENSGALG00000039532,ENSGALG00000042598
GO:0008150	Biological Process	GO:0051179	localization	72	ENSGALG00000001835,ENSGALG00000001857,ENSGALG00000001872,ENSGALG00000001907,ENSGALG00000002374,ENSGALG00000003126,ENSGALG00000003295,ENSGALG00000003582,ENSGALG00000003631,ENSGALG00000003688,ENSGALG00000003803,ENSGALG00000003935,ENSGALG00000004065,ENSGALG00000004166,ENSGALG00000004425,ENSGALG00000004438,ENSGALG00000004620,ENSGALG00000004889,ENSGALG00000007226,ENSGALG00000007357,ENSGALG00000007361,…
GO:0008150	Biological Process	GO:0040011	locomotion	19	ENSGALG00000003126,ENSGALG00000003295,ENSGALG00000003803,ENSGALG00000003935,ENSGALG00000004438,ENSGALG00000004620,ENSGALG00000007361,ENSGALG00000007832,ENSGALG00000009957,ENSGALG00000011209,ENSGALG00000011708,ENSGALG00000012594,ENSGALG00000014713,ENSGALG00000014737,ENSGALG00000014786,ENSGALG00000014824,ENSGALG00000014933,ENSGALG00000029301,ENSGALG00000036189
GO:0008150	Biological Process	GO:0001906	cell killing	1	ENSGALG00000029897
GO:0008150	Biological Process	GO:0043473	pigmentation	1	ENSGALG00000039101
GO:0008150	Biological Process	GO:0050896	response to stimulus	93	ENSGALG00000000438,ENSGALG00000001848,ENSGALG00000001857,ENSGALG00000001907,ENSGALG00000002165,ENSGALG00000002182,ENSGALG00000002347,ENSGALG00000003126,ENSGALG00000003295,ENSGALG00000003582,ENSGALG00000003775,ENSGALG00000003803,ENSGALG00000003935,ENSGALG00000004037,ENSGALG00000004455,ENSGALG00000004587,ENSGALG00000004591,ENSGALG00000005377,ENSGALG00000007226,ENSGALG00000007324,ENSGALG00000007357,…
GO:0008150	Biological Process	GO:0048511	rhythmic process	2	ENSGALG00000012594,ENSGALG00000027374
GO:0008150	Biological Process	GO:0002376	immune system process	21	ENSGALG00000004587,ENSGALG00000007357,ENSGALG00000010707,ENSGALG00000012000,ENSGALG00000012618,ENSGALG00000014152,ENSGALG00000014277,ENSGALG00000014716,ENSGALG00000014773,ENSGALG00000014786,ENSGALG00000014798,ENSGALG00000014810,ENSGALG00000014824,ENSGALG00000015269,ENSGALG00000029379,ENSGALG00000029897,ENSGALG00000030800,ENSGALG00000031991,ENSGALG00000038059,ENSGALG00000039735,ENSGALG00000042598
GO:0003674	Molecular Function	GO:0005488	binding	186	ENSGALG00000000255,ENSGALG00000001848,ENSGALG00000001857,ENSGALG00000001872,ENSGALG00000002165,ENSGALG00000002182,ENSGALG00000002227,ENSGALG00000003126,ENSGALG00000003248,ENSGALG00000003582,ENSGALG00000003688,ENSGALG00000003708,ENSGALG00000003726,ENSGALG00000003775,ENSGALG00000003803,ENSGALG00000003935,ENSGALG00000003947,ENSGALG00000003952,ENSGALG00000004028,ENSGALG00000004037,ENSGALG00000004046,…
GO:0003674	Molecular Function	GO:0060089	molecular transducer activity	18	ENSGALG00000003126,ENSGALG00000005848,ENSGALG00000010707,ENSGALG00000011080,ENSGALG00000012594,ENSGALG00000012620,ENSGALG00000013200,ENSGALG00000014268,ENSGALG00000014716,ENSGALG00000014824,ENSGALG00000015027,ENSGALG00000015269,ENSGALG00000017405,ENSGALG00000020386,ENSGALG00000028140,ENSGALG00000030800,ENSGALG00000033701,ENSGALG00000037366
GO:0003674	Molecular Function	GO:0140110	transcription regulator activity	20	ENSGALG00000002182,ENSGALG00000003106,ENSGALG00000003248,ENSGALG00000003952,ENSGALG00000005377,ENSGALG00000007324,ENSGALG00000007357,ENSGALG00000007845,ENSGALG00000008238,ENSGALG00000011814,ENSGALG00000015008,ENSGALG00000015119,ENSGALG00000015407,ENSGALG00000015422,ENSGALG00000015466,ENSGALG00000016044,ENSGALG00000016995,ENSGALG00000034048,ENSGALG00000038059,ENSGALG00000038495
GO:0003674	Molecular Function	GO:0045182	translation regulator activity	1	ENSGALG00000014700
GO:0003674	Molecular Function	GO:0140104	molecular carrier activity	1	ENSGALG00000014740
GO:0003674	Molecular Function	GO:0003824	catalytic activity	81	ENSGALG00000000255,ENSGALG00000001848,ENSGALG00000002155,ENSGALG00000003126,ENSGALG00000003295,ENSGALG00000003935,ENSGALG00000004037,ENSGALG00000004038,ENSGALG00000004438,ENSGALG00000004455,ENSGALG00000004491,ENSGALG00000004587,ENSGALG00000004614,ENSGALG00000004874,ENSGALG00000004882,ENSGALG00000006173,ENSGALG00000007835,ENSGALG00000007853,ENSGALG00000008539,ENSGALG00000008739,ENSGALG00000008907,…
GO:0003674	Molecular Function	GO:0098772	molecular function regulator	17	ENSGALG00000001857,ENSGALG00000004591,ENSGALG00000006904,ENSGALG00000007361,ENSGALG00000007608,ENSGALG00000009381,ENSGALG00000009971,ENSGALG00000011088,ENSGALG00000012671,ENSGALG00000014277,ENSGALG00000015036,ENSGALG00000017196,ENSGALG00000027761,ENSGALG00000029301,ENSGALG00000032098,ENSGALG00000036971,ENSGALG00000040156
GO:0003674	Molecular Function	GO:0038024	cargo receptor activity	1	ENSGALG00000003803
GO:0003674	Molecular Function	GO:0005215	transporter activity	13	ENSGALG00000001835,ENSGALG00000002374,ENSGALG00000003582,ENSGALG00000004889,ENSGALG00000010199,ENSGALG00000012593,ENSGALG00000012594,ENSGALG00000014268,ENSGALG00000014712,ENSGALG00000015126,ENSGALG00000029416,ENSGALG00000037366,ENSGALG00000042088
GO:0003674	Molecular Function	GO:0005198	structural molecule activity	5	ENSGALG00000003688,ENSGALG00000004620,ENSGALG00000012606,ENSGALG00000016943,ENSGALG00000029897
GO:0005575	Cellular Component	GO:0043226	organelle	172	ENSGALG00000000234,ENSGALG00000000255,ENSGALG00000001835,ENSGALG00000001848,ENSGALG00000001872,ENSGALG00000001907,ENSGALG00000002182,ENSGALG00000002347,ENSGALG00000002374,ENSGALG00000003106,ENSGALG00000003126,ENSGALG00000003248,ENSGALG00000003631,ENSGALG00000003688,ENSGALG00000003803,ENSGALG00000003947,ENSGALG00000003952,ENSGALG00000004037,ENSGALG00000004046,ENSGALG00000004065,ENSGALG00000004166,…
GO:0005575	Cellular Component	GO:0031974	membrane-enclosed lumen	74	ENSGALG00000001872,ENSGALG00000001907,ENSGALG00000003106,ENSGALG00000003803,ENSGALG00000003947,ENSGALG00000004037,ENSGALG00000004166,ENSGALG00000004874,ENSGALG00000005377,ENSGALG00000006181,ENSGALG00000006904,ENSGALG00000007324,ENSGALG00000007357,ENSGALG00000007853,ENSGALG00000008238,ENSGALG00000008539,ENSGALG00000008739,ENSGALG00000009027,ENSGALG00000009971,ENSGALG00000010081,ENSGALG00000010211,…
GO:0005575	Cellular Component	GO:0044422	organelle part	124	ENSGALG00000000255,ENSGALG00000001872,ENSGALG00000001907,ENSGALG00000002182,ENSGALG00000002347,ENSGALG00000003106,ENSGALG00000003126,ENSGALG00000003631,ENSGALG00000003688,ENSGALG00000003803,ENSGALG00000003947,ENSGALG00000004037,ENSGALG00000004065,ENSGALG00000004166,ENSGALG00000004425,ENSGALG00000004874,ENSGALG00000004889,ENSGALG00000005377,ENSGALG00000006181,ENSGALG00000006904,ENSGALG00000007324,…
GO:0005575	Cellular Component	GO:0044456	synapse part	12	ENSGALG00000003126,ENSGALG00000004425,ENSGALG00000007948,ENSGALG00000008907,ENSGALG00000012594,ENSGALG00000014268,ENSGALG00000014773,ENSGALG00000015419,ENSGALG00000027389,ENSGALG00000029897,ENSGALG00000037366,ENSGALG00000037387
GO:0005575	Cellular Component	GO:0005623	cell	206	ENSGALG00000000234,ENSGALG00000000255,ENSGALG00000001835,ENSGALG00000001848,ENSGALG00000001872,ENSGALG00000001907,ENSGALG00000002182,ENSGALG00000002347,ENSGALG00000002374,ENSGALG00000003106,ENSGALG00000003126,ENSGALG00000003248,ENSGALG00000003582,ENSGALG00000003631,ENSGALG00000003688,ENSGALG00000003775,ENSGALG00000003803,ENSGALG00000003935,ENSGALG00000003947,ENSGALG00000003952,ENSGALG00000004037,…
GO:0005575	Cellular Component	GO:0044464	cell part	206	ENSGALG00000000234,ENSGALG00000000255,ENSGALG00000001835,ENSGALG00000001848,ENSGALG00000001872,ENSGALG00000001907,ENSGALG00000002182,ENSGALG00000002347,ENSGALG00000002374,ENSGALG00000003106,ENSGALG00000003126,ENSGALG00000003248,ENSGALG00000003582,ENSGALG00000003631,ENSGALG00000003688,ENSGALG00000003775,ENSGALG00000003803,ENSGALG00000003935,ENSGALG00000003947,ENSGALG00000003952,ENSGALG00000004037,…
GO:0005575	Cellular Component	GO:0044421	extracellular region part	23	ENSGALG00000000255,ENSGALG00000001857,ENSGALG00000001907,ENSGALG00000002347,ENSGALG00000003726,ENSGALG00000004591,ENSGALG00000004620,ENSGALG00000005203,ENSGALG00000006904,ENSGALG00000007226,ENSGALG00000007361,ENSGALG00000008551,ENSGALG00000010583,ENSGALG00000010716,ENSGALG00000012671,ENSGALG00000014914,ENSGALG00000014933,ENSGALG00000016943,ENSGALG00000016996,ENSGALG00000028140,ENSGALG00000029301,…
GO:0005575	Cellular Component	GO:0005576	extracellular region	28	ENSGALG00000000255,ENSGALG00000001857,ENSGALG00000001907,ENSGALG00000002347,ENSGALG00000003726,ENSGALG00000004591,ENSGALG00000004620,ENSGALG00000005203,ENSGALG00000006904,ENSGALG00000007226,ENSGALG00000007361,ENSGALG00000008551,ENSGALG00000010202,ENSGALG00000010583,ENSGALG00000010716,ENSGALG00000012671,ENSGALG00000014804,ENSGALG00000014914,ENSGALG00000014933,ENSGALG00000015419,ENSGALG00000016943,…
GO:0005575	Cellular Component	GO:0045202	synapse	13	ENSGALG00000003126,ENSGALG00000003582,ENSGALG00000004425,ENSGALG00000007948,ENSGALG00000008907,ENSGALG00000012594,ENSGALG00000014268,ENSGALG00000014773,ENSGALG00000015419,ENSGALG00000027389,ENSGALG00000029897,ENSGALG00000037366,ENSGALG00000037387
GO:0005575	Cellular Component	GO:0030054	cell junction	10	ENSGALG00000007337,ENSGALG00000010580,ENSGALG00000012594,ENSGALG00000012917,ENSGALG00000014773,ENSGALG00000014786,ENSGALG00000015027,ENSGALG00000029416,ENSGALG00000040156,ENSGALG00000042552
GO:0005575	Cellular Component	GO:0009295	nucleoid	1	ENSGALG00000004037
GO:0005575	Cellular Component	GO:0032991	protein-containing complex	66	ENSGALG00000001848,ENSGALG00000002182,ENSGALG00000002347,ENSGALG00000003126,ENSGALG00000003248,ENSGALG00000003688,ENSGALG00000003775,ENSGALG00000003952,ENSGALG00000004037,ENSGALG00000004046,ENSGALG00000004166,ENSGALG00000004587,ENSGALG00000004874,ENSGALG00000005203,ENSGALG00000005377,ENSGALG00000006904,ENSGALG00000008238,ENSGALG00000008429,ENSGALG00000008747,ENSGALG00000009971,ENSGALG00000010580,…
GO:0005575	Cellular Component	GO:0044425	membrane part	67	ENSGALG00000000296,ENSGALG00000001835,ENSGALG00000001848,ENSGALG00000002155,ENSGALG00000002347,ENSGALG00000002374,ENSGALG00000003126,ENSGALG00000003582,ENSGALG00000003803,ENSGALG00000004425,ENSGALG00000004889,ENSGALG00000005203,ENSGALG00000007832,ENSGALG00000007912,ENSGALG00000007948,ENSGALG00000008747,ENSGALG00000009719,ENSGALG00000009988,ENSGALG00000010083,ENSGALG00000010707,ENSGALG00000011076,…
GO:0005575	Cellular Component	GO:0016020	membrane	94	ENSGALG00000000255,ENSGALG00000000296,ENSGALG00000001835,ENSGALG00000001848,ENSGALG00000002155,ENSGALG00000002347,ENSGALG00000002374,ENSGALG00000003126,ENSGALG00000003582,ENSGALG00000003688,ENSGALG00000003803,ENSGALG00000004065,ENSGALG00000004166,ENSGALG00000004425,ENSGALG00000004889,ENSGALG00000005203,ENSGALG00000005377,ENSGALG00000005848,ENSGALG00000007832,ENSGALG00000007912,ENSGALG00000007948,…
GO:0005575	Cellular Component	GO:0099080	supramolecular complex	4	ENSGALG00000010554,ENSGALG00000013124,ENSGALG00000014737,ENSGALG00000019979

## Sheet: GO Process
Table S5-2. Results of GO function and KEGG pathway enrichment analyses of duplicate genes in Fst and XP-CLR
GO ID	Description	out (232)	All (12155)	pvalue	p.adjust	Genes
GO:0032502	developmental process	89	3358	0.00022104	0.410557	ENSGALG00000000255;ENSGALG00000001872;ENSGALG00000002155;ENSGALG00000002182;ENSGALG00000002347;ENSGALG00000003126;ENSGALG00000003295;ENSGALG00000003582;ENSGALG00000003631;ENSGALG00000003775;ENSGALG00000003803;ENSGALG00000003935;ENSGALG00000003947;ENSGALG00000004166;ENSGALG00000004437;ENSGALG00000004587;ENSGALG00000004620;ENSGALG00000004889;ENSGALG00000005377;ENSGALG00000006904;ENSGALG00000007226;…
GO:0060623	regulation of chromosome condensation	2	2	0.000362765	0.410557	ENSGALG00000001907;ENSGALG00000016332
GO:0006665	sphingolipid metabolic process	8	96	0.000488682	0.410557	ENSGALG00000009027;ENSGALG00000009988;ENSGALG00000010083;ENSGALG00000011213;ENSGALG00000011704;ENSGALG00000014711;ENSGALG00000014798;ENSGALG00000014933
GO:0048731	system development	71	2616	0.000697176	0.410557	ENSGALG00000000255;ENSGALG00000002155;ENSGALG00000002182;ENSGALG00000002347;ENSGALG00000003126;ENSGALG00000003295;ENSGALG00000003582;ENSGALG00000003631;ENSGALG00000003803;ENSGALG00000003935;ENSGALG00000004166;ENSGALG00000004587;ENSGALG00000004889;ENSGALG00000005377;ENSGALG00000006904;ENSGALG00000007226;ENSGALG00000007324;ENSGALG00000007357;ENSGALG00000007832;ENSGALG00000007948;ENSGALG00000008747;…
GO:1902202	regulation of hepatocyte growth factor receptor signaling pathway	2	3	0.00107457	0.410557	ENSGALG00000003295;ENSGALG00000027707
GO:0009100	glycoprotein metabolic process	12	230	0.00155018	0.410557	ENSGALG00000000255;ENSGALG00000002155;ENSGALG00000003295;ENSGALG00000003726;ENSGALG00000008539;ENSGALG00000009021;ENSGALG00000009027;ENSGALG00000010083;ENSGALG00000010716;ENSGALG00000013211;ENSGALG00000016996;ENSGALG00000029301
GO:0048856	anatomical structure development	81	3166	0.00158014	0.410557	ENSGALG00000000255;ENSGALG00000002155;ENSGALG00000002182;ENSGALG00000002347;ENSGALG00000003126;ENSGALG00000003295;ENSGALG00000003582;ENSGALG00000003631;ENSGALG00000003775;ENSGALG00000003803;ENSGALG00000003935;ENSGALG00000003947;ENSGALG00000004166;ENSGALG00000004437;ENSGALG00000004587;ENSGALG00000004620;ENSGALG00000004889;ENSGALG00000005377;ENSGALG00000006904;ENSGALG00000007226;ENSGALG00000007324;…
GO:0061436	establishment of skin barrier	3	13	0.001704	0.410557	ENSGALG00000007324;ENSGALG00000009988;ENSGALG00000038495
GO:0032501	multicellular organismal process	95	3867	0.0019141	0.410557	ENSGALG00000000255;ENSGALG00000002155;ENSGALG00000002182;ENSGALG00000002347;ENSGALG00000003126;ENSGALG00000003295;ENSGALG00000003582;ENSGALG00000003631;ENSGALG00000003688;ENSGALG00000003775;ENSGALG00000003803;ENSGALG00000003935;ENSGALG00000004166;ENSGALG00000004437;ENSGALG00000004438;ENSGALG00000004587;ENSGALG00000004591;ENSGALG00000004882;ENSGALG00000004889;ENSGALG00000005377;ENSGALG00000006904;…
GO:0007275	multicellular organism development	74	2854	0.00194149	0.410557	ENSGALG00000000255;ENSGALG00000002155;ENSGALG00000002182;ENSGALG00000002347;ENSGALG00000003126;ENSGALG00000003295;ENSGALG00000003582;ENSGALG00000003631;ENSGALG00000003775;ENSGALG00000003803;ENSGALG00000003935;ENSGALG00000004166;ENSGALG00000004437;ENSGALG00000004587;ENSGALG00000004889;ENSGALG00000005377;ENSGALG00000006904;ENSGALG00000007226;ENSGALG00000007324;ENSGALG00000007357;ENSGALG00000007832;…
GO:0002118	aggressive behavior	2	4	0.00212206	0.410557	ENSGALG00000014944;ENSGALG00000015419
GO:0033561	regulation of water loss via skin	3	14	0.00213835	0.410557	ENSGALG00000007324;ENSGALG00000009988;ENSGALG00000038495
GO:0046427	positive regulation of JAK-STAT cascade	4	32	0.00305649	0.410557	ENSGALG00000003126;ENSGALG00000012671;ENSGALG00000014716;ENSGALG00000030800
GO:0048745	smooth muscle tissue development	3	16	0.00319839	0.410557	ENSGALG00000008747;ENSGALG00000011708;ENSGALG00000012620
GO:0001731	formation of translation preinitiation complex	2	5	0.00349227	0.410557	ENSGALG00000014700;ENSGALG00000033196
GO:0003330	regulation of extracellular matrix constituent secretion	2	5	0.00349227	0.410557	ENSGALG00000015036;ENSGALG00000029301
GO:0070120	ciliary neurotrophic factor-mediated signaling pathway	2	5	0.00349227	0.410557	ENSGALG00000014716;ENSGALG00000028140
GO:0001655	urogenital system development	11	224	0.00383554	0.410557	ENSGALG00000003631;ENSGALG00000007324;ENSGALG00000008747;ENSGALG00000012620;ENSGALG00000014751;ENSGALG00000014944;ENSGALG00000015407;ENSGALG00000015466;ENSGALG00000029301;ENSGALG00000036095;ENSGALG00000038260
GO:0048513	animal organ development	52	1901	0.00385719	0.410557	ENSGALG00000000255;ENSGALG00000002155;ENSGALG00000002182;ENSGALG00000002347;ENSGALG00000003126;ENSGALG00000003295;ENSGALG00000003631;ENSGALG00000003803;ENSGALG00000003935;ENSGALG00000004166;ENSGALG00000004587;ENSGALG00000005377;ENSGALG00000007324;ENSGALG00000007357;ENSGALG00000007832;ENSGALG00000008747;ENSGALG00000009957;ENSGALG00000009988;ENSGALG00000010583;ENSGALG00000010707;ENSGALG00000011708;…
GO:2000113	negative regulation of cellular macromolecule biosynthetic process	27	820	0.00386137	0.410557	ENSGALG00000001907;ENSGALG00000003803;ENSGALG00000004587;ENSGALG00000005016;ENSGALG00000007324;ENSGALG00000007357;ENSGALG00000009032;ENSGALG00000011814;ENSGALG00000012000;ENSGALG00000012620;ENSGALG00000014661;ENSGALG00000014930;ENSGALG00000015008;ENSGALG00000015422;ENSGALG00000016044;ENSGALG00000016332;ENSGALG00000016433;ENSGALG00000016996;ENSGALG00000026907;ENSGALG00000029301;ENSGALG00000030580;…
GO:0031327	negative regulation of cellular biosynthetic process	28	862	0.00394366	0.410557	ENSGALG00000001857;ENSGALG00000001907;ENSGALG00000003803;ENSGALG00000004587;ENSGALG00000005016;ENSGALG00000007324;ENSGALG00000007357;ENSGALG00000009032;ENSGALG00000011814;ENSGALG00000012000;ENSGALG00000012620;ENSGALG00000014661;ENSGALG00000014930;ENSGALG00000015008;ENSGALG00000015422;ENSGALG00000016044;ENSGALG00000016332;ENSGALG00000016433;ENSGALG00000016996;ENSGALG00000026907;ENSGALG00000029301;…
GO:0006643	membrane lipid metabolic process	8	133	0.00396155	0.410557	ENSGALG00000009027;ENSGALG00000009988;ENSGALG00000010083;ENSGALG00000011213;ENSGALG00000011704;ENSGALG00000014711;ENSGALG00000014798;ENSGALG00000014933
GO:0051705	multi-organism behavior	4	35	0.00425639	0.410557	ENSGALG00000007832;ENSGALG00000014944;ENSGALG00000015419;ENSGALG00000037366
GO:1904894	positive regulation of STAT cascade	4	35	0.00425639	0.410557	ENSGALG00000003126;ENSGALG00000012671;ENSGALG00000014716;ENSGALG00000030800
GO:0010558	negative regulation of macromolecule biosynthetic process	27	826	0.00425982	0.410557	ENSGALG00000001907;ENSGALG00000003803;ENSGALG00000004587;ENSGALG00000005016;ENSGALG00000007324;ENSGALG00000007357;ENSGALG00000009032;ENSGALG00000011814;ENSGALG00000012000;ENSGALG00000012620;ENSGALG00000014661;ENSGALG00000014930;ENSGALG00000015008;ENSGALG00000015422;ENSGALG00000016044;ENSGALG00000016332;ENSGALG00000016433;ENSGALG00000016996;ENSGALG00000026907;ENSGALG00000029301;ENSGALG00000030580;…
GO:0097150	neuronal stem cell population maintenance	3	18	0.00453131	0.410557	ENSGALG00000012618;ENSGALG00000015119;ENSGALG00000016332
GO:0009890	negative regulation of biosynthetic process	28	871	0.0045486	0.410557	ENSGALG00000001857;ENSGALG00000001907;ENSGALG00000003803;ENSGALG00000004587;ENSGALG00000005016;ENSGALG00000007324;ENSGALG00000007357;ENSGALG00000009032;ENSGALG00000011814;ENSGALG00000012000;ENSGALG00000012620;ENSGALG00000014661;ENSGALG00000014930;ENSGALG00000015008;ENSGALG00000015422;ENSGALG00000016044;ENSGALG00000016332;ENSGALG00000016433;ENSGALG00000016996;ENSGALG00000026907;ENSGALG00000029301;…
GO:0048711	positive regulation of astrocyte differentiation	2	6	0.00517263	0.410557	ENSGALG00000014716;ENSGALG00000029301
GO:0070278	extracellular matrix constituent secretion	2	6	0.00517263	0.410557	ENSGALG00000015036;ENSGALG00000029301
GO:0060390	regulation of SMAD protein signal transduction	3	19	0.00530592	0.410557	ENSGALG00000003803;ENSGALG00000003935;ENSGALG00000015027
GO:0007610	behavior	14	342	0.00602249	0.410557	ENSGALG00000003582;ENSGALG00000007832;ENSGALG00000008747;ENSGALG00000012592;ENSGALG00000012594;ENSGALG00000012595;ENSGALG00000014743;ENSGALG00000014933;ENSGALG00000014944;ENSGALG00000015419;ENSGALG00000036971;ENSGALG00000037366;ENSGALG00000039101;ENSGALG00000042598
GO:0007267	cell-cell signaling	25	769	0.0063233	0.410557	ENSGALG00000001857;ENSGALG00000002165;ENSGALG00000003582;ENSGALG00000003688;ENSGALG00000003803;ENSGALG00000004455;ENSGALG00000005377;ENSGALG00000007324;ENSGALG00000007948;ENSGALG00000008907;ENSGALG00000009971;ENSGALG00000010580;ENSGALG00000010707;ENSGALG00000011088;ENSGALG00000012594;ENSGALG00000012671;ENSGALG00000015419;ENSGALG00000026271;ENSGALG00000027564;ENSGALG00000027655;ENSGALG00000029301;…
GO:0042133	neurotransmitter metabolic process	5	62	0.00648962	0.410557	ENSGALG00000003582;ENSGALG00000004491;ENSGALG00000012595;ENSGALG00000014743;ENSGALG00000015053
GO:0042531	positive regulation of tyrosine phosphorylation of STAT protein	3	21	0.0070813	0.410557	ENSGALG00000003126;ENSGALG00000014716;ENSGALG00000030800
GO:0045191	regulation of isotype switching	3	21	0.0070813	0.410557	ENSGALG00000007357;ENSGALG00000014152;ENSGALG00000031991
GO:0061157	mRNA destabilization	3	21	0.0070813	0.410557	ENSGALG00000004587;ENSGALG00000012000;ENSGALG00000042598
GO:0006491	N-glycan processing	2	7	0.00715087	0.410557	ENSGALG00000000255;ENSGALG00000013211
GO:0006672	ceramide metabolic process	5	64	0.00741598	0.410557	ENSGALG00000009027;ENSGALG00000009988;ENSGALG00000010083;ENSGALG00000014711;ENSGALG00000014933
GO:0060260	regulation of transcription initiation from RNA polymerase II promoter	3	22	0.00808543	0.410557	ENSGALG00000003248;ENSGALG00000011814;ENSGALG00000016995
GO:0031589	cell-substrate adhesion	10	215	0.00829214	0.410557	ENSGALG00000003295;ENSGALG00000003726;ENSGALG00000004620;ENSGALG00000007357;ENSGALG00000008747;ENSGALG00000010583;ENSGALG00000014786;ENSGALG00000015027;ENSGALG00000016943;ENSGALG00000036189
GO:0000413	protein peptidyl-prolyl isomerization	3	23	0.00916912	0.410557	ENSGALG00000004874;ENSGALG00000014747;ENSGALG00000014756
GO:0050779	RNA destabilization	3	23	0.00916912	0.410557	ENSGALG00000004587;ENSGALG00000012000;ENSGALG00000042598
GO:0002467	germinal center formation	2	8	0.00941513	0.410557	ENSGALG00000004587;ENSGALG00000007357
GO:0060415	muscle tissue morphogenesis	4	44	0.00965898	0.410557	ENSGALG00000011708;ENSGALG00000015422;ENSGALG00000029301;ENSGALG00000038260
GO:0002712	regulation of B cell mediated immunity	3	24	0.0103336	0.410557	ENSGALG00000007357;ENSGALG00000014152;ENSGALG00000031991
GO:0002889	regulation of immunoglobulin mediated immune response	3	24	0.0103336	0.410557	ENSGALG00000007357;ENSGALG00000014152;ENSGALG00000031991
GO:0001822	kidney development	9	189	0.0103894	0.410557	ENSGALG00000003631;ENSGALG00000008747;ENSGALG00000012620;ENSGALG00000014751;ENSGALG00000014944;ENSGALG00000015466;ENSGALG00000029301;ENSGALG00000036095;ENSGALG00000038260
GO:0006606	protein import into nucleus	6	97	0.0105907	0.410557	ENSGALG00000003688;ENSGALG00000010087;ENSGALG00000014740;ENSGALG00000014786;ENSGALG00000015014;ENSGALG00000015713
GO:0008283	cell proliferation	31	1062	0.0112597	0.410557	ENSGALG00000001907;ENSGALG00000002182;ENSGALG00000002347;ENSGALG00000003126;ENSGALG00000003935;ENSGALG00000004587;ENSGALG00000007324;ENSGALG00000007357;ENSGALG00000009957;ENSGALG00000010580;ENSGALG00000011838;ENSGALG00000012594;ENSGALG00000012595;ENSGALG00000012598;ENSGALG00000012620;ENSGALG00000012671;ENSGALG00000013211;ENSGALG00000014716;ENSGALG00000015002;ENSGALG00000015407;ENSGALG00000015422;…
GO:0048013	ephrin receptor signaling pathway	3	25	0.01158	0.410557	ENSGALG00000009381;ENSGALG00000012594;ENSGALG00000015119
GO:0007507	heart development	13	333	0.0116135	0.410557	ENSGALG00000002347;ENSGALG00000003126;ENSGALG00000003631;ENSGALG00000009957;ENSGALG00000012620;ENSGALG00000013124;ENSGALG00000014751;ENSGALG00000015422;ENSGALG00000029301;ENSGALG00000036095;ENSGALG00000038260;ENSGALG00000041365;ENSGALG00000054080
GO:0051170	import into nucleus	6	99	0.0116404	0.410557	ENSGALG00000003688;ENSGALG00000010087;ENSGALG00000014740;ENSGALG00000014786;ENSGALG00000015014;ENSGALG00000015713
GO:0042135	neurotransmitter catabolic process	2	9	0.0119539	0.410557	ENSGALG00000004491;ENSGALG00000015053
GO:0045623	negative regulation of T-helper cell differentiation	2	9	0.0119539	0.410557	ENSGALG00000004587;ENSGALG00000007357
GO:0048012	hepatocyte growth factor receptor signaling pathway	2	9	0.0119539	0.410557	ENSGALG00000003295;ENSGALG00000027707
GO:0060391	positive regulation of SMAD protein signal transduction	2	9	0.0119539	0.410557	ENSGALG00000003803;ENSGALG00000015027
GO:0060396	growth hormone receptor signaling pathway	2	9	0.0119539	0.410557	ENSGALG00000014786;ENSGALG00000015027
GO:0060416	response to growth hormone	2	9	0.0119539	0.410557	ENSGALG00000014786;ENSGALG00000015027
GO:0071378	cellular response to growth hormone stimulus	2	9	0.0119539	0.410557	ENSGALG00000014786;ENSGALG00000015027
GO:2001034	positive regulation of double-strand break repair via nonhomologous end joining	2	9	0.0119539	0.410557	ENSGALG00000014152;ENSGALG00000031991
GO:0050905	neuromuscular process	5	72	0.0120445	0.410557	ENSGALG00000003582;ENSGALG00000012595;ENSGALG00000014933;ENSGALG00000015419;ENSGALG00000036971
GO:0071310	cellular response to organic substance	35	1243	0.0121415	0.410557	ENSGALG00000000438;ENSGALG00000001857;ENSGALG00000002182;ENSGALG00000003126;ENSGALG00000003295;ENSGALG00000003582;ENSGALG00000003803;ENSGALG00000003935;ENSGALG00000004587;ENSGALG00000005377;ENSGALG00000007226;ENSGALG00000007324;ENSGALG00000008747;ENSGALG00000010707;ENSGALG00000012594;ENSGALG00000012620;ENSGALG00000013210;ENSGALG00000014712;ENSGALG00000014716;ENSGALG00000014773;ENSGALG00000014786;…
GO:0017038	protein import	7	131	0.0127726	0.410557	ENSGALG00000003688;ENSGALG00000007832;ENSGALG00000010087;ENSGALG00000014740;ENSGALG00000014786;ENSGALG00000015014;ENSGALG00000015713
GO:0033144	negative regulation of intracellular steroid hormone receptor signaling pathway	3	26	0.0129092	0.410557	ENSGALG00000003803;ENSGALG00000007324;ENSGALG00000015008
GO:0007631	feeding behavior	4	48	0.0130523	0.410557	ENSGALG00000007832;ENSGALG00000012592;ENSGALG00000012594;ENSGALG00000039101
GO:0048644	muscle organ morphogenesis	4	48	0.0130523	0.410557	ENSGALG00000011708;ENSGALG00000015422;ENSGALG00000029301;ENSGALG00000038260
GO:0051241	negative regulation of multicellular organismal process	21	655	0.0138474	0.410557	ENSGALG00000003126;ENSGALG00000003295;ENSGALG00000003935;ENSGALG00000004587;ENSGALG00000007226;ENSGALG00000007324;ENSGALG00000007357;ENSGALG00000007845;ENSGALG00000009957;ENSGALG00000010707;ENSGALG00000011209;ENSGALG00000012000;ENSGALG00000012620;ENSGALG00000012671;ENSGALG00000014773;ENSGALG00000014786;ENSGALG00000014824;ENSGALG00000017196;ENSGALG00000029301;ENSGALG00000036189;ENSGALG00000038059
GO:0019827	stem cell population maintenance	6	103	0.0139563	0.410557	ENSGALG00000007324;ENSGALG00000012000;ENSGALG00000012618;ENSGALG00000015119;ENSGALG00000016332;ENSGALG00000041365
GO:0072001	renal system development	9	199	0.0141919	0.410557	ENSGALG00000003631;ENSGALG00000008747;ENSGALG00000012620;ENSGALG00000014751;ENSGALG00000014944;ENSGALG00000015466;ENSGALG00000029301;ENSGALG00000036095;ENSGALG00000038260
GO:0014015	positive regulation of gliogenesis	3	27	0.014322	0.410557	ENSGALG00000014716;ENSGALG00000015407;ENSGALG00000029301
GO:0061178	regulation of insulin secretion involved in cellular response to glucose stimulus	3	27	0.014322	0.410557	ENSGALG00000001857;ENSGALG00000010707;ENSGALG00000027564
GO:0080090	regulation of primary metabolic process	82	3480	0.0147395	0.410557	ENSGALG00000001857;ENSGALG00000001907;ENSGALG00000002182;ENSGALG00000002347;ENSGALG00000003106;ENSGALG00000003126;ENSGALG00000003248;ENSGALG00000003775;ENSGALG00000003803;ENSGALG00000003935;ENSGALG00000003952;ENSGALG00000004037;ENSGALG00000004046;ENSGALG00000004587;ENSGALG00000004591;ENSGALG00000005016;ENSGALG00000005377;ENSGALG00000006181;ENSGALG00000007324;ENSGALG00000007357;ENSGALG00000007845;…
GO:0033147	negative regulation of intracellular estrogen receptor signaling pathway	2	10	0.0147558	0.410557	ENSGALG00000007324;ENSGALG00000015008
GO:0097503	sialylation	2	10	0.0147558	0.410557	ENSGALG00000010083;ENSGALG00000013211
GO:1903362	regulation of cellular protein catabolic process	8	167	0.0148074	0.410557	ENSGALG00000003803;ENSGALG00000006181;ENSGALG00000010199;ENSGALG00000012595;ENSGALG00000014743;ENSGALG00000015036;ENSGALG00000016994;ENSGALG00000030960
GO:0030154	cell differentiation	55	2179	0.0150015	0.410557	ENSGALG00000000255;ENSGALG00000001872;ENSGALG00000002155;ENSGALG00000002182;ENSGALG00000003126;ENSGALG00000003295;ENSGALG00000003582;ENSGALG00000003803;ENSGALG00000003935;ENSGALG00000003947;ENSGALG00000004587;ENSGALG00000004620;ENSGALG00000005377;ENSGALG00000007226;ENSGALG00000007324;ENSGALG00000007357;ENSGALG00000007832;ENSGALG00000007948;ENSGALG00000008747;ENSGALG00000009381;ENSGALG00000009957;…
GO:0098727	maintenance of cell number	6	105	0.0152271	0.410557	ENSGALG00000007324;ENSGALG00000012000;ENSGALG00000012618;ENSGALG00000015119;ENSGALG00000016332;ENSGALG00000041365
GO:0010810	regulation of cell-substrate adhesion	7	136	0.0154325	0.410557	ENSGALG00000003726;ENSGALG00000007357;ENSGALG00000010583;ENSGALG00000014786;ENSGALG00000015027;ENSGALG00000016943;ENSGALG00000036189
GO:0050727	regulation of inflammatory response	8	170	0.0163231	0.410557	ENSGALG00000001857;ENSGALG00000003295;ENSGALG00000003775;ENSGALG00000007357;ENSGALG00000014824;ENSGALG00000015027;ENSGALG00000016332;ENSGALG00000038059
GO:0060537	muscle tissue development	10	240	0.016938	0.410557	ENSGALG00000002347;ENSGALG00000003126;ENSGALG00000008747;ENSGALG00000011708;ENSGALG00000012620;ENSGALG00000013124;ENSGALG00000014769;ENSGALG00000015422;ENSGALG00000029301;ENSGALG00000038260
GO:1902106	negative regulation of leukocyte differentiation	4	52	0.0171233	0.410557	ENSGALG00000004587;ENSGALG00000007357;ENSGALG00000010707;ENSGALG00000014786
GO:0097164	ammonium ion metabolic process	6	108	0.0172806	0.410557	ENSGALG00000004491;ENSGALG00000011213;ENSGALG00000014711;ENSGALG00000014743;ENSGALG00000036754;ENSGALG00000038059
GO:0042093	T-helper cell differentiation	3	29	0.0174006	0.410557	ENSGALG00000004587;ENSGALG00000007357;ENSGALG00000014824
GO:0050891	multicellular organismal water homeostasis	3	29	0.0174006	0.410557	ENSGALG00000007324;ENSGALG00000009988;ENSGALG00000038495
GO:1903053	regulation of extracellular matrix organization	3	29	0.0174006	0.410557	ENSGALG00000009957;ENSGALG00000015036;ENSGALG00000029301
GO:2000142	regulation of DNA-templated transcription, initiation	3	29	0.0174006	0.410557	ENSGALG00000003248;ENSGALG00000011814;ENSGALG00000016995
GO:1903707	negative regulation of hemopoiesis	5	79	0.0174424	0.410557	ENSGALG00000004587;ENSGALG00000007357;ENSGALG00000010707;ENSGALG00000012000;ENSGALG00000014786
GO:0043371	negative regulation of CD4-positive, alpha-beta T cell differentiation	2	11	0.0178102	0.410557	ENSGALG00000004587;ENSGALG00000007357
GO:0097428	protein maturation by iron-sulfur cluster transfer	2	11	0.0178102	0.410557	ENSGALG00000011079;ENSGALG00000012606
GO:2000628	regulation of miRNA metabolic process	2	11	0.0178102	0.410557	ENSGALG00000004587;ENSGALG00000014810
GO:0048523	negative regulation of cellular process	66	2726	0.0180134	0.410557	ENSGALG00000001857;ENSGALG00000001907;ENSGALG00000002347;ENSGALG00000003126;ENSGALG00000003295;ENSGALG00000003803;ENSGALG00000003935;ENSGALG00000004037;ENSGALG00000004587;ENSGALG00000005016;ENSGALG00000005377;ENSGALG00000007226;ENSGALG00000007324;ENSGALG00000007357;ENSGALG00000007912;ENSGALG00000009032;ENSGALG00000009957;ENSGALG00000010580;ENSGALG00000010707;ENSGALG00000011080;ENSGALG00000011088;…
GO:0030855	epithelial cell differentiation	13	353	0.0180394	0.410557	ENSGALG00000002182;ENSGALG00000003126;ENSGALG00000003803;ENSGALG00000003947;ENSGALG00000007324;ENSGALG00000009957;ENSGALG00000012620;ENSGALG00000014716;ENSGALG00000015422;ENSGALG00000028595;ENSGALG00000029301;ENSGALG00000038495;ENSGALG00000040156
GO:0051048	negative regulation of secretion	5	80	0.0183251	0.410557	ENSGALG00000007912;ENSGALG00000012671;ENSGALG00000015422;ENSGALG00000027564;ENSGALG00000038059
GO:0048869	cellular developmental process	57	2298	0.0184355	0.410557	ENSGALG00000000255;ENSGALG00000001872;ENSGALG00000002155;ENSGALG00000002182;ENSGALG00000003126;ENSGALG00000003295;ENSGALG00000003582;ENSGALG00000003803;ENSGALG00000003935;ENSGALG00000003947;ENSGALG00000004587;ENSGALG00000004620;ENSGALG00000005377;ENSGALG00000007226;ENSGALG00000007324;ENSGALG00000007357;ENSGALG00000007832;ENSGALG00000007948;ENSGALG00000008747;ENSGALG00000009381;ENSGALG00000009957;…
GO:0003205	cardiac chamber development	6	110	0.0187509	0.410557	ENSGALG00000003631;ENSGALG00000014751;ENSGALG00000015422;ENSGALG00000029301;ENSGALG00000038260;ENSGALG00000041365
GO:0010033	response to organic substance	39	1463	0.0188345	0.410557	ENSGALG00000000438;ENSGALG00000001848;ENSGALG00000001857;ENSGALG00000002182;ENSGALG00000003126;ENSGALG00000003295;ENSGALG00000003582;ENSGALG00000003803;ENSGALG00000003935;ENSGALG00000004587;ENSGALG00000005377;ENSGALG00000007226;ENSGALG00000007324;ENSGALG00000008747;ENSGALG00000009957;ENSGALG00000010707;ENSGALG00000012592;ENSGALG00000012594;ENSGALG00000012620;ENSGALG00000013210;ENSGALG00000014712;…
GO:0002294	CD4-positive, alpha-beta T cell differentiation involved in immune response	3	30	0.0190674	0.410557	ENSGALG00000004587;ENSGALG00000007357;ENSGALG00000014824
GO:0006687	glycosphingolipid metabolic process	3	30	0.0190674	0.410557	ENSGALG00000009027;ENSGALG00000010083;ENSGALG00000014933
GO:0042509	regulation of tyrosine phosphorylation of STAT protein	3	30	0.0190674	0.410557	ENSGALG00000003126;ENSGALG00000014716;ENSGALG00000030800
GO:0043616	keratinocyte proliferation	3	30	0.0190674	0.410557	ENSGALG00000007324;ENSGALG00000012620;ENSGALG00000027374
GO:0003210	cardiac atrium formation	1	1	0.0190868	0.410557	ENSGALG00000029301
GO:0007499	ectoderm and mesoderm interaction	1	1	0.0190868	0.410557	ENSGALG00000007324
GO:0008049	male courtship behavior	1	1	0.0190868	0.410557	ENSGALG00000014933
GO:0009449	gamma-aminobutyric acid biosynthetic process	1	1	0.0190868	0.410557	ENSGALG00000003582
GO:0010157	response to chlorate	1	1	0.0190868	0.410557	ENSGALG00000012620
GO:0019060	intracellular transport of viral protein in host cell	1	1	0.0190868	0.410557	ENSGALG00000019979
GO:0021997	neural plate axis specification	1	1	0.0190868	0.410557	ENSGALG00000012620
GO:0030581	symbiont intracellular protein transport in host	1	1	0.0190868	0.410557	ENSGALG00000019979
GO:0031048	chromatin silencing by small RNA	1	1	0.0190868	0.410557	ENSGALG00000014661
GO:0031635	adenylate cyclase-inhibiting opioid receptor signaling pathway	1	1	0.0190868	0.410557	ENSGALG00000015269
GO:0032764	negative regulation of mast cell cytokine production	1	1	0.0190868	0.410557	ENSGALG00000007357
GO:0033685	negative regulation of luteinizing hormone secretion	1	1	0.0190868	0.410557	ENSGALG00000012671
GO:0035054	embryonic heart tube anterior/posterior pattern specification	1	1	0.0190868	0.410557	ENSGALG00000029301
GO:0035406	histone-tyrosine phosphorylation	1	1	0.0190868	0.410557	ENSGALG00000015027
GO:0035409	histone H3-Y41 phosphorylation	1	1	0.0190868	0.410557	ENSGALG00000015027
GO:0038154	interleukin-11-mediated signaling pathway	1	1	0.0190868	0.410557	ENSGALG00000014716
GO:0042426	choline catabolic process	1	1	0.0190868	0.410557	ENSGALG00000004491
GO:0042738	exogenous drug catabolic process	1	1	0.0190868	0.410557	ENSGALG00000016994
GO:0043988	histone H3-S28 phosphorylation	1	1	0.0190868	0.410557	ENSGALG00000030580
GO:0043990	histone H2A-S1 phosphorylation	1	1	0.0190868	0.410557	ENSGALG00000030580
GO:0046074	dTMP catabolic process	1	1	0.0190868	0.410557	ENSGALG00000013073
GO:0050928	negative regulation of positive chemotaxis	1	1	0.0190868	0.410557	ENSGALG00000036189
GO:0051040	regulation of calcium-independent cell-cell adhesion	1	1	0.0190868	0.410557	ENSGALG00000029301
GO:0051042	negative regulation of calcium-independent cell-cell adhesion	1	1	0.0190868	0.410557	ENSGALG00000029301
GO:0051708	intracellular protein transport in other organism involved in symbiotic interaction	1	1	0.0190868	0.410557	ENSGALG00000019979
GO:0060529	squamous basal epithelial stem cell differentiation involved in prostate gland acinus development	1	1	0.0190868	0.410557	ENSGALG00000007324
GO:0060804	positive regulation of Wnt signaling pathway by BMP signaling pathway	1	1	0.0190868	0.410557	ENSGALG00000029301
GO:0060854	branching involved in lymph vessel morphogenesis	1	1	0.0190868	0.410557	ENSGALG00000009957
GO:0061580	colon epithelial cell migration	1	1	0.0190868	0.410557	ENSGALG00000004438
GO:0071387	cellular response to cortisol stimulus	1	1	0.0190868	0.410557	ENSGALG00000027374
GO:0072682	eosinophil extravasation	1	1	0.0190868	0.410557	ENSGALG00000014824
GO:0090182	regulation of secretion of lysosomal enzymes	1	1	0.0190868	0.410557	ENSGALG00000038059
GO:0090341	negative regulation of secretion of lysosomal enzymes	1	1	0.0190868	0.410557	ENSGALG00000038059
GO:0098957	anterograde axonal transport of mitochondrion	1	1	0.0190868	0.410557	ENSGALG00000012595
GO:0099551	trans-synaptic signaling by neuropeptide, modulating synaptic transmission	1	1	0.0190868	0.410557	ENSGALG00000012594
GO:0106034	protein maturation by [2Fe-2S] cluster transfer	1	1	0.0190868	0.410557	ENSGALG00000011079
GO:1902203	negative regulation of hepatocyte growth factor receptor signaling pathway	1	1	0.0190868	0.410557	ENSGALG00000003295
GO:1902204	positive regulation of hepatocyte growth factor receptor signaling pathway	1	1	0.0190868	0.410557	ENSGALG00000027707
GO:1902238	regulation of intrinsic apoptotic signaling pathway in response to osmotic stress by p53 class mediator	1	1	0.0190868	0.410557	ENSGALG00000011080
GO:1902239	negative regulation of intrinsic apoptotic signaling pathway in response to osmotic stress by p53 class mediator	1	1	0.0190868	0.410557	ENSGALG00000011080
GO:1903860	negative regulation of dendrite extension	1	1	0.0190868	0.410557	ENSGALG00000007226
GO:1904806	regulation of protein oxidation	1	1	0.0190868	0.410557	ENSGALG00000027655
GO:1904808	positive regulation of protein oxidation	1	1	0.0190868	0.410557	ENSGALG00000027655
GO:1990127	intrinsic apoptotic signaling pathway in response to osmotic stress by p53 class mediator	1	1	0.0190868	0.410557	ENSGALG00000011080
GO:2000266	regulation of blood coagulation, intrinsic pathway	1	1	0.0190868	0.410557	ENSGALG00000004591
GO:2000417	negative regulation of eosinophil migration	1	1	0.0190868	0.410557	ENSGALG00000014824
GO:2000419	regulation of eosinophil extravasation	1	1	0.0190868	0.410557	ENSGALG00000014824
GO:2000420	negative regulation of eosinophil extravasation	1	1	0.0190868	0.410557	ENSGALG00000014824
GO:2000626	negative regulation of miRNA catabolic process	1	1	0.0190868	0.410557	ENSGALG00000014810
GO:2000629	negative regulation of miRNA metabolic process	1	1	0.0190868	0.410557	ENSGALG00000014810
GO:2001112	regulation of cellular response to hepatocyte growth factor stimulus	1	1	0.0190868	0.410557	ENSGALG00000003295
GO:2001113	negative regulation of cellular response to hepatocyte growth factor stimulus	1	1	0.0190868	0.410557	ENSGALG00000003295
GO:0006352	DNA-templated transcription, initiation	5	81	0.0192367	0.410557	ENSGALG00000003248;ENSGALG00000011814;ENSGALG00000015122;ENSGALG00000016995;ENSGALG00000038495
GO:0051172	negative regulation of nitrogen compound metabolic process	36	1330	0.0193478	0.410557	ENSGALG00000001907;ENSGALG00000003803;ENSGALG00000003935;ENSGALG00000004587;ENSGALG00000005016;ENSGALG00000007324;ENSGALG00000007357;ENSGALG00000009032;ENSGALG00000011080;ENSGALG00000011088;ENSGALG00000011814;ENSGALG00000012000;ENSGALG00000012594;ENSGALG00000012620;ENSGALG00000014661;ENSGALG00000014810;ENSGALG00000014930;ENSGALG00000015008;ENSGALG00000015036;ENSGALG00000015422;ENSGALG00000016044;…
GO:0006029	proteoglycan metabolic process	4	54	0.0194246	0.410557	ENSGALG00000002155;ENSGALG00000003295;ENSGALG00000003726;ENSGALG00000029301
GO:0060395	SMAD protein signal transduction	4	54	0.0194246	0.410557	ENSGALG00000003803;ENSGALG00000003935;ENSGALG00000015027;ENSGALG00000029301
GO:2000026	regulation of multicellular organismal development	32	1157	0.0206042	0.410557	ENSGALG00000000255;ENSGALG00000003126;ENSGALG00000003295;ENSGALG00000003803;ENSGALG00000003935;ENSGALG00000004587;ENSGALG00000006904;ENSGALG00000007226;ENSGALG00000007324;ENSGALG00000007357;ENSGALG00000007948;ENSGALG00000009381;ENSGALG00000009957;ENSGALG00000009971;ENSGALG00000010707;ENSGALG00000012000;ENSGALG00000012594;ENSGALG00000012620;ENSGALG00000014152;ENSGALG00000014277;ENSGALG00000014716;…
GO:0030148	sphingolipid biosynthetic process	4	55	0.0206435	0.410557	ENSGALG00000009988;ENSGALG00000010083;ENSGALG00000011213;ENSGALG00000011704
GO:0072359	circulatory system development	20	640	0.0206674	0.410557	ENSGALG00000002155;ENSGALG00000002347;ENSGALG00000003126;ENSGALG00000003631;ENSGALG00000006904;ENSGALG00000009957;ENSGALG00000011708;ENSGALG00000012594;ENSGALG00000012620;ENSGALG00000013124;ENSGALG00000014751;ENSGALG00000015422;ENSGALG00000027707;ENSGALG00000029301;ENSGALG00000036095;ENSGALG00000036189;ENSGALG00000038260;ENSGALG00000041365;ENSGALG00000042552;ENSGALG00000054080
GO:0002204	somatic recombination of immunoglobulin genes involved in immune response	3	31	0.0208195	0.410557	ENSGALG00000007357;ENSGALG00000014152;ENSGALG00000031991
GO:0002208	somatic diversification of immunoglobulins involved in immune response	3	31	0.0208195	0.410557	ENSGALG00000007357;ENSGALG00000014152;ENSGALG00000031991
GO:0002287	alpha-beta T cell activation involved in immune response	3	31	0.0208195	0.410557	ENSGALG00000004587;ENSGALG00000007357;ENSGALG00000014824
GO:0002293	alpha-beta T cell differentiation involved in immune response	3	31	0.0208195	0.410557	ENSGALG00000004587;ENSGALG00000007357;ENSGALG00000014824
GO:0007260	tyrosine phosphorylation of STAT protein	3	31	0.0208195	0.410557	ENSGALG00000003126;ENSGALG00000014716;ENSGALG00000030800
GO:0045190	isotype switching	3	31	0.0208195	0.410557	ENSGALG00000007357;ENSGALG00000014152;ENSGALG00000031991
GO:0007399	nervous system development	34	1248	0.0210026	0.410557	ENSGALG00000000255;ENSGALG00000002155;ENSGALG00000003126;ENSGALG00000003582;ENSGALG00000003631;ENSGALG00000004166;ENSGALG00000004889;ENSGALG00000007226;ENSGALG00000007324;ENSGALG00000007357;ENSGALG00000007832;ENSGALG00000007948;ENSGALG00000009381;ENSGALG00000009971;ENSGALG00000010199;ENSGALG00000010583;ENSGALG00000012000;ENSGALG00000012594;ENSGALG00000012595;ENSGALG00000012618;ENSGALG00000012620;…
GO:0030497	fatty acid elongation	2	12	0.0211063	0.410557	ENSGALG00000009988;ENSGALG00000011704
GO:0042761	very long-chain fatty acid biosynthetic process	2	12	0.0211063	0.410557	ENSGALG00000009988;ENSGALG00000011704
GO:0060644	mammary gland epithelial cell differentiation	2	12	0.0211063	0.410557	ENSGALG00000003126;ENSGALG00000012620
GO:0070897	transcription preinitiation complex assembly	2	12	0.0211063	0.410557	ENSGALG00000011814;ENSGALG00000038495
GO:0072111	cell proliferation involved in kidney development	2	12	0.0211063	0.410557	ENSGALG00000012620;ENSGALG00000029301
GO:0044237	cellular metabolic process	145	6781	0.0216056	0.410557	ENSGALG00000000255;ENSGALG00000001848;ENSGALG00000001857;ENSGALG00000001907;ENSGALG00000002155;ENSGALG00000002182;ENSGALG00000002347;ENSGALG00000003106;ENSGALG00000003126;ENSGALG00000003248;ENSGALG00000003295;ENSGALG00000003582;ENSGALG00000003726;ENSGALG00000003775;ENSGALG00000003803;ENSGALG00000003935;ENSGALG00000003952;ENSGALG00000004037;ENSGALG00000004046;ENSGALG00000004166;ENSGALG00000004455;…
GO:0044260	cellular macromolecule metabolic process	114	5154	0.0216328	0.410557	ENSGALG00000000255;ENSGALG00000001848;ENSGALG00000001907;ENSGALG00000002155;ENSGALG00000002182;ENSGALG00000002347;ENSGALG00000003106;ENSGALG00000003126;ENSGALG00000003248;ENSGALG00000003295;ENSGALG00000003726;ENSGALG00000003775;ENSGALG00000003803;ENSGALG00000003935;ENSGALG00000003952;ENSGALG00000004037;ENSGALG00000004046;ENSGALG00000004455;ENSGALG00000004587;ENSGALG00000004874;ENSGALG00000005016;…
GO:0051053	negative regulation of DNA metabolic process	5	84	0.022149	0.410557	ENSGALG00000001907;ENSGALG00000007357;ENSGALG00000009032;ENSGALG00000026907;ENSGALG00000031991
GO:0030104	water homeostasis	3	32	0.022657	0.410557	ENSGALG00000007324;ENSGALG00000009988;ENSGALG00000038495
GO:0035773	insulin secretion involved in cellular response to glucose stimulus	3	32	0.022657	0.410557	ENSGALG00000001857;ENSGALG00000010707;ENSGALG00000027564
GO:0010605	negative regulation of macromolecule metabolic process	39	1482	0.0227018	0.410557	ENSGALG00000001907;ENSGALG00000003803;ENSGALG00000003935;ENSGALG00000004587;ENSGALG00000005016;ENSGALG00000007324;ENSGALG00000007357;ENSGALG00000007835;ENSGALG00000007845;ENSGALG00000009032;ENSGALG00000011080;ENSGALG00000011088;ENSGALG00000011814;ENSGALG00000012000;ENSGALG00000012594;ENSGALG00000012620;ENSGALG00000014661;ENSGALG00000014810;ENSGALG00000014930;ENSGALG00000015008;ENSGALG00000015036;…
GO:0030178	negative regulation of Wnt signaling pathway	6	115	0.0227955	0.410557	ENSGALG00000003803;ENSGALG00000005377;ENSGALG00000027655;ENSGALG00000029301;ENSGALG00000036095;ENSGALG00000040156
GO:0034249	negative regulation of cellular amide metabolic process	5	86	0.0242413	0.410557	ENSGALG00000004587;ENSGALG00000012000;ENSGALG00000012594;ENSGALG00000014930;ENSGALG00000042598
GO:0002292	T cell differentiation involved in immune response	3	33	0.0245801	0.410557	ENSGALG00000004587;ENSGALG00000007357;ENSGALG00000014824
GO:0002381	immunoglobulin production involved in immunoglobulin mediated immune response	3	33	0.0245801	0.410557	ENSGALG00000007357;ENSGALG00000014152;ENSGALG00000031991
GO:0002637	regulation of immunoglobulin production	3	33	0.0245801	0.410557	ENSGALG00000007357;ENSGALG00000014152;ENSGALG00000031991
GO:0010875	positive regulation of cholesterol efflux	2	13	0.024634	0.410557	ENSGALG00000012620;ENSGALG00000038059
GO:0035774	positive regulation of insulin secretion involved in cellular response to glucose stimulus	2	13	0.024634	0.410557	ENSGALG00000001857;ENSGALG00000010707
GO:1903859	regulation of dendrite extension	2	13	0.024634	0.410557	ENSGALG00000007226;ENSGALG00000012594
GO:2000515	negative regulation of CD4-positive, alpha-beta T cell activation	2	13	0.024634	0.410557	ENSGALG00000004587;ENSGALG00000007357
GO:0009880	embryonic pattern specification	3	34	0.0265885	0.410557	ENSGALG00000003126;ENSGALG00000012620;ENSGALG00000016044
GO:0018208	peptidyl-proline modification	3	34	0.0265885	0.410557	ENSGALG00000004874;ENSGALG00000014747;ENSGALG00000014756
GO:0060393	regulation of pathway-restricted SMAD protein phosphorylation	3	34	0.0265885	0.410557	ENSGALG00000003803;ENSGALG00000003935;ENSGALG00000029301
GO:0009653	anatomical structure morphogenesis	41	1593	0.0271336	0.410557	ENSGALG00000000255;ENSGALG00000002155;ENSGALG00000002182;ENSGALG00000003126;ENSGALG00000003295;ENSGALG00000003582;ENSGALG00000003631;ENSGALG00000003803;ENSGALG00000004166;ENSGALG00000004587;ENSGALG00000004620;ENSGALG00000005377;ENSGALG00000006904;ENSGALG00000007226;ENSGALG00000007324;ENSGALG00000007357;ENSGALG00000007948;ENSGALG00000008747;ENSGALG00000009381;ENSGALG00000009957;ENSGALG00000011708;…
GO:0048738	cardiac muscle tissue development	6	120	0.0273901	0.410557	ENSGALG00000002347;ENSGALG00000003126;ENSGALG00000013124;ENSGALG00000015422;ENSGALG00000029301;ENSGALG00000038260
GO:0010646	regulation of cell communication	48	1922	0.0277089	0.410557	ENSGALG00000001857;ENSGALG00000002347;ENSGALG00000003126;ENSGALG00000003295;ENSGALG00000003582;ENSGALG00000003775;ENSGALG00000003803;ENSGALG00000003935;ENSGALG00000004455;ENSGALG00000004587;ENSGALG00000005377;ENSGALG00000007324;ENSGALG00000007357;ENSGALG00000007845;ENSGALG00000007948;ENSGALG00000008747;ENSGALG00000008907;ENSGALG00000009381;ENSGALG00000009971;ENSGALG00000010707;ENSGALG00000011080;…
GO:0002183	cytoplasmic translational initiation	2	14	0.0283833	0.410557	ENSGALG00000014700;ENSGALG00000033196
GO:0046386	deoxyribose phosphate catabolic process	2	14	0.0283833	0.410557	ENSGALG00000013073;ENSGALG00000016994
GO:0048710	regulation of astrocyte differentiation	2	14	0.0283833	0.410557	ENSGALG00000014716;ENSGALG00000029301
GO:0016447	somatic recombination of immunoglobulin gene segments	3	35	0.0286821	0.410557	ENSGALG00000007357;ENSGALG00000014152;ENSGALG00000031991
GO:0046580	negative regulation of Ras protein signal transduction	3	35	0.0286821	0.410557	ENSGALG00000007357;ENSGALG00000017196;ENSGALG00000030960
GO:0045667	regulation of osteoblast differentiation	5	90	0.028798	0.410557	ENSGALG00000007226;ENSGALG00000007324;ENSGALG00000012620;ENSGALG00000014716;ENSGALG00000029301
GO:0046425	regulation of JAK-STAT cascade	4	61	0.0289356	0.410557	ENSGALG00000003126;ENSGALG00000012671;ENSGALG00000014716;ENSGALG00000030800
GO:2000060	positive regulation of ubiquitin-dependent protein catabolic process	4	61	0.0289356	0.410557	ENSGALG00000003803;ENSGALG00000012595;ENSGALG00000014743;ENSGALG00000030960
GO:0007169	transmembrane receptor protein tyrosine kinase signaling pathway	13	378	0.0294871	0.410557	ENSGALG00000001857;ENSGALG00000003126;ENSGALG00000003295;ENSGALG00000009381;ENSGALG00000012594;ENSGALG00000014786;ENSGALG00000015027;ENSGALG00000015119;ENSGALG00000015422;ENSGALG00000027707;ENSGALG00000029301;ENSGALG00000036189;ENSGALG00000036971
GO:0032870	cellular response to hormone stimulus	11	301	0.0297854	0.410557	ENSGALG00000001857;ENSGALG00000003803;ENSGALG00000007226;ENSGALG00000007324;ENSGALG00000013210;ENSGALG00000014786;ENSGALG00000014824;ENSGALG00000015008;ENSGALG00000015027;ENSGALG00000027374;ENSGALG00000039101
GO:0007605	sensory perception of sound	5	91	0.0300162	0.410557	ENSGALG00000003582;ENSGALG00000014268;ENSGALG00000014933;ENSGALG00000042552;ENSGALG00000043367
GO:0071495	cellular response to endogenous stimulus	21	710	0.0305365	0.410557	ENSGALG00000001857;ENSGALG00000003126;ENSGALG00000003295;ENSGALG00000003582;ENSGALG00000003803;ENSGALG00000003935;ENSGALG00000005377;ENSGALG00000007226;ENSGALG00000007324;ENSGALG00000008747;ENSGALG00000012594;ENSGALG00000013210;ENSGALG00000014712;ENSGALG00000014786;ENSGALG00000014824;ENSGALG00000015008;ENSGALG00000015027;ENSGALG00000027374;ENSGALG00000029301;ENSGALG00000036971;ENSGALG00000039101
GO:0045604	regulation of epidermal cell differentiation	3	36	0.0308607	0.410557	ENSGALG00000007324;ENSGALG00000012620;ENSGALG00000038495
GO:0061014	positive regulation of mRNA catabolic process	3	36	0.0308607	0.410557	ENSGALG00000004587;ENSGALG00000012000;ENSGALG00000042598
GO:0007420	brain development	13	381	0.0311529	0.410557	ENSGALG00000003126;ENSGALG00000003631;ENSGALG00000004166;ENSGALG00000007832;ENSGALG00000012000;ENSGALG00000012594;ENSGALG00000012595;ENSGALG00000012618;ENSGALG00000012620;ENSGALG00000016332;ENSGALG00000029301;ENSGALG00000038495;ENSGALG00000039735
GO:0023051	regulation of signaling	48	1938	0.0315831	0.410557	ENSGALG00000001857;ENSGALG00000002347;ENSGALG00000003126;ENSGALG00000003295;ENSGALG00000003582;ENSGALG00000003775;ENSGALG00000003803;ENSGALG00000003935;ENSGALG00000004455;ENSGALG00000004587;ENSGALG00000005377;ENSGALG00000007324;ENSGALG00000007357;ENSGALG00000007845;ENSGALG00000007948;ENSGALG00000008747;ENSGALG00000008907;ENSGALG00000009381;ENSGALG00000009971;ENSGALG00000010707;ENSGALG00000011080;…
GO:0051492	regulation of stress fiber assembly	4	63	0.0320796	0.410557	ENSGALG00000011209;ENSGALG00000014786;ENSGALG00000014824;ENSGALG00000042552
GO:0009264	deoxyribonucleotide catabolic process	2	15	0.0323445	0.410557	ENSGALG00000013073;ENSGALG00000016994
GO:0045622	regulation of T-helper cell differentiation	2	15	0.0323445	0.410557	ENSGALG00000004587;ENSGALG00000007357
GO:0045830	positive regulation of isotype switching	2	15	0.0323445	0.410557	ENSGALG00000014152;ENSGALG00000031991
GO:0046519	sphingoid metabolic process	2	15	0.0323445	0.410557	ENSGALG00000011213;ENSGALG00000014711
GO:0046639	negative regulation of alpha-beta T cell differentiation	2	15	0.0323445	0.410557	ENSGALG00000004587;ENSGALG00000007357
GO:1903649	regulation of cytoplasmic transport	2	15	0.0323445	0.410557	ENSGALG00000003803;ENSGALG00000007912
GO:0051239	regulation of multicellular organismal process	44	1753	0.0324121	0.410557	ENSGALG00000000255;ENSGALG00000003126;ENSGALG00000003295;ENSGALG00000003688;ENSGALG00000003803;ENSGALG00000003935;ENSGALG00000004438;ENSGALG00000004587;ENSGALG00000004591;ENSGALG00000006904;ENSGALG00000007226;ENSGALG00000007324;ENSGALG00000007357;ENSGALG00000007845;ENSGALG00000007948;ENSGALG00000009381;ENSGALG00000009957;ENSGALG00000009971;ENSGALG00000010707;ENSGALG00000011209;ENSGALG00000012000;…
GO:0045935	positive regulation of nucleobase-containing compound metabolic process	31	1155	0.0324362	0.410557	ENSGALG00000002182;ENSGALG00000003106;ENSGALG00000003126;ENSGALG00000003248;ENSGALG00000003803;ENSGALG00000003952;ENSGALG00000004037;ENSGALG00000004587;ENSGALG00000005377;ENSGALG00000007324;ENSGALG00000007845;ENSGALG00000008747;ENSGALG00000011814;ENSGALG00000012000;ENSGALG00000012620;ENSGALG00000012671;ENSGALG00000014152;ENSGALG00000014786;ENSGALG00000014933;ENSGALG00000015119;ENSGALG00000015407;…
GO:0030534	adult behavior	5	93	0.0325488	0.410557	ENSGALG00000012595;ENSGALG00000014743;ENSGALG00000036971;ENSGALG00000039101;ENSGALG00000042598
GO:0033500	carbohydrate homeostasis	6	125	0.03256	0.410557	ENSGALG00000001857;ENSGALG00000010707;ENSGALG00000012592;ENSGALG00000012620;ENSGALG00000014786;ENSGALG00000027564
GO:0042593	glucose homeostasis	6	125	0.03256	0.410557	ENSGALG00000001857;ENSGALG00000010707;ENSGALG00000012592;ENSGALG00000012620;ENSGALG00000014786;ENSGALG00000027564
GO:0051171	regulation of nitrogen compound metabolic process	78	3399	0.0327692	0.410557	ENSGALG00000001907;ENSGALG00000002182;ENSGALG00000002347;ENSGALG00000003106;ENSGALG00000003126;ENSGALG00000003248;ENSGALG00000003775;ENSGALG00000003803;ENSGALG00000003935;ENSGALG00000003952;ENSGALG00000004037;ENSGALG00000004046;ENSGALG00000004587;ENSGALG00000004591;ENSGALG00000005016;ENSGALG00000005377;ENSGALG00000006181;ENSGALG00000007324;ENSGALG00000007357;ENSGALG00000007845;ENSGALG00000008238;…
GO:0010812	negative regulation of cell-substrate adhesion	3	37	0.0331238	0.410557	ENSGALG00000007357;ENSGALG00000014786;ENSGALG00000036189
GO:0032371	regulation of sterol transport	3	37	0.0331238	0.410557	ENSGALG00000011155;ENSGALG00000012620;ENSGALG00000038059
GO:0032374	regulation of cholesterol transport	3	37	0.0331238	0.410557	ENSGALG00000011155;ENSGALG00000012620;ENSGALG00000038059
GO:0006807	nitrogen compound metabolic process	139	6537	0.0335676	0.410557	ENSGALG00000000255;ENSGALG00000001848;ENSGALG00000001907;ENSGALG00000002155;ENSGALG00000002182;ENSGALG00000002347;ENSGALG00000003106;ENSGALG00000003126;ENSGALG00000003248;ENSGALG00000003295;ENSGALG00000003582;ENSGALG00000003726;ENSGALG00000003775;ENSGALG00000003803;ENSGALG00000003935;ENSGALG00000003952;ENSGALG00000004037;ENSGALG00000004046;ENSGALG00000004455;ENSGALG00000004491;ENSGALG00000004587;…
GO:0031324	negative regulation of cellular metabolic process	37	1432	0.0336029	0.410557	ENSGALG00000001857;ENSGALG00000001907;ENSGALG00000003803;ENSGALG00000003935;ENSGALG00000004587;ENSGALG00000005016;ENSGALG00000007324;ENSGALG00000007357;ENSGALG00000009032;ENSGALG00000011080;ENSGALG00000011088;ENSGALG00000011814;ENSGALG00000012000;ENSGALG00000012594;ENSGALG00000012620;ENSGALG00000014661;ENSGALG00000014810;ENSGALG00000014930;ENSGALG00000015008;ENSGALG00000015036;ENSGALG00000015422;…
GO:0007417	central nervous system development	16	507	0.0337233	0.410557	ENSGALG00000003126;ENSGALG00000003631;ENSGALG00000004166;ENSGALG00000004889;ENSGALG00000007832;ENSGALG00000010583;ENSGALG00000012000;ENSGALG00000012594;ENSGALG00000012595;ENSGALG00000012618;ENSGALG00000012620;ENSGALG00000014716;ENSGALG00000016332;ENSGALG00000029301;ENSGALG00000038495;ENSGALG00000039735
GO:1904892	regulation of STAT cascade	4	64	0.0337239	0.410557	ENSGALG00000003126;ENSGALG00000012671;ENSGALG00000014716;ENSGALG00000030800
GO:0035265	organ growth	5	94	0.0338636	0.410557	ENSGALG00000002347;ENSGALG00000003126;ENSGALG00000007226;ENSGALG00000015101;ENSGALG00000015407
GO:0009719	response to endogenous stimulus	22	763	0.0346966	0.410557	ENSGALG00000001857;ENSGALG00000003126;ENSGALG00000003295;ENSGALG00000003582;ENSGALG00000003803;ENSGALG00000003935;ENSGALG00000005377;ENSGALG00000007226;ENSGALG00000007324;ENSGALG00000008747;ENSGALG00000012594;ENSGALG00000013210;ENSGALG00000014712;ENSGALG00000014786;ENSGALG00000014824;ENSGALG00000015008;ENSGALG00000015027;ENSGALG00000027374;ENSGALG00000029301;ENSGALG00000036971;ENSGALG00000038059;…
GO:0001678	cellular glucose homeostasis	4	65	0.0354165	0.410557	ENSGALG00000001857;ENSGALG00000010707;ENSGALG00000014786;ENSGALG00000027564
GO:0010629	negative regulation of gene expression	28	1029	0.0354688	0.410557	ENSGALG00000003803;ENSGALG00000004587;ENSGALG00000005016;ENSGALG00000007324;ENSGALG00000007357;ENSGALG00000007835;ENSGALG00000007845;ENSGALG00000011814;ENSGALG00000012000;ENSGALG00000012620;ENSGALG00000014661;ENSGALG00000014810;ENSGALG00000014930;ENSGALG00000015008;ENSGALG00000015407;ENSGALG00000015422;ENSGALG00000016044;ENSGALG00000016332;ENSGALG00000016433;ENSGALG00000017658;ENSGALG00000029301;…
GO:0001736	establishment of planar polarity	3	38	0.0354711	0.410557	ENSGALG00000003631;ENSGALG00000003803;ENSGALG00000007324
GO:0007164	establishment of tissue polarity	3	38	0.0354711	0.410557	ENSGALG00000003631;ENSGALG00000003803;ENSGALG00000007324
GO:0055008	cardiac muscle tissue morphogenesis	3	38	0.0354711	0.410557	ENSGALG00000015422;ENSGALG00000029301;ENSGALG00000038260
GO:0060389	pathway-restricted SMAD protein phosphorylation	3	38	0.0354711	0.410557	ENSGALG00000003803;ENSGALG00000003935;ENSGALG00000029301
GO:0045934	negative regulation of nucleobase-containing compound metabolic process	24	852	0.0354921	0.410557	ENSGALG00000001907;ENSGALG00000003803;ENSGALG00000005016;ENSGALG00000007324;ENSGALG00000007357;ENSGALG00000009032;ENSGALG00000011814;ENSGALG00000012620;ENSGALG00000014661;ENSGALG00000014810;ENSGALG00000015008;ENSGALG00000015422;ENSGALG00000016044;ENSGALG00000016332;ENSGALG00000016433;ENSGALG00000026907;ENSGALG00000029301;ENSGALG00000030580;ENSGALG00000031991;ENSGALG00000034048;ENSGALG00000038059;…
GO:0001573	ganglioside metabolic process	2	16	0.0365083	0.410557	ENSGALG00000010083;ENSGALG00000014933
GO:0002714	positive regulation of B cell mediated immunity	2	16	0.0365083	0.410557	ENSGALG00000014152;ENSGALG00000031991
GO:0002823	negative regulation of adaptive immune response based on somatic recombination of immune receptors built from immunoglobulin superfamily domains	2	16	0.0365083	0.410557	ENSGALG00000004587;ENSGALG00000007357
GO:0002891	positive regulation of immunoglobulin mediated immune response	2	16	0.0365083	0.410557	ENSGALG00000014152;ENSGALG00000031991
GO:0035024	negative regulation of Rho protein signal transduction	2	16	0.0365083	0.410557	ENSGALG00000007357;ENSGALG00000017196
GO:0060261	positive regulation of transcription initiation from RNA polymerase II promoter	2	16	0.0365083	0.410557	ENSGALG00000003248;ENSGALG00000016995
GO:0071470	cellular response to osmotic stress	2	16	0.0365083	0.410557	ENSGALG00000011080;ENSGALG00000011708
GO:2001032	regulation of double-strand break repair via nonhomologous end joining	2	16	0.0365083	0.410557	ENSGALG00000014152;ENSGALG00000031991
GO:0009725	response to hormone	12	351	0.0370639	0.410557	ENSGALG00000001857;ENSGALG00000003803;ENSGALG00000007226;ENSGALG00000007324;ENSGALG00000013210;ENSGALG00000014786;ENSGALG00000014824;ENSGALG00000015008;ENSGALG00000015027;ENSGALG00000027374;ENSGALG00000038059;ENSGALG00000039101
GO:0001188	RNA polymerase I preinitiation complex assembly	1	2	0.0378108	0.410557	ENSGALG00000038495
GO:0002121	inter-male aggressive behavior	1	2	0.0378108	0.410557	ENSGALG00000014944
GO:0002635	negative regulation of germinal center formation	1	2	0.0378108	0.410557	ENSGALG00000004587
GO:0003130	BMP signaling pathway involved in heart induction	1	2	0.0378108	0.410557	ENSGALG00000029301
GO:0003133	endodermal-mesodermal cell signaling	1	2	0.0378108	0.410557	ENSGALG00000029301
GO:0003134	endodermal-mesodermal cell signaling involved in heart induction	1	2	0.0378108	0.410557	ENSGALG00000029301
GO:0003331	positive regulation of extracellular matrix constituent secretion	1	2	0.0378108	0.410557	ENSGALG00000029301
GO:0005997	xylulose metabolic process	1	2	0.0378108	0.410557	ENSGALG00000006173
GO:0006203	dGTP catabolic process	1	2	0.0378108	0.410557	ENSGALG00000016994
GO:0006210	thymine catabolic process	1	2	0.0378108	0.410557	ENSGALG00000010211
GO:0006218	uridine catabolic process	1	2	0.0378108	0.410557	ENSGALG00000013073
GO:0006573	valine metabolic process	1	2	0.0378108	0.410557	ENSGALG00000010211
GO:0006574	valine catabolic process	1	2	0.0378108	0.410557	ENSGALG00000010211
GO:0007597	blood coagulation, intrinsic pathway	1	2	0.0378108	0.410557	ENSGALG00000004591
GO:0008655	pyrimidine-containing compound salvage	1	2	0.0378108	0.410557	ENSGALG00000013073
GO:0009597	detection of virus	1	2	0.0378108	0.410557	ENSGALG00000014798
GO:0010138	pyrimidine ribonucleotide salvage	1	2	0.0378108	0.410557	ENSGALG00000013073
GO:0010887	negative regulation of cholesterol storage	1	2	0.0378108	0.410557	ENSGALG00000038059
GO:0015860	purine nucleoside transmembrane transport	1	2	0.0378108	0.410557	ENSGALG00000012593
GO:0015862	uridine transport	1	2	0.0378108	0.410557	ENSGALG00000012593
GO:0015864	pyrimidine nucleoside transport	1	2	0.0378108	0.410557	ENSGALG00000012593
GO:0016560	protein import into peroxisome matrix, docking	1	2	0.0378108	0.410557	ENSGALG00000007832
GO:0019859	thymine metabolic process	1	2	0.0378108	0.410557	ENSGALG00000010211
GO:0021551	central nervous system morphogenesis	1	2	0.0378108	0.410557	ENSGALG00000003126
GO:0032262	pyrimidine nucleotide salvage	1	2	0.0378108	0.410557	ENSGALG00000013073
GO:0032345	negative regulation of aldosterone metabolic process	1	2	0.0378108	0.410557	ENSGALG00000029301
GO:0032348	negative regulation of aldosterone biosynthetic process	1	2	0.0378108	0.410557	ENSGALG00000029301
GO:0032762	mast cell cytokine production	1	2	0.0378108	0.410557	ENSGALG00000007357
GO:0032763	regulation of mast cell cytokine production	1	2	0.0378108	0.410557	ENSGALG00000007357
GO:0033624	negative regulation of integrin activation	1	2	0.0378108	0.410557	ENSGALG00000014824
GO:0035026	leading edge cell differentiation	1	2	0.0378108	0.410557	ENSGALG00000003803
GO:0035609	C-terminal protein deglutamylation	1	2	0.0378108	0.410557	ENSGALG00000012595
GO:0035720	intraciliary anterograde transport	1	2	0.0378108	0.410557	ENSGALG00000016321
GO:0035722	interleukin-12-mediated signaling pathway	1	2	0.0378108	0.410557	ENSGALG00000015027
GO:0038165	oncostatin-M-mediated signaling pathway	1	2	0.0378108	0.410557	ENSGALG00000014716
GO:0040030	regulation of molecular function, epigenetic	1	2	0.0378108	0.410557	ENSGALG00000039101
GO:0042262	DNA protection	1	2	0.0378108	0.410557	ENSGALG00000016994
GO:0042732	D-xylose metabolic process	1	2	0.0378108	0.410557	ENSGALG00000006173
GO:0043097	pyrimidine nucleoside salvage	1	2	0.0378108	0.410557	ENSGALG00000013073
GO:0043615	astrocyte cell migration	1	2	0.0378108	0.410557	ENSGALG00000014933
GO:0043987	histone H3-S10 phosphorylation	1	2	0.0378108	0.410557	ENSGALG00000030580
GO:0044206	UMP salvage	1	2	0.0378108	0.410557	ENSGALG00000013073
GO:0046070	dGTP metabolic process	1	2	0.0378108	0.410557	ENSGALG00000016994
GO:0046108	uridine metabolic process	1	2	0.0378108	0.410557	ENSGALG00000013073
GO:0048289	isotype switching to IgE isotypes	1	2	0.0378108	0.410557	ENSGALG00000007357
GO:0048293	regulation of isotype switching to IgE isotypes	1	2	0.0378108	0.410557	ENSGALG00000007357
GO:0048294	negative regulation of isotype switching to IgE isotypes	1	2	0.0378108	0.410557	ENSGALG00000007357
GO:0048807	female genitalia morphogenesis	1	2	0.0378108	0.410557	ENSGALG00000007324
GO:0060151	peroxisome localization	1	2	0.0378108	0.410557	ENSGALG00000007832
GO:0060152	microtubule-based peroxisome localization	1	2	0.0378108	0.410557	ENSGALG00000007832
GO:0060414	aorta smooth muscle tissue morphogenesis	1	2	0.0378108	0.410557	ENSGALG00000011708
GO:0061582	intestinal epithelial cell migration	1	2	0.0378108	0.410557	ENSGALG00000004438
GO:0071922	regulation of cohesin loading	1	2	0.0378108	0.410557	ENSGALG00000001907
GO:0098908	regulation of neuronal action potential	1	2	0.0378108	0.410557	ENSGALG00000036971
GO:0098958	retrograde axonal transport of mitochondrion	1	2	0.0378108	0.410557	ENSGALG00000012595
GO:0099538	synaptic signaling via neuropeptide	1	2	0.0378108	0.410557	ENSGALG00000012594
GO:0099540	trans-synaptic signaling by neuropeptide	1	2	0.0378108	0.410557	ENSGALG00000012594
GO:1901509	regulation of endothelial tube morphogenesis	1	2	0.0378108	0.410557	ENSGALG00000003295
GO:1904674	positive regulation of somatic stem cell population maintenance	1	2	0.0378108	0.410557	ENSGALG00000007324
GO:1905150	regulation of voltage-gated sodium channel activity	1	2	0.0378108	0.410557	ENSGALG00000036971
GO:1990164	histone H2A phosphorylation	1	2	0.0378108	0.410557	ENSGALG00000030580
GO:2000065	negative regulation of cortisol biosynthetic process	1	2	0.0378108	0.410557	ENSGALG00000029301
GO:0016445	somatic diversification of immunoglobulins	3	39	0.0379019	0.410557	ENSGALG00000007357;ENSGALG00000014152;ENSGALG00000031991
GO:0043367	CD4-positive, alpha-beta T cell differentiation	3	39	0.0379019	0.410557	ENSGALG00000004587;ENSGALG00000007357;ENSGALG00000014824
GO:0002822	regulation of adaptive immune response based on somatic recombination of immune receptors built from immunoglobulin superfamily domains	4	67	0.038947	0.410557	ENSGALG00000004587;ENSGALG00000007357;ENSGALG00000014152;ENSGALG00000031991
GO:0090100	positive regulation of transmembrane receptor protein serine/threonine kinase signaling pathway	4	67	0.038947	0.410557	ENSGALG00000003803;ENSGALG00000008747;ENSGALG00000015027;ENSGALG00000029301
GO:0048878	chemical homeostasis	18	602	0.0397238	0.410557	ENSGALG00000001857;ENSGALG00000002182;ENSGALG00000002374;ENSGALG00000003582;ENSGALG00000007324;ENSGALG00000009988;ENSGALG00000010707;ENSGALG00000012592;ENSGALG00000012620;ENSGALG00000014268;ENSGALG00000014786;ENSGALG00000014824;ENSGALG00000014933;ENSGALG00000019979;ENSGALG00000027564;ENSGALG00000029416;ENSGALG00000038059;ENSGALG00000038495
GO:0051254	positive regulation of RNA metabolic process	28	1041	0.0402091	0.410557	ENSGALG00000002182;ENSGALG00000003106;ENSGALG00000003126;ENSGALG00000003248;ENSGALG00000003803;ENSGALG00000003952;ENSGALG00000004587;ENSGALG00000005377;ENSGALG00000007324;ENSGALG00000007845;ENSGALG00000008747;ENSGALG00000011814;ENSGALG00000012000;ENSGALG00000012620;ENSGALG00000012671;ENSGALG00000014786;ENSGALG00000014933;ENSGALG00000015119;ENSGALG00000015407;ENSGALG00000016995;ENSGALG00000020569;…
GO:0110020	regulation of actomyosin structure organization	4	68	0.0407851	0.410557	ENSGALG00000011209;ENSGALG00000014786;ENSGALG00000014824;ENSGALG00000042552
GO:0002820	negative regulation of adaptive immune response	2	17	0.0408654	0.410557	ENSGALG00000004587;ENSGALG00000007357
GO:0003176	aortic valve development	2	17	0.0408654	0.410557	ENSGALG00000009957;ENSGALG00000029301
GO:0072529	pyrimidine-containing compound catabolic process	2	17	0.0408654	0.410557	ENSGALG00000010211;ENSGALG00000013073
GO:0050954	sensory perception of mechanical stimulus	5	99	0.0409296	0.410557	ENSGALG00000003582;ENSGALG00000014268;ENSGALG00000014933;ENSGALG00000042552;ENSGALG00000043367
GO:0007626	locomotory behavior	6	133	0.0420809	0.410557	ENSGALG00000007832;ENSGALG00000012595;ENSGALG00000014933;ENSGALG00000015419;ENSGALG00000036971;ENSGALG00000042598
GO:0032231	regulation of actin filament bundle assembly	4	69	0.0426717	0.410557	ENSGALG00000011209;ENSGALG00000014786;ENSGALG00000014824;ENSGALG00000042552
GO:0051058	negative regulation of small GTPase mediated signal transduction	3	41	0.0430117	0.410557	ENSGALG00000007357;ENSGALG00000017196;ENSGALG00000030960
GO:0048729	tissue morphogenesis	13	401	0.0440432	0.410557	ENSGALG00000003295;ENSGALG00000003631;ENSGALG00000003803;ENSGALG00000007324;ENSGALG00000008747;ENSGALG00000009957;ENSGALG00000011708;ENSGALG00000012620;ENSGALG00000014944;ENSGALG00000015422;ENSGALG00000029301;ENSGALG00000038260;ENSGALG00000041365
GO:0030038	contractile actin filament bundle assembly	4	70	0.0446069	0.410557	ENSGALG00000011209;ENSGALG00000014786;ENSGALG00000014824;ENSGALG00000042552
GO:0043149	stress fiber assembly	4	70	0.0446069	0.410557	ENSGALG00000011209;ENSGALG00000014786;ENSGALG00000014824;ENSGALG00000042552
GO:0001649	osteoblast differentiation	6	135	0.0447081	0.410557	ENSGALG00000005377;ENSGALG00000007226;ENSGALG00000007324;ENSGALG00000012620;ENSGALG00000014716;ENSGALG00000029301
GO:0008156	negative regulation of DNA replication	2	18	0.0454072	0.410557	ENSGALG00000001907;ENSGALG00000026907
GO:0030224	monocyte differentiation	2	18	0.0454072	0.410557	ENSGALG00000010707;ENSGALG00000030800
GO:0030511	positive regulation of transforming growth factor beta receptor signaling pathway	2	18	0.0454072	0.410557	ENSGALG00000003803;ENSGALG00000008747
GO:0048009	insulin-like growth factor receptor signaling pathway	2	18	0.0454072	0.410557	ENSGALG00000014786;ENSGALG00000029301
GO:0050869	negative regulation of B cell activation	2	18	0.0454072	0.410557	ENSGALG00000004587;ENSGALG00000007357
GO:1903131	mononuclear cell differentiation	2	18	0.0454072	0.410557	ENSGALG00000010707;ENSGALG00000030800
GO:1903846	positive regulation of cellular response to transforming growth factor beta stimulus	2	18	0.0454072	0.410557	ENSGALG00000003803;ENSGALG00000008747
GO:0002285	lymphocyte activation involved in immune response	5	102	0.0455673	0.410557	ENSGALG00000004587;ENSGALG00000007357;ENSGALG00000014152;ENSGALG00000014824;ENSGALG00000031991
GO:0046323	glucose import	3	42	0.0456894	0.410557	ENSGALG00000001857;ENSGALG00000004889;ENSGALG00000007226
GO:0072332	intrinsic apoptotic signaling pathway by p53 class mediator	3	42	0.0456894	0.410557	ENSGALG00000005377;ENSGALG00000007324;ENSGALG00000011080
GO:0006357	regulation of transcription by RNA polymerase II	34	1328	0.0457926	0.410557	ENSGALG00000002182;ENSGALG00000003106;ENSGALG00000003248;ENSGALG00000003803;ENSGALG00000003952;ENSGALG00000005016;ENSGALG00000005377;ENSGALG00000007324;ENSGALG00000007357;ENSGALG00000007845;ENSGALG00000008238;ENSGALG00000008747;ENSGALG00000011630;ENSGALG00000011814;ENSGALG00000012620;ENSGALG00000012671;ENSGALG00000013129;ENSGALG00000014786;ENSGALG00000014933;ENSGALG00000015008;ENSGALG00000015119;…
GO:0044265	cellular macromolecule catabolic process	19	656	0.0460152	0.410557	ENSGALG00000001848;ENSGALG00000003295;ENSGALG00000003803;ENSGALG00000004037;ENSGALG00000004455;ENSGALG00000004587;ENSGALG00000006181;ENSGALG00000009971;ENSGALG00000010199;ENSGALG00000012000;ENSGALG00000012595;ENSGALG00000014743;ENSGALG00000014810;ENSGALG00000014930;ENSGALG00000015036;ENSGALG00000016050;ENSGALG00000016994;ENSGALG00000030960;ENSGALG00000042598
GO:0060255	regulation of macromolecule metabolic process	80	3555	0.0463947	0.410557	ENSGALG00000001907;ENSGALG00000002182;ENSGALG00000002347;ENSGALG00000003106;ENSGALG00000003126;ENSGALG00000003248;ENSGALG00000003775;ENSGALG00000003803;ENSGALG00000003935;ENSGALG00000003952;ENSGALG00000004037;ENSGALG00000004046;ENSGALG00000004587;ENSGALG00000004591;ENSGALG00000005016;ENSGALG00000005377;ENSGALG00000006181;ENSGALG00000007324;ENSGALG00000007357;ENSGALG00000007835;ENSGALG00000007845;…
GO:0009749	response to glucose	4	71	0.0465905	0.410557	ENSGALG00000001857;ENSGALG00000010707;ENSGALG00000012592;ENSGALG00000027564
GO:1903531	negative regulation of secretion by cell	4	71	0.0465905	0.410557	ENSGALG00000007912;ENSGALG00000012671;ENSGALG00000027564;ENSGALG00000038059
GO:0009755	hormone-mediated signaling pathway	5	103	0.0471801	0.410557	ENSGALG00000003803;ENSGALG00000007226;ENSGALG00000007324;ENSGALG00000015008;ENSGALG00000039101
GO:0048015	phosphatidylinositol-mediated signaling	5	103	0.0471801	0.410557	ENSGALG00000002347;ENSGALG00000003126;ENSGALG00000008907;ENSGALG00000012594;ENSGALG00000014786
GO:0042127	regulation of cell proliferation	24	878	0.0475266	0.410557	ENSGALG00000001907;ENSGALG00000002182;ENSGALG00000003126;ENSGALG00000003935;ENSGALG00000004587;ENSGALG00000007324;ENSGALG00000007357;ENSGALG00000009957;ENSGALG00000010580;ENSGALG00000011838;ENSGALG00000012594;ENSGALG00000012595;ENSGALG00000012620;ENSGALG00000012671;ENSGALG00000013211;ENSGALG00000014716;ENSGALG00000015407;ENSGALG00000015422;ENSGALG00000020557;ENSGALG00000027374;ENSGALG00000027707;…
GO:0010647	positive regulation of cell communication	26	968	0.0478211	0.410557	ENSGALG00000001857;ENSGALG00000003126;ENSGALG00000003582;ENSGALG00000003775;ENSGALG00000003803;ENSGALG00000004455;ENSGALG00000004587;ENSGALG00000005377;ENSGALG00000007324;ENSGALG00000007845;ENSGALG00000008747;ENSGALG00000010707;ENSGALG00000011088;ENSGALG00000012594;ENSGALG00000012671;ENSGALG00000014712;ENSGALG00000014716;ENSGALG00000014786;ENSGALG00000015027;ENSGALG00000015422;ENSGALG00000027707;…
GO:0048519	negative regulation of biological process	69	3014	0.0480574	0.410557	ENSGALG00000001857;ENSGALG00000001907;ENSGALG00000002347;ENSGALG00000003126;ENSGALG00000003295;ENSGALG00000003803;ENSGALG00000003935;ENSGALG00000004037;ENSGALG00000004587;ENSGALG00000005016;ENSGALG00000005377;ENSGALG00000007226;ENSGALG00000007324;ENSGALG00000007357;ENSGALG00000007835;ENSGALG00000007845;ENSGALG00000007912;ENSGALG00000009032;ENSGALG00000009957;ENSGALG00000010580;ENSGALG00000010707;…
GO:0002562	somatic diversification of immune receptors via germline recombination within a single locus	3	43	0.0484477	0.410557	ENSGALG00000007357;ENSGALG00000014152;ENSGALG00000031991
GO:0016444	somatic cell DNA recombination	3	43	0.0484477	0.410557	ENSGALG00000007357;ENSGALG00000014152;ENSGALG00000031991
GO:1903052	positive regulation of proteolysis involved in cellular protein catabolic process	4	72	0.0486227	0.410557	ENSGALG00000003803;ENSGALG00000012595;ENSGALG00000014743;ENSGALG00000030960
GO:2000058	regulation of ubiquitin-dependent protein catabolic process	5	104	0.0488265	0.410557	ENSGALG00000003803;ENSGALG00000006181;ENSGALG00000012595;ENSGALG00000014743;ENSGALG00000030960
GO:0003416	endochondral bone growth	2	19	0.050125	0.410557	ENSGALG00000007226;ENSGALG00000015101
GO:0010586	miRNA metabolic process	2	19	0.050125	0.410557	ENSGALG00000004587;ENSGALG00000014810
GO:0045687	positive regulation of glial cell differentiation	2	19	0.050125	0.410557	ENSGALG00000014716;ENSGALG00000029301
GO:0051497	negative regulation of stress fiber assembly	2	19	0.050125	0.410557	ENSGALG00000014786;ENSGALG00000042552
GO:0060037	pharyngeal system development	2	19	0.050125	0.410557	ENSGALG00000012620;ENSGALG00000054080
GO:0097484	dendrite extension	2	19	0.050125	0.410557	ENSGALG00000007226;ENSGALG00000012594
GO:0030278	regulation of ossification	6	139	0.0502642	0.410557	ENSGALG00000007226;ENSGALG00000007324;ENSGALG00000012620;ENSGALG00000014716;ENSGALG00000014824;ENSGALG00000029301
GO:0007219	Notch signaling pathway	5	105	0.0505064	0.410557	ENSGALG00000007324;ENSGALG00000007357;ENSGALG00000012917;ENSGALG00000014716;ENSGALG00000029301
GO:0030198	extracellular matrix organization	7	175	0.0506202	0.410557	ENSGALG00000003726;ENSGALG00000004620;ENSGALG00000008747;ENSGALG00000009957;ENSGALG00000010583;ENSGALG00000015036;ENSGALG00000029301
GO:0007259	JAK-STAT cascade	4	73	0.0507031	0.410557	ENSGALG00000003126;ENSGALG00000012671;ENSGALG00000014716;ENSGALG00000030800
GO:0009746	response to hexose	4	73	0.0507031	0.410557	ENSGALG00000001857;ENSGALG00000010707;ENSGALG00000012592;ENSGALG00000027564
GO:0034284	response to monosaccharide	4	73	0.0507031	0.410557	ENSGALG00000001857;ENSGALG00000010707;ENSGALG00000012592;ENSGALG00000027564
GO:0006637	acyl-CoA metabolic process	3	44	0.0512859	0.410557	ENSGALG00000004882;ENSGALG00000009988;ENSGALG00000016993
GO:0035383	thioester metabolic process	3	44	0.0512859	0.410557	ENSGALG00000004882;ENSGALG00000009988;ENSGALG00000016993
GO:0023056	positive regulation of signaling	26	975	0.0513584	0.410557	ENSGALG00000001857;ENSGALG00000003126;ENSGALG00000003582;ENSGALG00000003775;ENSGALG00000003803;ENSGALG00000004455;ENSGALG00000004587;ENSGALG00000005377;ENSGALG00000007324;ENSGALG00000007845;ENSGALG00000008747;ENSGALG00000010707;ENSGALG00000011088;ENSGALG00000012594;ENSGALG00000012671;ENSGALG00000014712;ENSGALG00000014716;ENSGALG00000014786;ENSGALG00000015027;ENSGALG00000015422;ENSGALG00000027707;…
GO:0030111	regulation of Wnt signaling pathway	8	213	0.0517688	0.410557	ENSGALG00000003803;ENSGALG00000004455;ENSGALG00000005377;ENSGALG00000011088;ENSGALG00000027655;ENSGALG00000029301;ENSGALG00000036095;ENSGALG00000040156
GO:0045944	positive regulation of transcription by RNA polymerase II	21	753	0.051803	0.410557	ENSGALG00000002182;ENSGALG00000003106;ENSGALG00000003248;ENSGALG00000003803;ENSGALG00000003952;ENSGALG00000005377;ENSGALG00000007324;ENSGALG00000007845;ENSGALG00000008747;ENSGALG00000012671;ENSGALG00000014786;ENSGALG00000014933;ENSGALG00000015119;ENSGALG00000015407;ENSGALG00000016995;ENSGALG00000029301;ENSGALG00000030580;ENSGALG00000032659;ENSGALG00000038059;ENSGALG00000038495;ENSGALG00000041365
GO:0048017	inositol lipid-mediated signaling	5	106	0.05222	0.410557	ENSGALG00000002347;ENSGALG00000003126;ENSGALG00000008907;ENSGALG00000012594;ENSGALG00000014786
GO:0002819	regulation of adaptive immune response	4	74	0.0528318	0.410557	ENSGALG00000004587;ENSGALG00000007357;ENSGALG00000014152;ENSGALG00000031991
GO:0017148	negative regulation of translation	4	74	0.0528318	0.410557	ENSGALG00000004587;ENSGALG00000012000;ENSGALG00000014930;ENSGALG00000042598
GO:1903050	regulation of proteolysis involved in cellular protein catabolic process	6	141	0.0531945	0.410557	ENSGALG00000003803;ENSGALG00000006181;ENSGALG00000012595;ENSGALG00000014743;ENSGALG00000016994;ENSGALG00000030960
GO:0060322	head development	13	413	0.0533668	0.410557	ENSGALG00000003126;ENSGALG00000003631;ENSGALG00000004166;ENSGALG00000007832;ENSGALG00000012000;ENSGALG00000012594;ENSGALG00000012595;ENSGALG00000012618;ENSGALG00000012620;ENSGALG00000016332;ENSGALG00000029301;ENSGALG00000038495;ENSGALG00000039735
GO:0009892	negative regulation of metabolic process	40	1627	0.053636	0.410557	ENSGALG00000001857;ENSGALG00000001907;ENSGALG00000003803;ENSGALG00000003935;ENSGALG00000004587;ENSGALG00000005016;ENSGALG00000007324;ENSGALG00000007357;ENSGALG00000007835;ENSGALG00000007845;ENSGALG00000009032;ENSGALG00000011080;ENSGALG00000011088;ENSGALG00000011814;ENSGALG00000012000;ENSGALG00000012594;ENSGALG00000012620;ENSGALG00000014661;ENSGALG00000014810;ENSGALG00000014930;ENSGALG00000015008;…
GO:0006954	inflammatory response	10	292	0.0536559	0.410557	ENSGALG00000001857;ENSGALG00000003295;ENSGALG00000003775;ENSGALG00000007357;ENSGALG00000014824;ENSGALG00000015027;ENSGALG00000016332;ENSGALG00000020386;ENSGALG00000029301;ENSGALG00000038059
GO:0002181	cytoplasmic translation	3	45	0.054203	0.410557	ENSGALG00000014700;ENSGALG00000029897;ENSGALG00000033196
GO:0044238	primary metabolic process	144	6893	0.054563	0.410557	ENSGALG00000000255;ENSGALG00000001848;ENSGALG00000001857;ENSGALG00000001907;ENSGALG00000002155;ENSGALG00000002182;ENSGALG00000002347;ENSGALG00000003106;ENSGALG00000003126;ENSGALG00000003248;ENSGALG00000003295;ENSGALG00000003582;ENSGALG00000003726;ENSGALG00000003775;ENSGALG00000003803;ENSGALG00000003935;ENSGALG00000003952;ENSGALG00000004037;ENSGALG00000004046;ENSGALG00000004455;ENSGALG00000004587;…
GO:0030522	intracellular receptor signaling pathway	6	142	0.0546979	0.410557	ENSGALG00000002182;ENSGALG00000003803;ENSGALG00000007324;ENSGALG00000014773;ENSGALG00000015008;ENSGALG00000042598
GO:0001953	negative regulation of cell-matrix adhesion	2	20	0.0550105	0.410557	ENSGALG00000007357;ENSGALG00000014786
GO:0032232	negative regulation of actin filament bundle assembly	2	20	0.0550105	0.410557	ENSGALG00000014786;ENSGALG00000042552
GO:0034311	diol metabolic process	2	20	0.0550105	0.410557	ENSGALG00000011213;ENSGALG00000014711
GO:0035384	thioester biosynthetic process	2	20	0.0550105	0.410557	ENSGALG00000004882;ENSGALG00000009988
GO:0046636	negative regulation of alpha-beta T cell activation	2	20	0.0550105	0.410557	ENSGALG00000004587;ENSGALG00000007357
GO:0071616	acyl-CoA biosynthetic process	2	20	0.0550105	0.410557	ENSGALG00000004882;ENSGALG00000009988
GO:0031323	regulation of cellular metabolic process	80	3586	0.0555459	0.410557	ENSGALG00000001857;ENSGALG00000001907;ENSGALG00000002182;ENSGALG00000002347;ENSGALG00000003106;ENSGALG00000003126;ENSGALG00000003248;ENSGALG00000003775;ENSGALG00000003803;ENSGALG00000003935;ENSGALG00000003952;ENSGALG00000004037;ENSGALG00000004046;ENSGALG00000004587;ENSGALG00000005016;ENSGALG00000005377;ENSGALG00000006181;ENSGALG00000007324;ENSGALG00000007357;ENSGALG00000007845;ENSGALG00000008238;…
GO:0002023	reduction of food intake in response to dietary excess	1	3	0.056179	0.410557	ENSGALG00000012592
GO:0006104	succinyl-CoA metabolic process	1	3	0.056179	0.410557	ENSGALG00000016993
GO:0006208	pyrimidine nucleobase catabolic process	1	3	0.056179	0.410557	ENSGALG00000010211
GO:0006222	UMP biosynthetic process	1	3	0.056179	0.410557	ENSGALG00000013073
GO:0006546	glycine catabolic process	1	3	0.056179	0.410557	ENSGALG00000015053
GO:0006610	ribosomal protein import into nucleus	1	3	0.056179	0.410557	ENSGALG00000014740
GO:0006667	sphinganine metabolic process	1	3	0.056179	0.410557	ENSGALG00000011213
GO:0007341	penetration of zona pellucida	1	3	0.056179	0.410557	ENSGALG00000014933
GO:0007619	courtship behavior	1	3	0.056179	0.410557	ENSGALG00000014933
GO:0009146	purine nucleoside triphosphate catabolic process	1	3	0.056179	0.410557	ENSGALG00000016994
GO:0009174	pyrimidine ribonucleoside monophosphate biosynthetic process	1	3	0.056179	0.410557	ENSGALG00000013073
GO:0009217	purine deoxyribonucleoside triphosphate catabolic process	1	3	0.056179	0.410557	ENSGALG00000016994
GO:0009448	gamma-aminobutyric acid metabolic process	1	3	0.056179	0.410557	ENSGALG00000003582
GO:0009957	epidermal cell fate specification	1	3	0.056179	0.410557	ENSGALG00000012620
GO:0010481	epidermal cell division	1	3	0.056179	0.410557	ENSGALG00000007324
GO:0010482	regulation of epidermal cell division	1	3	0.056179	0.410557	ENSGALG00000007324
GO:0016338	calcium-independent cell-cell adhesion via plasma membrane cell-adhesion molecules	1	3	0.056179	0.410557	ENSGALG00000029301
GO:0019695	choline metabolic process	1	3	0.056179	0.410557	ENSGALG00000004491
GO:0031547	brain-derived neurotrophic factor receptor signaling pathway	1	3	0.056179	0.410557	ENSGALG00000012594
GO:0031944	negative regulation of glucocorticoid metabolic process	1	3	0.056179	0.410557	ENSGALG00000029301
GO:0031947	negative regulation of glucocorticoid biosynthetic process	1	3	0.056179	0.410557	ENSGALG00000029301
GO:0033129	positive regulation of histone phosphorylation	1	3	0.056179	0.410557	ENSGALG00000030580
GO:0033684	regulation of luteinizing hormone secretion	1	3	0.056179	0.410557	ENSGALG00000012671
GO:0035610	protein side chain deglutamylation	1	3	0.056179	0.410557	ENSGALG00000012595
GO:0035844	cloaca development	1	3	0.056179	0.410557	ENSGALG00000007324
GO:0038129	ERBB3 signaling pathway	1	3	0.056179	0.410557	ENSGALG00000015422
GO:0042482	positive regulation of odontogenesis	1	3	0.056179	0.410557	ENSGALG00000029301
GO:0042985	negative regulation of amyloid precursor protein biosynthetic process	1	3	0.056179	0.410557	ENSGALG00000016996
GO:0043379	memory T cell differentiation	1	3	0.056179	0.410557	ENSGALG00000007357
GO:0043380	regulation of memory T cell differentiation	1	3	0.056179	0.410557	ENSGALG00000007357
GO:0043504	mitochondrial DNA repair	1	3	0.056179	0.410557	ENSGALG00000004037
GO:0044571	[2Fe-2S] cluster assembly	1	3	0.056179	0.410557	ENSGALG00000011079
GO:0045026	plasma membrane fusion	1	3	0.056179	0.410557	ENSGALG00000009957
GO:0045168	cell-cell signaling involved in cell fate commitment	1	3	0.056179	0.410557	ENSGALG00000026271
GO:0045617	negative regulation of keratinocyte differentiation	1	3	0.056179	0.410557	ENSGALG00000007324
GO:0045875	negative regulation of sister chromatid cohesion	1	3	0.056179	0.410557	ENSGALG00000001907
GO:0046331	lateral inhibition	1	3	0.056179	0.410557	ENSGALG00000026271
GO:0048550	negative regulation of pinocytosis	1	3	0.056179	0.410557	ENSGALG00000038059
GO:0048861	leukemia inhibitory factor signaling pathway	1	3	0.056179	0.410557	ENSGALG00000014716
GO:0051414	response to cortisol	1	3	0.056179	0.410557	ENSGALG00000027374
GO:0060128	corticotropin hormone secreting cell differentiation	1	3	0.056179	0.410557	ENSGALG00000029301
GO:0060179	male mating behavior	1	3	0.056179	0.410557	ENSGALG00000014933
GO:0060197	cloacal septation	1	3	0.056179	0.410557	ENSGALG00000007324
GO:0061026	cardiac muscle tissue regeneration	1	3	0.056179	0.410557	ENSGALG00000003126
GO:0061113	pancreas morphogenesis	1	3	0.056179	0.410557	ENSGALG00000002182
GO:0061470	T follicular helper cell differentiation	1	3	0.056179	0.410557	ENSGALG00000004587
GO:0070106	interleukin-27-mediated signaling pathway	1	3	0.056179	0.410557	ENSGALG00000014716
GO:0070425	negative regulation of nucleotide-binding oligomerization domain containing signaling pathway	1	3	0.056179	0.410557	ENSGALG00000014773
GO:0070433	negative regulation of nucleotide-binding oligomerization domain containing 2 signaling pathway	1	3	0.056179	0.410557	ENSGALG00000014773
GO:0071349	cellular response to interleukin-12	1	3	0.056179	0.410557	ENSGALG00000015027
GO:0071638	negative regulation of monocyte chemotactic protein-1 production	1	3	0.056179	0.410557	ENSGALG00000014773
GO:0071921	cohesin loading	1	3	0.056179	0.410557	ENSGALG00000001907
GO:0071932	replication fork reversal	1	3	0.056179	0.410557	ENSGALG00000004037
GO:0072138	mesenchymal cell proliferation involved in ureteric bud development	1	3	0.056179	0.410557	ENSGALG00000029301
GO:0090186	regulation of pancreatic juice secretion	1	3	0.056179	0.410557	ENSGALG00000038059
GO:0090188	negative regulation of pancreatic juice secretion	1	3	0.056179	0.410557	ENSGALG00000038059
GO:0098708	glucose import across plasma membrane	1	3	0.056179	0.410557	ENSGALG00000004889
GO:0099183	trans-synaptic signaling by BDNF, modulating synaptic transmission	1	3	0.056179	0.410557	ENSGALG00000012594
GO:0099191	trans-synaptic signaling by BDNF	1	3	0.056179	0.410557	ENSGALG00000012594
GO:0120182	regulation of focal adhesion disassembly	1	3	0.056179	0.410557	ENSGALG00000014786
GO:0120183	positive regulation of focal adhesion disassembly	1	3	0.056179	0.410557	ENSGALG00000014786
GO:0140009	L-aspartate import across plasma membrane	1	3	0.056179	0.410557	ENSGALG00000003582
GO:1902218	regulation of intrinsic apoptotic signaling pathway in response to osmotic stress	1	3	0.056179	0.410557	ENSGALG00000011080
GO:1902219	negative regulation of intrinsic apoptotic signaling pathway in response to osmotic stress	1	3	0.056179	0.410557	ENSGALG00000011080
GO:1902412	regulation of mitotic cytokinesis	1	3	0.056179	0.410557	ENSGALG00000007537
GO:1902581	multi-organism cellular localization	1	3	0.056179	0.410557	ENSGALG00000019979
GO:1902583	multi-organism intracellular transport	1	3	0.056179	0.410557	ENSGALG00000019979
GO:1902809	regulation of skeletal muscle fiber differentiation	1	3	0.056179	0.410557	ENSGALG00000014769
GO:1902990	mitotic telomere maintenance via semi-conservative replication	1	3	0.056179	0.410557	ENSGALG00000004037
GO:1904694	negative regulation of vascular smooth muscle contraction	1	3	0.056179	0.410557	ENSGALG00000017196
GO:1905072	cardiac jelly development	1	3	0.056179	0.410557	ENSGALG00000029301
GO:1905222	atrioventricular canal morphogenesis	1	3	0.056179	0.410557	ENSGALG00000029301
GO:1990416	cellular response to brain-derived neurotrophic factor stimulus	1	3	0.056179	0.410557	ENSGALG00000012594
GO:2000370	positive regulation of clathrin-dependent endocytosis	1	3	0.056179	0.410557	ENSGALG00000003803
GO:2000416	regulation of eosinophil migration	1	3	0.056179	0.410557	ENSGALG00000014824
GO:2000721	positive regulation of transcription from RNA polymerase II promoter involved in smooth muscle cell differentiation	1	3	0.056179	0.410557	ENSGALG00000008747
GO:2001206	positive regulation of osteoclast development	1	3	0.056179	0.410557	ENSGALG00000010707
GO:0006367	transcription initiation from RNA polymerase II promoter	3	46	0.0571981	0.413774	ENSGALG00000003248;ENSGALG00000011814;ENSGALG00000016995
GO:0035710	CD4-positive, alpha-beta T cell activation	3	46	0.0571981	0.413774	ENSGALG00000004587;ENSGALG00000007357;ENSGALG00000014824
GO:0071347	cellular response to interleukin-1	3	46	0.0571981	0.413774	ENSGALG00000003295;ENSGALG00000004587;ENSGALG00000030580
GO:0097306	cellular response to alcohol	3	46	0.0571981	0.413774	ENSGALG00000012620;ENSGALG00000014824;ENSGALG00000027374
GO:0097696	STAT cascade	4	76	0.0572332	0.413774	ENSGALG00000003126;ENSGALG00000012671;ENSGALG00000014716;ENSGALG00000030800
GO:0048585	negative regulation of response to stimulus	25	941	0.05743	0.414307	ENSGALG00000001857;ENSGALG00000003295;ENSGALG00000003803;ENSGALG00000003935;ENSGALG00000004587;ENSGALG00000005377;ENSGALG00000007324;ENSGALG00000007357;ENSGALG00000011080;ENSGALG00000012620;ENSGALG00000014277;ENSGALG00000014773;ENSGALG00000014824;ENSGALG00000015008;ENSGALG00000017196;ENSGALG00000019894;ENSGALG00000027564;ENSGALG00000027655;ENSGALG00000029301;ENSGALG00000030960;ENSGALG00000031991;…
GO:0043603	cellular amide metabolic process	18	633	0.0591809	0.423279	ENSGALG00000004046;ENSGALG00000004587;ENSGALG00000004882;ENSGALG00000009027;ENSGALG00000009988;ENSGALG00000010083;ENSGALG00000012000;ENSGALG00000012594;ENSGALG00000014700;ENSGALG00000014711;ENSGALG00000014930;ENSGALG00000014933;ENSGALG00000014939;ENSGALG00000015002;ENSGALG00000016993;ENSGALG00000029897;ENSGALG00000033196;ENSGALG00000042598
GO:0051173	positive regulation of nitrogen compound metabolic process	45	1878	0.059334	0.423279	ENSGALG00000002182;ENSGALG00000002347;ENSGALG00000003106;ENSGALG00000003126;ENSGALG00000003248;ENSGALG00000003775;ENSGALG00000003803;ENSGALG00000003952;ENSGALG00000004037;ENSGALG00000004046;ENSGALG00000004587;ENSGALG00000005377;ENSGALG00000007324;ENSGALG00000007357;ENSGALG00000007845;ENSGALG00000008747;ENSGALG00000009971;ENSGALG00000011814;ENSGALG00000012000;ENSGALG00000012594;ENSGALG00000012595;…
GO:0009612	response to mechanical stimulus	4	77	0.0595056	0.423279	ENSGALG00000003582;ENSGALG00000014268;ENSGALG00000014824;ENSGALG00000020386
GO:0046907	intracellular transport	24	900	0.0598477	0.423279	ENSGALG00000003688;ENSGALG00000003803;ENSGALG00000004166;ENSGALG00000007832;ENSGALG00000007912;ENSGALG00000010087;ENSGALG00000011155;ENSGALG00000011373;ENSGALG00000011697;ENSGALG00000012595;ENSGALG00000013210;ENSGALG00000014740;ENSGALG00000014773;ENSGALG00000014786;ENSGALG00000014914;ENSGALG00000015014;ENSGALG00000015036;ENSGALG00000015713;ENSGALG00000016321;ENSGALG00000016433;ENSGALG00000017658;…
GO:0000038	very long-chain fatty acid metabolic process	2	21	0.0600557	0.423279	ENSGALG00000009988;ENSGALG00000011704
GO:0016572	histone phosphorylation	2	21	0.0600557	0.423279	ENSGALG00000015027;ENSGALG00000030580
GO:0030261	chromosome condensation	2	21	0.0600557	0.423279	ENSGALG00000001907;ENSGALG00000016332
GO:0032373	positive regulation of sterol transport	2	21	0.0600557	0.423279	ENSGALG00000012620;ENSGALG00000038059
GO:0032376	positive regulation of cholesterol transport	2	21	0.0600557	0.423279	ENSGALG00000012620;ENSGALG00000038059
GO:0045616	regulation of keratinocyte differentiation	2	21	0.0600557	0.423279	ENSGALG00000007324;ENSGALG00000038495
GO:0098868	bone growth	2	21	0.0600557	0.423279	ENSGALG00000007226;ENSGALG00000015101
GO:1901700	response to oxygen-containing compound	19	679	0.060814	0.427729	ENSGALG00000001857;ENSGALG00000003582;ENSGALG00000009957;ENSGALG00000010707;ENSGALG00000012592;ENSGALG00000012594;ENSGALG00000012618;ENSGALG00000012620;ENSGALG00000013210;ENSGALG00000014712;ENSGALG00000014773;ENSGALG00000014786;ENSGALG00000014824;ENSGALG00000015027;ENSGALG00000016994;ENSGALG00000020386;ENSGALG00000027374;ENSGALG00000027564;ENSGALG00000038059
GO:0009887	animal organ morphogenesis	18	636	0.0613644	0.430702	ENSGALG00000000255;ENSGALG00000002182;ENSGALG00000003803;ENSGALG00000004166;ENSGALG00000005377;ENSGALG00000007324;ENSGALG00000008747;ENSGALG00000011708;ENSGALG00000012594;ENSGALG00000012595;ENSGALG00000012618;ENSGALG00000012620;ENSGALG00000014268;ENSGALG00000014944;ENSGALG00000015407;ENSGALG00000015422;ENSGALG00000029301;ENSGALG00000038260
GO:0043487	regulation of RNA stability	4	78	0.0618254	0.433035	ENSGALG00000004587;ENSGALG00000012000;ENSGALG00000014810;ENSGALG00000042598
GO:0071704	organic substance metabolic process	149	7188	0.0629576	0.44005	ENSGALG00000000255;ENSGALG00000001848;ENSGALG00000001857;ENSGALG00000001907;ENSGALG00000002155;ENSGALG00000002182;ENSGALG00000002347;ENSGALG00000003106;ENSGALG00000003126;ENSGALG00000003248;ENSGALG00000003295;ENSGALG00000003582;ENSGALG00000003688;ENSGALG00000003726;ENSGALG00000003775;ENSGALG00000003803;ENSGALG00000003935;ENSGALG00000003952;ENSGALG00000004037;ENSGALG00000004046;ENSGALG00000004455;…
GO:0002200	somatic diversification of immune receptors	3	48	0.063418	0.440093	ENSGALG00000007357;ENSGALG00000014152;ENSGALG00000031991
GO:0002286	T cell activation involved in immune response	3	48	0.063418	0.440093	ENSGALG00000004587;ENSGALG00000007357;ENSGALG00000014824
GO:0010633	negative regulation of epithelial cell migration	3	48	0.063418	0.440093	ENSGALG00000003935;ENSGALG00000011209;ENSGALG00000036189
GO:0065008	regulation of biological quality	51	2177	0.0636213	0.440093	ENSGALG00000001857;ENSGALG00000002182;ENSGALG00000002374;ENSGALG00000003126;ENSGALG00000003582;ENSGALG00000003688;ENSGALG00000003775;ENSGALG00000003935;ENSGALG00000004037;ENSGALG00000004491;ENSGALG00000004587;ENSGALG00000004591;ENSGALG00000007324;ENSGALG00000007357;ENSGALG00000009032;ENSGALG00000009971;ENSGALG00000009988;ENSGALG00000010707;ENSGALG00000011080;ENSGALG00000011209;ENSGALG00000011814;…
GO:0009743	response to carbohydrate	4	79	0.0641925	0.440093	ENSGALG00000001857;ENSGALG00000010707;ENSGALG00000012592;ENSGALG00000027564
GO:0050680	negative regulation of epithelial cell proliferation	4	79	0.0641925	0.440093	ENSGALG00000003935;ENSGALG00000012620;ENSGALG00000012671;ENSGALG00000027374
GO:0002639	positive regulation of immunoglobulin production	2	22	0.0652527	0.440093	ENSGALG00000014152;ENSGALG00000031991
GO:0009311	oligosaccharide metabolic process	2	22	0.0652527	0.440093	ENSGALG00000013211;ENSGALG00000014933
GO:0010837	regulation of keratinocyte proliferation	2	22	0.0652527	0.440093	ENSGALG00000007324;ENSGALG00000027374
GO:0010874	regulation of cholesterol efflux	2	22	0.0652527	0.440093	ENSGALG00000012620;ENSGALG00000038059
GO:0043370	regulation of CD4-positive, alpha-beta T cell differentiation	2	22	0.0652527	0.440093	ENSGALG00000004587;ENSGALG00000007357
GO:0071108	protein K48-linked deubiquitination	2	22	0.0652527	0.440093	ENSGALG00000004455;ENSGALG00000008739
GO:0097755	positive regulation of blood vessel diameter	2	22	0.0652527	0.440093	ENSGALG00000011080;ENSGALG00000017196
GO:1905314	semi-lunar valve development	2	22	0.0652527	0.440093	ENSGALG00000009957;ENSGALG00000029301
GO:2000144	positive regulation of DNA-templated transcription, initiation	2	22	0.0652527	0.440093	ENSGALG00000003248;ENSGALG00000016995
GO:0007167	enzyme linked receptor protein signaling pathway	17	599	0.0664516	0.440093	ENSGALG00000001857;ENSGALG00000003126;ENSGALG00000003295;ENSGALG00000003803;ENSGALG00000003935;ENSGALG00000008747;ENSGALG00000009381;ENSGALG00000012594;ENSGALG00000014716;ENSGALG00000014786;ENSGALG00000015027;ENSGALG00000015119;ENSGALG00000015422;ENSGALG00000027707;ENSGALG00000029301;ENSGALG00000036189;ENSGALG00000036971
GO:0044257	cellular protein catabolic process	14	470	0.0665627	0.440093	ENSGALG00000001848;ENSGALG00000003295;ENSGALG00000003803;ENSGALG00000004455;ENSGALG00000006181;ENSGALG00000009971;ENSGALG00000010199;ENSGALG00000012595;ENSGALG00000014743;ENSGALG00000014930;ENSGALG00000015036;ENSGALG00000016050;ENSGALG00000016994;ENSGALG00000030960
GO:0035295	tube development	18	643	0.0666752	0.440093	ENSGALG00000000255;ENSGALG00000002155;ENSGALG00000003295;ENSGALG00000006904;ENSGALG00000007324;ENSGALG00000009957;ENSGALG00000011708;ENSGALG00000012594;ENSGALG00000012620;ENSGALG00000014716;ENSGALG00000015466;ENSGALG00000016044;ENSGALG00000027707;ENSGALG00000029301;ENSGALG00000036189;ENSGALG00000038495;ENSGALG00000041365;ENSGALG00000042552
GO:0021537	telencephalon development	6	150	0.0676468	0.440093	ENSGALG00000003126;ENSGALG00000007832;ENSGALG00000012594;ENSGALG00000012595;ENSGALG00000016332;ENSGALG00000029301
GO:0042592	homeostatic process	26	1005	0.0686953	0.440093	ENSGALG00000001857;ENSGALG00000002182;ENSGALG00000002374;ENSGALG00000003582;ENSGALG00000003935;ENSGALG00000004037;ENSGALG00000004587;ENSGALG00000007324;ENSGALG00000007357;ENSGALG00000009032;ENSGALG00000009988;ENSGALG00000010707;ENSGALG00000012592;ENSGALG00000012618;ENSGALG00000012620;ENSGALG00000014268;ENSGALG00000014786;ENSGALG00000014824;ENSGALG00000014933;ENSGALG00000014944;ENSGALG00000019979;…
GO:0065007	biological regulation	153	7420	0.0687804	0.440093	ENSGALG00000000255;ENSGALG00000000438;ENSGALG00000001857;ENSGALG00000001907;ENSGALG00000002165;ENSGALG00000002182;ENSGALG00000002347;ENSGALG00000002374;ENSGALG00000003106;ENSGALG00000003126;ENSGALG00000003248;ENSGALG00000003295;ENSGALG00000003582;ENSGALG00000003688;ENSGALG00000003726;ENSGALG00000003775;ENSGALG00000003803;ENSGALG00000003935;ENSGALG00000003952;ENSGALG00000004037;ENSGALG00000004046;…
GO:0003231	cardiac ventricle development	4	81	0.0690673	0.440093	ENSGALG00000003631;ENSGALG00000015422;ENSGALG00000038260;ENSGALG00000041365
GO:0014065	phosphatidylinositol 3-kinase signaling	4	81	0.0690673	0.440093	ENSGALG00000002347;ENSGALG00000003126;ENSGALG00000012594;ENSGALG00000014786
GO:0044267	cellular protein metabolic process	69	3076	0.0695397	0.440093	ENSGALG00000001848;ENSGALG00000002347;ENSGALG00000003126;ENSGALG00000003295;ENSGALG00000003726;ENSGALG00000003775;ENSGALG00000003803;ENSGALG00000003935;ENSGALG00000004046;ENSGALG00000004455;ENSGALG00000004587;ENSGALG00000004874;ENSGALG00000006181;ENSGALG00000007357;ENSGALG00000008539;ENSGALG00000008739;ENSGALG00000009021;ENSGALG00000009027;ENSGALG00000009957;ENSGALG00000009971;ENSGALG00000010083;…
GO:0009889	regulation of biosynthetic process	55	2386	0.0697911	0.440093	ENSGALG00000001857;ENSGALG00000001907;ENSGALG00000002182;ENSGALG00000003106;ENSGALG00000003126;ENSGALG00000003248;ENSGALG00000003803;ENSGALG00000003952;ENSGALG00000004037;ENSGALG00000004046;ENSGALG00000004587;ENSGALG00000005016;ENSGALG00000005377;ENSGALG00000007324;ENSGALG00000007357;ENSGALG00000007845;ENSGALG00000008238;ENSGALG00000008747;ENSGALG00000009032;ENSGALG00000011630;ENSGALG00000011814;…
GO:0045682	regulation of epidermis development	3	50	0.0699367	0.440093	ENSGALG00000007324;ENSGALG00000012620;ENSGALG00000038495
GO:0071333	cellular response to glucose stimulus	3	50	0.0699367	0.440093	ENSGALG00000001857;ENSGALG00000010707;ENSGALG00000027564
GO:0006366	transcription by RNA polymerase II	34	1379	0.0703866	0.440093	ENSGALG00000002182;ENSGALG00000003106;ENSGALG00000003248;ENSGALG00000003803;ENSGALG00000003952;ENSGALG00000005016;ENSGALG00000005377;ENSGALG00000007324;ENSGALG00000007357;ENSGALG00000007845;ENSGALG00000008238;ENSGALG00000008747;ENSGALG00000011630;ENSGALG00000011814;ENSGALG00000012620;ENSGALG00000012671;ENSGALG00000013129;ENSGALG00000014786;ENSGALG00000014933;ENSGALG00000015008;ENSGALG00000015119;…
GO:0015800	acidic amino acid transport	2	23	0.070594	0.440093	ENSGALG00000003582;ENSGALG00000012594
GO:0021772	olfactory bulb development	2	23	0.070594	0.440093	ENSGALG00000003126;ENSGALG00000012595
GO:0042063	gliogenesis	6	153	0.0729256	0.440093	ENSGALG00000012000;ENSGALG00000012594;ENSGALG00000014716;ENSGALG00000014933;ENSGALG00000015407;ENSGALG00000029301
GO:0071826	ribonucleoprotein complex subunit organization	6	153	0.0729256	0.440093	ENSGALG00000004587;ENSGALG00000008429;ENSGALG00000014700;ENSGALG00000014939;ENSGALG00000015733;ENSGALG00000033196
GO:0031328	positive regulation of cellular biosynthetic process	29	1150	0.0729924	0.440093	ENSGALG00000002182;ENSGALG00000003106;ENSGALG00000003126;ENSGALG00000003248;ENSGALG00000003803;ENSGALG00000003952;ENSGALG00000004037;ENSGALG00000004046;ENSGALG00000005377;ENSGALG00000007324;ENSGALG00000007845;ENSGALG00000008747;ENSGALG00000011814;ENSGALG00000012000;ENSGALG00000012620;ENSGALG00000012671;ENSGALG00000014786;ENSGALG00000014933;ENSGALG00000015002;ENSGALG00000015119;ENSGALG00000015407;…
GO:0033143	regulation of intracellular steroid hormone receptor signaling pathway	3	51	0.0733053	0.440093	ENSGALG00000003803;ENSGALG00000007324;ENSGALG00000015008
GO:0045669	positive regulation of osteoblast differentiation	3	51	0.0733053	0.440093	ENSGALG00000007324;ENSGALG00000014716;ENSGALG00000029301
GO:0010811	positive regulation of cell-substrate adhesion	4	83	0.0741277	0.440093	ENSGALG00000003726;ENSGALG00000010583;ENSGALG00000015027;ENSGALG00000016943
GO:0002634	regulation of germinal center formation	1	4	0.0741979	0.440093	ENSGALG00000004587
GO:0002692	negative regulation of cellular extravasation	1	4	0.0741979	0.440093	ENSGALG00000014824
GO:0003383	apical constriction	1	4	0.0741979	0.440093	ENSGALG00000040156
GO:0008627	intrinsic apoptotic signaling pathway in response to osmotic stress	1	4	0.0741979	0.440093	ENSGALG00000011080
GO:0009215	purine deoxyribonucleoside triphosphate metabolic process	1	4	0.0741979	0.440093	ENSGALG00000016994
GO:0010499	proteasomal ubiquitin-independent protein catabolic process	1	4	0.0741979	0.440093	ENSGALG00000014930
GO:0010706	ganglioside biosynthetic process via lactosylceramide	1	4	0.0741979	0.440093	ENSGALG00000010083
GO:0017196	N-terminal peptidyl-methionine acetylation	1	4	0.0741979	0.440093	ENSGALG00000012598
GO:0021861	forebrain radial glial cell differentiation	1	4	0.0741979	0.440093	ENSGALG00000012000
GO:0030167	proteoglycan catabolic process	1	4	0.0741979	0.440093	ENSGALG00000003295
GO:0031581	hemidesmosome assembly	1	4	0.0741979	0.440093	ENSGALG00000004620
GO:0032201	telomere maintenance via semi-conservative replication	1	4	0.0741979	0.440093	ENSGALG00000004037
GO:0032277	negative regulation of gonadotropin secretion	1	4	0.0741979	0.440093	ENSGALG00000012671
GO:0034085	establishment of sister chromatid cohesion	1	4	0.0741979	0.440093	ENSGALG00000001907
GO:0035404	histone-serine phosphorylation	1	4	0.0741979	0.440093	ENSGALG00000030580
GO:0043569	negative regulation of insulin-like growth factor receptor signaling pathway	1	4	0.0741979	0.440093	ENSGALG00000029301
GO:0045591	positive regulation of regulatory T cell differentiation	1	4	0.0741979	0.440093	ENSGALG00000007357
GO:0045629	negative regulation of T-helper 2 cell differentiation	1	4	0.0741979	0.440093	ENSGALG00000007357
GO:0045829	negative regulation of isotype switching	1	4	0.0741979	0.440093	ENSGALG00000007357
GO:0045898	regulation of RNA polymerase II transcriptional preinitiation complex assembly	1	4	0.0741979	0.440093	ENSGALG00000011814
GO:0045906	negative regulation of vasoconstriction	1	4	0.0741979	0.440093	ENSGALG00000017196
GO:0046050	UMP catabolic process	1	4	0.0741979	0.440093	ENSGALG00000013073
GO:0046478	lactosylceramide metabolic process	1	4	0.0741979	0.440093	ENSGALG00000010083
GO:0046940	nucleoside monophosphate phosphorylation	1	4	0.0741979	0.440093	ENSGALG00000011093
GO:0048014	Tie signaling pathway	1	4	0.0741979	0.440093	ENSGALG00000036189
GO:0051006	positive regulation of lipoprotein lipase activity	1	4	0.0741979	0.440093	ENSGALG00000038059
GO:0060129	thyroid-stimulating hormone-secreting cell differentiation	1	4	0.0741979	0.440093	ENSGALG00000029301
GO:0060252	positive regulation of glial cell proliferation	1	4	0.0741979	0.440093	ENSGALG00000015407
GO:0060896	neural plate pattern specification	1	4	0.0741979	0.440093	ENSGALG00000012620
GO:0061179	negative regulation of insulin secretion involved in cellular response to glucose stimulus	1	4	0.0741979	0.440093	ENSGALG00000027564
GO:0061209	cell proliferation involved in mesonephros development	1	4	0.0741979	0.440093	ENSGALG00000029301
GO:0061365	positive regulation of triglyceride lipase activity	1	4	0.0741979	0.440093	ENSGALG00000038059
GO:0070671	response to interleukin-12	1	4	0.0741979	0.440093	ENSGALG00000015027
GO:0070777	D-aspartate transport	1	4	0.0741979	0.440093	ENSGALG00000003582
GO:0070778	L-aspartate transmembrane transport	1	4	0.0741979	0.440093	ENSGALG00000003582
GO:0070779	D-aspartate import across plasma membrane	1	4	0.0741979	0.440093	ENSGALG00000003582
GO:0071314	cellular response to cocaine	1	4	0.0741979	0.440093	ENSGALG00000003582
GO:0071476	cellular hypotonic response	1	4	0.0741979	0.440093	ENSGALG00000011708
GO:0090032	negative regulation of steroid hormone biosynthetic process	1	4	0.0741979	0.440093	ENSGALG00000029301
GO:0090715	immunological memory formation process	1	4	0.0741979	0.440093	ENSGALG00000007357
GO:0098528	skeletal muscle fiber differentiation	1	4	0.0741979	0.440093	ENSGALG00000014769
GO:0098704	carbohydrate import across plasma membrane	1	4	0.0741979	0.440093	ENSGALG00000004889
GO:0120179	adherens junction disassembly	1	4	0.0741979	0.440093	ENSGALG00000014786
GO:0120180	cell-substrate adherens junction disassembly	1	4	0.0741979	0.440093	ENSGALG00000014786
GO:0120181	focal adhesion disassembly	1	4	0.0741979	0.440093	ENSGALG00000014786
GO:1900028	negative regulation of ruffle assembly	1	4	0.0741979	0.440093	ENSGALG00000011209
GO:1903012	positive regulation of bone development	1	4	0.0741979	0.440093	ENSGALG00000010707
GO:1903542	negative regulation of exosomal secretion	1	4	0.0741979	0.440093	ENSGALG00000007912
GO:2000381	negative regulation of mesoderm development	1	4	0.0741979	0.440093	ENSGALG00000007324
GO:2001223	negative regulation of neuron migration	1	4	0.0741979	0.440093	ENSGALG00000003126
GO:0010557	positive regulation of macromolecule biosynthetic process	28	1107	0.0751213	0.44318	ENSGALG00000002182;ENSGALG00000003106;ENSGALG00000003126;ENSGALG00000003248;ENSGALG00000003803;ENSGALG00000003952;ENSGALG00000004037;ENSGALG00000004046;ENSGALG00000005377;ENSGALG00000007324;ENSGALG00000007845;ENSGALG00000008747;ENSGALG00000011814;ENSGALG00000012000;ENSGALG00000012620;ENSGALG00000012671;ENSGALG00000014786;ENSGALG00000014933;ENSGALG00000015002;ENSGALG00000015119;ENSGALG00000015407;…
GO:0002683	negative regulation of immune system process	8	231	0.075396	0.44318	ENSGALG00000004587;ENSGALG00000007357;ENSGALG00000010707;ENSGALG00000012000;ENSGALG00000014773;ENSGALG00000014786;ENSGALG00000014824;ENSGALG00000038059
GO:0008206	bile acid metabolic process	2	24	0.0760722	0.44318	ENSGALG00000002182;ENSGALG00000011155
GO:0009394	2'-deoxyribonucleotide metabolic process	2	24	0.0760722	0.44318	ENSGALG00000013073;ENSGALG00000016994
GO:0010862	positive regulation of pathway-restricted SMAD protein phosphorylation	2	24	0.0760722	0.44318	ENSGALG00000003803;ENSGALG00000029301
GO:0019692	deoxyribose phosphate metabolic process	2	24	0.0760722	0.44318	ENSGALG00000013073;ENSGALG00000016994
GO:0021988	olfactory lobe development	2	24	0.0760722	0.44318	ENSGALG00000003126;ENSGALG00000012595
GO:0045911	positive regulation of DNA recombination	2	24	0.0760722	0.44318	ENSGALG00000014152;ENSGALG00000031991
GO:2000781	positive regulation of double-strand break repair	2	24	0.0760722	0.44318	ENSGALG00000014152;ENSGALG00000031991
GO:0045596	negative regulation of cell differentiation	12	395	0.0761923	0.44318	ENSGALG00000003126;ENSGALG00000003295;ENSGALG00000003935;ENSGALG00000004587;ENSGALG00000007226;ENSGALG00000007324;ENSGALG00000007357;ENSGALG00000010707;ENSGALG00000012000;ENSGALG00000012620;ENSGALG00000014786;ENSGALG00000029301
GO:0030336	negative regulation of cell migration	6	155	0.0765727	0.44318	ENSGALG00000003126;ENSGALG00000003935;ENSGALG00000009957;ENSGALG00000011209;ENSGALG00000014824;ENSGALG00000036189
GO:0002312	B cell activation involved in immune response	3	52	0.076745	0.44318	ENSGALG00000007357;ENSGALG00000014152;ENSGALG00000031991
GO:0002377	immunoglobulin production	3	52	0.076745	0.44318	ENSGALG00000007357;ENSGALG00000014152;ENSGALG00000031991
GO:0071326	cellular response to monosaccharide stimulus	3	52	0.076745	0.44318	ENSGALG00000001857;ENSGALG00000010707;ENSGALG00000027564
GO:0071331	cellular response to hexose stimulus	3	52	0.076745	0.44318	ENSGALG00000001857;ENSGALG00000010707;ENSGALG00000027564
GO:0009101	glycoprotein biosynthetic process	7	193	0.0768232	0.44318	ENSGALG00000002155;ENSGALG00000008539;ENSGALG00000009021;ENSGALG00000009027;ENSGALG00000010083;ENSGALG00000013211;ENSGALG00000016996
GO:0016055	Wnt signaling pathway	9	272	0.0770476	0.443715	ENSGALG00000003803;ENSGALG00000004455;ENSGALG00000005377;ENSGALG00000010580;ENSGALG00000011088;ENSGALG00000027655;ENSGALG00000029301;ENSGALG00000036095;ENSGALG00000040156
GO:0050789	regulation of biological process	144	6965	0.077955	0.447023	ENSGALG00000000255;ENSGALG00000000438;ENSGALG00000001857;ENSGALG00000001907;ENSGALG00000002165;ENSGALG00000002182;ENSGALG00000002347;ENSGALG00000003106;ENSGALG00000003126;ENSGALG00000003248;ENSGALG00000003295;ENSGALG00000003582;ENSGALG00000003688;ENSGALG00000003726;ENSGALG00000003775;ENSGALG00000003803;ENSGALG00000003935;ENSGALG00000003952;ENSGALG00000004037;ENSGALG00000004046;ENSGALG00000004437;…
GO:0031326	regulation of cellular biosynthetic process	54	2355	0.077995	0.447023	ENSGALG00000001857;ENSGALG00000001907;ENSGALG00000002182;ENSGALG00000003106;ENSGALG00000003126;ENSGALG00000003248;ENSGALG00000003803;ENSGALG00000003952;ENSGALG00000004037;ENSGALG00000004046;ENSGALG00000004587;ENSGALG00000005016;ENSGALG00000005377;ENSGALG00000007324;ENSGALG00000007357;ENSGALG00000007845;ENSGALG00000008238;ENSGALG00000008747;ENSGALG00000009032;ENSGALG00000011630;ENSGALG00000011814;…
GO:2000112	regulation of cellular macromolecule biosynthetic process	52	2258	0.0783702	0.447023	ENSGALG00000001907;ENSGALG00000002182;ENSGALG00000003106;ENSGALG00000003126;ENSGALG00000003248;ENSGALG00000003803;ENSGALG00000003952;ENSGALG00000004037;ENSGALG00000004046;ENSGALG00000004587;ENSGALG00000005016;ENSGALG00000005377;ENSGALG00000007324;ENSGALG00000007357;ENSGALG00000007845;ENSGALG00000008238;ENSGALG00000008747;ENSGALG00000009032;ENSGALG00000011630;ENSGALG00000011814;ENSGALG00000012000;…
GO:1901576	organic substance biosynthetic process	78	3549	0.0786631	0.447023	ENSGALG00000001857;ENSGALG00000001907;ENSGALG00000002155;ENSGALG00000002182;ENSGALG00000003106;ENSGALG00000003126;ENSGALG00000003248;ENSGALG00000003582;ENSGALG00000003803;ENSGALG00000003952;ENSGALG00000004037;ENSGALG00000004046;ENSGALG00000004587;ENSGALG00000004882;ENSGALG00000005016;ENSGALG00000005377;ENSGALG00000007324;ENSGALG00000007357;ENSGALG00000007845;ENSGALG00000008238;ENSGALG00000008539;…
GO:0044249	cellular biosynthetic process	77	3499	0.0787947	0.447023	ENSGALG00000001857;ENSGALG00000001907;ENSGALG00000002155;ENSGALG00000002182;ENSGALG00000003106;ENSGALG00000003126;ENSGALG00000003248;ENSGALG00000003582;ENSGALG00000003803;ENSGALG00000003952;ENSGALG00000004037;ENSGALG00000004046;ENSGALG00000004587;ENSGALG00000004882;ENSGALG00000005016;ENSGALG00000005377;ENSGALG00000007324;ENSGALG00000007357;ENSGALG00000007845;ENSGALG00000008238;ENSGALG00000008539;…
GO:0009058	biosynthetic process	79	3600	0.0789254	0.447023	ENSGALG00000001857;ENSGALG00000001907;ENSGALG00000002155;ENSGALG00000002182;ENSGALG00000003106;ENSGALG00000003126;ENSGALG00000003248;ENSGALG00000003582;ENSGALG00000003803;ENSGALG00000003935;ENSGALG00000003952;ENSGALG00000004037;ENSGALG00000004046;ENSGALG00000004587;ENSGALG00000004882;ENSGALG00000005016;ENSGALG00000005377;ENSGALG00000007324;ENSGALG00000007357;ENSGALG00000007845;ENSGALG00000008238;…
GO:0046467	membrane lipid biosynthetic process	4	85	0.079371	0.447023	ENSGALG00000009988;ENSGALG00000010083;ENSGALG00000011213;ENSGALG00000011704
GO:0031325	positive regulation of cellular metabolic process	46	1969	0.0797114	0.447023	ENSGALG00000002182;ENSGALG00000002347;ENSGALG00000003106;ENSGALG00000003126;ENSGALG00000003248;ENSGALG00000003775;ENSGALG00000003803;ENSGALG00000003952;ENSGALG00000004037;ENSGALG00000004046;ENSGALG00000004587;ENSGALG00000005377;ENSGALG00000007324;ENSGALG00000007357;ENSGALG00000007845;ENSGALG00000008747;ENSGALG00000009971;ENSGALG00000011814;ENSGALG00000012000;ENSGALG00000012594;ENSGALG00000012595;…
GO:1901564	organonitrogen compound metabolic process	93	4313	0.0800828	0.447023	ENSGALG00000000255;ENSGALG00000001848;ENSGALG00000002155;ENSGALG00000002347;ENSGALG00000003126;ENSGALG00000003295;ENSGALG00000003582;ENSGALG00000003726;ENSGALG00000003775;ENSGALG00000003803;ENSGALG00000003935;ENSGALG00000004046;ENSGALG00000004455;ENSGALG00000004491;ENSGALG00000004587;ENSGALG00000004591;ENSGALG00000004874;ENSGALG00000004882;ENSGALG00000006181;ENSGALG00000007324;ENSGALG00000007357;…
GO:0014013	regulation of gliogenesis	3	53	0.0802546	0.447023	ENSGALG00000014716;ENSGALG00000015407;ENSGALG00000029301
GO:0033865	nucleoside bisphosphate metabolic process	3	53	0.0802546	0.447023	ENSGALG00000004882;ENSGALG00000009988;ENSGALG00000016993
GO:0033875	ribonucleoside bisphosphate metabolic process	3	53	0.0802546	0.447023	ENSGALG00000004882;ENSGALG00000009988;ENSGALG00000016993
GO:0034032	purine nucleoside bisphosphate metabolic process	3	53	0.0802546	0.447023	ENSGALG00000004882;ENSGALG00000009988;ENSGALG00000016993
GO:1903313	positive regulation of mRNA metabolic process	3	53	0.0802546	0.447023	ENSGALG00000004587;ENSGALG00000012000;ENSGALG00000042598
GO:0009967	positive regulation of signal transduction	23	885	0.0806138	0.447023	ENSGALG00000001857;ENSGALG00000003126;ENSGALG00000003775;ENSGALG00000003803;ENSGALG00000004455;ENSGALG00000004587;ENSGALG00000005377;ENSGALG00000007324;ENSGALG00000007845;ENSGALG00000008747;ENSGALG00000011088;ENSGALG00000012594;ENSGALG00000012671;ENSGALG00000014712;ENSGALG00000014716;ENSGALG00000014786;ENSGALG00000015027;ENSGALG00000015422;ENSGALG00000027707;ENSGALG00000029301;ENSGALG00000030800;…
GO:0019222	regulation of metabolic process	84	3857	0.0807405	0.447023	ENSGALG00000001857;ENSGALG00000001907;ENSGALG00000002182;ENSGALG00000002347;ENSGALG00000003106;ENSGALG00000003126;ENSGALG00000003248;ENSGALG00000003775;ENSGALG00000003803;ENSGALG00000003935;ENSGALG00000003952;ENSGALG00000004037;ENSGALG00000004046;ENSGALG00000004587;ENSGALG00000004591;ENSGALG00000005016;ENSGALG00000005377;ENSGALG00000006181;ENSGALG00000007324;ENSGALG00000007357;ENSGALG00000007835;…
GO:0198738	cell-cell signaling by wnt	9	275	0.0812088	0.447023	ENSGALG00000003803;ENSGALG00000004455;ENSGALG00000005377;ENSGALG00000010580;ENSGALG00000011088;ENSGALG00000027655;ENSGALG00000029301;ENSGALG00000036095;ENSGALG00000040156
GO:0010876	lipid localization	8	235	0.0814053	0.447023	ENSGALG00000004166;ENSGALG00000004889;ENSGALG00000007912;ENSGALG00000011080;ENSGALG00000011155;ENSGALG00000012620;ENSGALG00000014933;ENSGALG00000038059
GO:0002762	negative regulation of myeloid leukocyte differentiation	2	25	0.0816802	0.447023	ENSGALG00000010707;ENSGALG00000014786
GO:0045581	negative regulation of T cell differentiation	2	25	0.0816802	0.447023	ENSGALG00000004587;ENSGALG00000007357
GO:0008284	positive regulation of cell proliferation	14	486	0.0823163	0.447023	ENSGALG00000001907;ENSGALG00000003126;ENSGALG00000007324;ENSGALG00000007357;ENSGALG00000012594;ENSGALG00000012671;ENSGALG00000013211;ENSGALG00000014716;ENSGALG00000015407;ENSGALG00000015422;ENSGALG00000020557;ENSGALG00000027707;ENSGALG00000029301;ENSGALG00000030800
GO:0051962	positive regulation of nervous system development	9	276	0.0826256	0.447023	ENSGALG00000000255;ENSGALG00000007357;ENSGALG00000009971;ENSGALG00000012594;ENSGALG00000014716;ENSGALG00000015407;ENSGALG00000029301;ENSGALG00000030960;ENSGALG00000037387
GO:0009891	positive regulation of biosynthetic process	29	1165	0.0828234	0.447023	ENSGALG00000002182;ENSGALG00000003106;ENSGALG00000003126;ENSGALG00000003248;ENSGALG00000003803;ENSGALG00000003952;ENSGALG00000004037;ENSGALG00000004046;ENSGALG00000005377;ENSGALG00000007324;ENSGALG00000007845;ENSGALG00000008747;ENSGALG00000011814;ENSGALG00000012000;ENSGALG00000012620;ENSGALG00000012671;ENSGALG00000014786;ENSGALG00000014933;ENSGALG00000015002;ENSGALG00000015119;ENSGALG00000015407;…
GO:1904659	glucose transmembrane transport	3	54	0.0838328	0.447023	ENSGALG00000001857;ENSGALG00000004889;ENSGALG00000007226
GO:0010556	regulation of macromolecule biosynthetic process	52	2270	0.0843926	0.447023	ENSGALG00000001907;ENSGALG00000002182;ENSGALG00000003106;ENSGALG00000003126;ENSGALG00000003248;ENSGALG00000003803;ENSGALG00000003952;ENSGALG00000004037;ENSGALG00000004046;ENSGALG00000004587;ENSGALG00000005016;ENSGALG00000005377;ENSGALG00000007324;ENSGALG00000007357;ENSGALG00000007845;ENSGALG00000008238;ENSGALG00000008747;ENSGALG00000009032;ENSGALG00000011630;ENSGALG00000011814;ENSGALG00000012000;…
GO:1901136	carbohydrate derivative catabolic process	4	87	0.084794	0.447023	ENSGALG00000003295;ENSGALG00000013073;ENSGALG00000014933;ENSGALG00000016994
GO:1903364	positive regulation of cellular protein catabolic process	4	87	0.084794	0.447023	ENSGALG00000003803;ENSGALG00000012595;ENSGALG00000014743;ENSGALG00000030960
GO:0045892	negative regulation of transcription, DNA-templated	19	710	0.0856037	0.447023	ENSGALG00000003803;ENSGALG00000005016;ENSGALG00000007324;ENSGALG00000007357;ENSGALG00000011814;ENSGALG00000012620;ENSGALG00000014661;ENSGALG00000015008;ENSGALG00000015422;ENSGALG00000016044;ENSGALG00000016332;ENSGALG00000016433;ENSGALG00000029301;ENSGALG00000030580;ENSGALG00000034048;ENSGALG00000038059;ENSGALG00000039532;ENSGALG00000041365;ENSGALG00000054080
GO:0001101	response to acid chemical	5	123	0.0864673	0.447023	ENSGALG00000009957;ENSGALG00000012594;ENSGALG00000012620;ENSGALG00000014712;ENSGALG00000014824
GO:0031032	actomyosin structure organization	5	123	0.0864673	0.447023	ENSGALG00000011209;ENSGALG00000013124;ENSGALG00000014786;ENSGALG00000014824;ENSGALG00000042552
GO:0046903	secretion	14	490	0.0866005	0.447023	ENSGALG00000001857;ENSGALG00000001872;ENSGALG00000003126;ENSGALG00000004425;ENSGALG00000007912;ENSGALG00000010707;ENSGALG00000011080;ENSGALG00000012594;ENSGALG00000012671;ENSGALG00000015036;ENSGALG00000015422;ENSGALG00000027564;ENSGALG00000029301;ENSGALG00000038059
GO:1902679	negative regulation of RNA biosynthetic process	19	712	0.0874028	0.447023	ENSGALG00000003803;ENSGALG00000005016;ENSGALG00000007324;ENSGALG00000007357;ENSGALG00000011814;ENSGALG00000012620;ENSGALG00000014661;ENSGALG00000015008;ENSGALG00000015422;ENSGALG00000016044;ENSGALG00000016332;ENSGALG00000016433;ENSGALG00000029301;ENSGALG00000030580;ENSGALG00000034048;ENSGALG00000038059;ENSGALG00000039532;ENSGALG00000041365;ENSGALG00000054080
GO:1903507	negative regulation of nucleic acid-templated transcription	19	712	0.0874028	0.447023	ENSGALG00000003803;ENSGALG00000005016;ENSGALG00000007324;ENSGALG00000007357;ENSGALG00000011814;ENSGALG00000012620;ENSGALG00000014661;ENSGALG00000015008;ENSGALG00000015422;ENSGALG00000016044;ENSGALG00000016332;ENSGALG00000016433;ENSGALG00000029301;ENSGALG00000030580;ENSGALG00000034048;ENSGALG00000038059;ENSGALG00000039532;ENSGALG00000041365;ENSGALG00000054080
GO:0006970	response to osmotic stress	2	26	0.0874112	0.447023	ENSGALG00000011080;ENSGALG00000011708
GO:0033146	regulation of intracellular estrogen receptor signaling pathway	2	26	0.0874112	0.447023	ENSGALG00000007324;ENSGALG00000015008
GO:2000514	regulation of CD4-positive, alpha-beta T cell activation	2	26	0.0874112	0.447023	ENSGALG00000004587;ENSGALG00000007357
GO:0001738	morphogenesis of a polarized epithelium	3	55	0.0874784	0.447023	ENSGALG00000003631;ENSGALG00000003803;ENSGALG00000007324
GO:0008645	hexose transmembrane transport	3	55	0.0874784	0.447023	ENSGALG00000001857;ENSGALG00000004889;ENSGALG00000007226
GO:0051262	protein tetramerization	3	55	0.0874784	0.447023	ENSGALG00000007324;ENSGALG00000011209;ENSGALG00000015126
GO:0070555	response to interleukin-1	3	55	0.0874784	0.447023	ENSGALG00000003295;ENSGALG00000004587;ENSGALG00000030580
GO:0050878	regulation of body fluid levels	6	161	0.0881235	0.447023	ENSGALG00000003126;ENSGALG00000004591;ENSGALG00000007324;ENSGALG00000009988;ENSGALG00000038059;ENSGALG00000038495
GO:0048545	response to steroid hormone	5	124	0.0887777	0.447023	ENSGALG00000003803;ENSGALG00000007324;ENSGALG00000015008;ENSGALG00000027374;ENSGALG00000038059
GO:0031347	regulation of defense response	10	323	0.0908718	0.447023	ENSGALG00000001857;ENSGALG00000003295;ENSGALG00000003775;ENSGALG00000007357;ENSGALG00000014773;ENSGALG00000014824;ENSGALG00000015027;ENSGALG00000016332;ENSGALG00000038059;ENSGALG00000042598
GO:0042147	retrograde transport, endosome to Golgi	3	56	0.0911899	0.447023	ENSGALG00000004166;ENSGALG00000007912;ENSGALG00000015036
GO:0071322	cellular response to carbohydrate stimulus	3	56	0.0911899	0.447023	ENSGALG00000001857;ENSGALG00000010707;ENSGALG00000027564
GO:0001561	fatty acid alpha-oxidation	1	5	0.0918743	0.447023	ENSGALG00000007832
GO:0002176	male germ cell proliferation	1	5	0.0918743	0.447023	ENSGALG00000033196
GO:0002638	negative regulation of immunoglobulin production	1	5	0.0918743	0.447023	ENSGALG00000007357
GO:0003348	cardiac endothelial cell differentiation	1	5	0.0918743	0.447023	ENSGALG00000015422
GO:0006248	CMP catabolic process	1	5	0.0918743	0.447023	ENSGALG00000013073
GO:0006249	dCMP catabolic process	1	5	0.0918743	0.447023	ENSGALG00000013073
GO:0006273	lagging strand elongation	1	5	0.0918743	0.447023	ENSGALG00000004037
GO:0006971	hypotonic response	1	5	0.0918743	0.447023	ENSGALG00000011708
GO:0008343	adult feeding behavior	1	5	0.0918743	0.447023	ENSGALG00000039101
GO:0009175	pyrimidine ribonucleoside monophosphate catabolic process	1	5	0.0918743	0.447023	ENSGALG00000013073
GO:0009204	deoxyribonucleoside triphosphate catabolic process	1	5	0.0918743	0.447023	ENSGALG00000016994
GO:0009313	oligosaccharide catabolic process	1	5	0.0918743	0.447023	ENSGALG00000014933
GO:0010867	positive regulation of triglyceride biosynthetic process	1	5	0.0918743	0.447023	ENSGALG00000038059
GO:0015015	heparan sulfate proteoglycan biosynthetic process, enzymatic modification	1	5	0.0918743	0.447023	ENSGALG00000002155
GO:0015858	nucleoside transport	1	5	0.0918743	0.447023	ENSGALG00000012593
GO:0019800	peptide cross-linking via chondroitin 4-sulfate glycosaminoglycan	1	5	0.0918743	0.447023	ENSGALG00000003726
GO:0031119	tRNA pseudouridine synthesis	1	5	0.0918743	0.447023	ENSGALG00000007835
GO:0032344	regulation of aldosterone metabolic process	1	5	0.0918743	0.447023	ENSGALG00000029301
GO:0032347	regulation of aldosterone biosynthetic process	1	5	0.0918743	0.447023	ENSGALG00000029301
GO:0032790	ribosome disassembly	1	5	0.0918743	0.447023	ENSGALG00000014939
GO:0033299	secretion of lysosomal enzymes	1	5	0.0918743	0.447023	ENSGALG00000038059
GO:0033567	DNA replication, Okazaki fragment processing	1	5	0.0918743	0.447023	ENSGALG00000004037
GO:0034392	negative regulation of smooth muscle cell apoptotic process	1	5	0.0918743	0.447023	ENSGALG00000002347
GO:0035338	long-chain fatty-acyl-CoA biosynthetic process	1	5	0.0918743	0.447023	ENSGALG00000009988
GO:0035562	negative regulation of chromatin binding	1	5	0.0918743	0.447023	ENSGALG00000001907
GO:0035608	protein deglutamylation	1	5	0.0918743	0.447023	ENSGALG00000012595
GO:0036089	cleavage furrow formation	1	5	0.0918743	0.447023	ENSGALG00000014914
GO:0036093	germ cell proliferation	1	5	0.0918743	0.447023	ENSGALG00000033196
GO:0038003	opioid receptor signaling pathway	1	5	0.0918743	0.447023	ENSGALG00000015269
GO:0043137	DNA replication, removal of RNA primer	1	5	0.0918743	0.447023	ENSGALG00000004037
GO:0045656	negative regulation of monocyte differentiation	1	5	0.0918743	0.447023	ENSGALG00000010707
GO:0046007	negative regulation of activated T cell proliferation	1	5	0.0918743	0.447023	ENSGALG00000004587
GO:0046035	CMP metabolic process	1	5	0.0918743	0.447023	ENSGALG00000013073
GO:0046063	dCMP metabolic process	1	5	0.0918743	0.447023	ENSGALG00000013073
GO:0046073	dTMP metabolic process	1	5	0.0918743	0.447023	ENSGALG00000013073
GO:0046079	dUMP catabolic process	1	5	0.0918743	0.447023	ENSGALG00000013073
GO:0046548	retinal rod cell development	1	5	0.0918743	0.447023	ENSGALG00000012594
GO:0048023	positive regulation of melanin biosynthetic process	1	5	0.0918743	0.447023	ENSGALG00000039101
GO:0060392	negative regulation of SMAD protein signal transduction	1	5	0.0918743	0.447023	ENSGALG00000003935
GO:0060956	endocardial cell differentiation	1	5	0.0918743	0.447023	ENSGALG00000015422
GO:0061312	BMP signaling pathway involved in heart development	1	5	0.0918743	0.447023	ENSGALG00000029301
GO:0070432	regulation of nucleotide-binding oligomerization domain containing 2 signaling pathway	1	5	0.0918743	0.447023	ENSGALG00000014773
GO:0070940	dephosphorylation of RNA polymerase II C-terminal domain	1	5	0.0918743	0.447023	ENSGALG00000013129
GO:0072203	cell proliferation involved in metanephros development	1	5	0.0918743	0.447023	ENSGALG00000012620
GO:0090713	immunological memory process	1	5	0.0918743	0.447023	ENSGALG00000007357
GO:1900019	regulation of protein kinase C activity	1	5	0.0918743	0.447023	ENSGALG00000002347
GO:1900020	positive regulation of protein kinase C activity	1	5	0.0918743	0.447023	ENSGALG00000002347
GO:1901029	negative regulation of mitochondrial outer membrane permeabilization involved in apoptotic signaling pathway	1	5	0.0918743	0.447023	ENSGALG00000019894
GO:1901642	nucleoside transmembrane transport	1	5	0.0918743	0.447023	ENSGALG00000012593
GO:1904491	protein localization to ciliary transition zone	1	5	0.0918743	0.447023	ENSGALG00000003631
GO:1904672	regulation of somatic stem cell population maintenance	1	5	0.0918743	0.447023	ENSGALG00000007324
GO:1905165	regulation of lysosomal protein catabolic process	1	5	0.0918743	0.447023	ENSGALG00000010199
GO:1905279	regulation of retrograde transport, endosome to Golgi	1	5	0.0918743	0.447023	ENSGALG00000007912
GO:1905634	regulation of protein localization to chromatin	1	5	0.0918743	0.447023	ENSGALG00000001907
GO:2000064	regulation of cortisol biosynthetic process	1	5	0.0918743	0.447023	ENSGALG00000029301
GO:2000271	positive regulation of fibroblast apoptotic process	1	5	0.0918743	0.447023	ENSGALG00000007324
GO:2000317	negative regulation of T-helper 17 type immune response	1	5	0.0918743	0.447023	ENSGALG00000004587
GO:2000320	negative regulation of T-helper 17 cell differentiation	1	5	0.0918743	0.447023	ENSGALG00000004587
GO:2000625	regulation of miRNA catabolic process	1	5	0.0918743	0.447023	ENSGALG00000014810
GO:2000643	positive regulation of early endosome to late endosome transport	1	5	0.0918743	0.447023	ENSGALG00000003803
GO:2000726	negative regulation of cardiac muscle cell differentiation	1	5	0.0918743	0.447023	ENSGALG00000029301
GO:0051649	establishment of localization in cell	28	1131	0.0919282	0.447023	ENSGALG00000001857;ENSGALG00000003688;ENSGALG00000003803;ENSGALG00000004166;ENSGALG00000007832;ENSGALG00000007912;ENSGALG00000010087;ENSGALG00000010707;ENSGALG00000011155;ENSGALG00000011373;ENSGALG00000011697;ENSGALG00000012595;ENSGALG00000013210;ENSGALG00000014740;ENSGALG00000014773;ENSGALG00000014786;ENSGALG00000014914;ENSGALG00000015014;ENSGALG00000015036;ENSGALG00000015713;ENSGALG00000016321;…
GO:0070887	cellular response to chemical stimulus	37	1557	0.0919523	0.447023	ENSGALG00000000438;ENSGALG00000001857;ENSGALG00000002182;ENSGALG00000003126;ENSGALG00000003295;ENSGALG00000003582;ENSGALG00000003803;ENSGALG00000003935;ENSGALG00000004587;ENSGALG00000005377;ENSGALG00000007226;ENSGALG00000007324;ENSGALG00000008747;ENSGALG00000010707;ENSGALG00000011088;ENSGALG00000012594;ENSGALG00000012618;ENSGALG00000012620;ENSGALG00000013210;ENSGALG00000014712;ENSGALG00000014716;…
GO:0042181	ketone biosynthetic process	2	27	0.0932583	0.450772	ENSGALG00000010197;ENSGALG00000029301
GO:0048854	brain morphogenesis	2	27	0.0932583	0.450772	ENSGALG00000004166;ENSGALG00000012618
GO:0055010	ventricular cardiac muscle tissue morphogenesis	2	27	0.0932583	0.450772	ENSGALG00000015422;ENSGALG00000038260
GO:0030326	embryonic limb morphogenesis	4	90	0.0932586	0.450772	ENSGALG00000003631;ENSGALG00000007324;ENSGALG00000012620;ENSGALG00000041365
GO:0050678	regulation of epithelial cell proliferation	7	203	0.0942679	0.454998	ENSGALG00000003935;ENSGALG00000007324;ENSGALG00000009957;ENSGALG00000012620;ENSGALG00000012671;ENSGALG00000027374;ENSGALG00000029301
GO:0009966	regulation of signal transduction	40	1705	0.0945013	0.455472	ENSGALG00000001857;ENSGALG00000002347;ENSGALG00000003126;ENSGALG00000003295;ENSGALG00000003775;ENSGALG00000003803;ENSGALG00000003935;ENSGALG00000004455;ENSGALG00000004587;ENSGALG00000005377;ENSGALG00000007324;ENSGALG00000007357;ENSGALG00000007845;ENSGALG00000008747;ENSGALG00000009381;ENSGALG00000011080;ENSGALG00000011088;ENSGALG00000012594;ENSGALG00000012620;ENSGALG00000012671;ENSGALG00000014277;…
GO:0008344	adult locomotory behavior	3	57	0.094966	0.456406	ENSGALG00000012595;ENSGALG00000036971;ENSGALG00000042598
GO:0015749	monosaccharide transmembrane transport	3	57	0.094966	0.456406	ENSGALG00000001857;ENSGALG00000004889;ENSGALG00000007226
GO:0009987	cellular process	207	10466	0.0953402	0.457551	ENSGALG00000000255;ENSGALG00000000438;ENSGALG00000001848;ENSGALG00000001857;ENSGALG00000001872;ENSGALG00000001907;ENSGALG00000002155;ENSGALG00000002165;ENSGALG00000002182;ENSGALG00000002347;ENSGALG00000003106;ENSGALG00000003126;ENSGALG00000003248;ENSGALG00000003295;ENSGALG00000003582;ENSGALG00000003631;ENSGALG00000003688;ENSGALG00000003726;ENSGALG00000003775;ENSGALG00000003803;ENSGALG00000003935;…
GO:0000122	negative regulation of transcription by RNA polymerase II	14	498	0.0955884	0.45809	ENSGALG00000003803;ENSGALG00000005016;ENSGALG00000007324;ENSGALG00000007357;ENSGALG00000011814;ENSGALG00000012620;ENSGALG00000015008;ENSGALG00000016044;ENSGALG00000016332;ENSGALG00000029301;ENSGALG00000034048;ENSGALG00000038059;ENSGALG00000041365;ENSGALG00000054080
GO:0035113	embryonic appendage morphogenesis	4	91	0.0961663	0.460205	ENSGALG00000003631;ENSGALG00000007324;ENSGALG00000012620;ENSGALG00000041365
GO:2000146	negative regulation of cell motility	6	165	0.0963261	0.460316	ENSGALG00000003126;ENSGALG00000003935;ENSGALG00000009957;ENSGALG00000011209;ENSGALG00000014824;ENSGALG00000036189
GO:0033993	response to lipid	10	327	0.0965833	0.460891	ENSGALG00000003803;ENSGALG00000007324;ENSGALG00000009957;ENSGALG00000012620;ENSGALG00000014773;ENSGALG00000014824;ENSGALG00000015008;ENSGALG00000020386;ENSGALG00000027374;ENSGALG00000038059
GO:0031334	positive regulation of protein complex assembly	6	166	0.0984387	0.462616	ENSGALG00000003248;ENSGALG00000003775;ENSGALG00000011209;ENSGALG00000015422;ENSGALG00000016995;ENSGALG00000027655
GO:0018958	phenol-containing compound metabolic process	3	58	0.0988054	0.462616	ENSGALG00000014743;ENSGALG00000014944;ENSGALG00000039101
GO:0034219	carbohydrate transmembrane transport	3	58	0.0988054	0.462616	ENSGALG00000001857;ENSGALG00000004889;ENSGALG00000007226
GO:0010720	positive regulation of cell development	9	287	0.0991929	0.462616	ENSGALG00000000255;ENSGALG00000007357;ENSGALG00000010707;ENSGALG00000012594;ENSGALG00000014716;ENSGALG00000015407;ENSGALG00000016943;ENSGALG00000029301;ENSGALG00000030960
GO:0006111	regulation of gluconeogenesis	2	28	0.0992152	0.462616	ENSGALG00000001857;ENSGALG00000014769
GO:0009262	deoxyribonucleotide metabolic process	2	28	0.0992152	0.462616	ENSGALG00000013073;ENSGALG00000016994
GO:0045620	negative regulation of lymphocyte differentiation	2	28	0.0992152	0.462616	ENSGALG00000004587;ENSGALG00000007357
GO:0007155	cell adhesion	20	771	0.100201	0.462616	ENSGALG00000003295;ENSGALG00000003726;ENSGALG00000004587;ENSGALG00000004620;ENSGALG00000007337;ENSGALG00000007357;ENSGALG00000007948;ENSGALG00000008747;ENSGALG00000009719;ENSGALG00000010583;ENSGALG00000012917;ENSGALG00000014277;ENSGALG00000014716;ENSGALG00000014786;ENSGALG00000014804;ENSGALG00000015027;ENSGALG00000016943;ENSGALG00000029301;ENSGALG00000036189;ENSGALG00000037387
GO:0060828	regulation of canonical Wnt signaling pathway	6	167	0.100576	0.462616	ENSGALG00000003803;ENSGALG00000004455;ENSGALG00000011088;ENSGALG00000029301;ENSGALG00000036095;ENSGALG00000040156
GO:0008285	negative regulation of cell proliferation	11	373	0.101779	0.462616	ENSGALG00000003126;ENSGALG00000003935;ENSGALG00000004587;ENSGALG00000007357;ENSGALG00000010580;ENSGALG00000012595;ENSGALG00000012620;ENSGALG00000012671;ENSGALG00000027374;ENSGALG00000029301;ENSGALG00000054080
GO:0034645	cellular macromolecule biosynthetic process	64	2898	0.102702	0.462616	ENSGALG00000001907;ENSGALG00000002155;ENSGALG00000002182;ENSGALG00000003106;ENSGALG00000003126;ENSGALG00000003248;ENSGALG00000003803;ENSGALG00000003952;ENSGALG00000004037;ENSGALG00000004046;ENSGALG00000004587;ENSGALG00000005016;ENSGALG00000005377;ENSGALG00000007324;ENSGALG00000007357;ENSGALG00000007845;ENSGALG00000008238;ENSGALG00000008539;ENSGALG00000008747;ENSGALG00000009021;ENSGALG00000009027;…
GO:0051052	regulation of DNA metabolic process	8	248	0.102843	0.462616	ENSGALG00000001907;ENSGALG00000004037;ENSGALG00000007357;ENSGALG00000009032;ENSGALG00000011814;ENSGALG00000014152;ENSGALG00000026907;ENSGALG00000031991
GO:1901135	carbohydrate derivative metabolic process	18	683	0.103044	0.462616	ENSGALG00000000255;ENSGALG00000002155;ENSGALG00000003295;ENSGALG00000003726;ENSGALG00000004882;ENSGALG00000008539;ENSGALG00000009021;ENSGALG00000009027;ENSGALG00000009988;ENSGALG00000010083;ENSGALG00000010716;ENSGALG00000013073;ENSGALG00000013211;ENSGALG00000014933;ENSGALG00000016993;ENSGALG00000016994;ENSGALG00000016996;ENSGALG00000029301
GO:0002366	leukocyte activation involved in immune response	5	130	0.103305	0.462616	ENSGALG00000004587;ENSGALG00000007357;ENSGALG00000014152;ENSGALG00000014824;ENSGALG00000031991
GO:0043062	extracellular structure organization	7	208	0.103755	0.462616	ENSGALG00000003726;ENSGALG00000004620;ENSGALG00000008747;ENSGALG00000009957;ENSGALG00000010583;ENSGALG00000015036;ENSGALG00000029301
GO:0051253	negative regulation of RNA metabolic process	20	775	0.104089	0.462616	ENSGALG00000003803;ENSGALG00000005016;ENSGALG00000007324;ENSGALG00000007357;ENSGALG00000011814;ENSGALG00000012620;ENSGALG00000014661;ENSGALG00000014810;ENSGALG00000015008;ENSGALG00000015422;ENSGALG00000016044;ENSGALG00000016332;ENSGALG00000016433;ENSGALG00000029301;ENSGALG00000030580;ENSGALG00000034048;ENSGALG00000038059;ENSGALG00000039532;ENSGALG00000041365;ENSGALG00000054080
GO:0071702	organic substance transport	30	1241	0.104116	0.462616	ENSGALG00000001857;ENSGALG00000003582;ENSGALG00000003688;ENSGALG00000004166;ENSGALG00000004425;ENSGALG00000004889;ENSGALG00000007226;ENSGALG00000007832;ENSGALG00000007912;ENSGALG00000010087;ENSGALG00000010707;ENSGALG00000011080;ENSGALG00000011155;ENSGALG00000011373;ENSGALG00000012593;ENSGALG00000012594;ENSGALG00000012620;ENSGALG00000013210;ENSGALG00000014712;ENSGALG00000014740;ENSGALG00000014773;…
GO:0019219	regulation of nucleobase-containing compound metabolic process	53	2355	0.104255	0.462616	ENSGALG00000001907;ENSGALG00000002182;ENSGALG00000003106;ENSGALG00000003126;ENSGALG00000003248;ENSGALG00000003803;ENSGALG00000003952;ENSGALG00000004037;ENSGALG00000004587;ENSGALG00000005016;ENSGALG00000005377;ENSGALG00000007324;ENSGALG00000007357;ENSGALG00000007845;ENSGALG00000008238;ENSGALG00000008747;ENSGALG00000009032;ENSGALG00000011630;ENSGALG00000011814;ENSGALG00000012000;ENSGALG00000012620;…
GO:0022610	biological adhesion	20	776	0.105076	0.462616	ENSGALG00000003295;ENSGALG00000003726;ENSGALG00000004587;ENSGALG00000004620;ENSGALG00000007337;ENSGALG00000007357;ENSGALG00000007948;ENSGALG00000008747;ENSGALG00000009719;ENSGALG00000010583;ENSGALG00000012917;ENSGALG00000014277;ENSGALG00000014716;ENSGALG00000014786;ENSGALG00000014804;ENSGALG00000015027;ENSGALG00000016943;ENSGALG00000029301;ENSGALG00000036189;ENSGALG00000037387
GO:0090090	negative regulation of canonical Wnt signaling pathway	4	94	0.105141	0.462616	ENSGALG00000003803;ENSGALG00000029301;ENSGALG00000036095;ENSGALG00000040156
GO:0001754	eye photoreceptor cell differentiation	2	29	0.105276	0.462616	ENSGALG00000012594;ENSGALG00000012595
GO:0032024	positive regulation of insulin secretion	2	29	0.105276	0.462616	ENSGALG00000001857;ENSGALG00000010707
GO:0033866	nucleoside bisphosphate biosynthetic process	2	29	0.105276	0.462616	ENSGALG00000004882;ENSGALG00000009988
GO:0034030	ribonucleoside bisphosphate biosynthetic process	2	29	0.105276	0.462616	ENSGALG00000004882;ENSGALG00000009988
GO:0034033	purine nucleoside bisphosphate biosynthetic process	2	29	0.105276	0.462616	ENSGALG00000004882;ENSGALG00000009988
GO:0045070	positive regulation of viral genome replication	2	29	0.105276	0.462616	ENSGALG00000002182;ENSGALG00000004874
GO:0048286	lung alveolus development	2	29	0.105276	0.462616	ENSGALG00000000255;ENSGALG00000002155
GO:0000018	regulation of DNA recombination	3	60	0.106668	0.462616	ENSGALG00000007357;ENSGALG00000014152;ENSGALG00000031991
GO:0045595	regulation of cell differentiation	25	1010	0.10759	0.462616	ENSGALG00000000255;ENSGALG00000003126;ENSGALG00000003295;ENSGALG00000003803;ENSGALG00000003935;ENSGALG00000004587;ENSGALG00000007226;ENSGALG00000007324;ENSGALG00000007357;ENSGALG00000007948;ENSGALG00000009381;ENSGALG00000010707;ENSGALG00000012000;ENSGALG00000012594;ENSGALG00000012620;ENSGALG00000014277;ENSGALG00000014716;ENSGALG00000014769;ENSGALG00000014786;ENSGALG00000015407;ENSGALG00000016943;…
GO:0006869	lipid transport	7	210	0.107689	0.462616	ENSGALG00000004166;ENSGALG00000004889;ENSGALG00000007912;ENSGALG00000011080;ENSGALG00000011155;ENSGALG00000012620;ENSGALG00000038059
GO:0016482	cytosolic transport	4	95	0.108215	0.462616	ENSGALG00000003803;ENSGALG00000004166;ENSGALG00000007912;ENSGALG00000015036
GO:0030177	positive regulation of Wnt signaling pathway	4	95	0.108215	0.462616	ENSGALG00000003803;ENSGALG00000004455;ENSGALG00000011088;ENSGALG00000029301
GO:0000076	DNA replication checkpoint	1	6	0.109215	0.462616	ENSGALG00000004037
GO:0001840	neural plate development	1	6	0.109215	0.462616	ENSGALG00000012620
GO:0002713	negative regulation of B cell mediated immunity	1	6	0.109215	0.462616	ENSGALG00000007357
GO:0002890	negative regulation of immunoglobulin mediated immune response	1	6	0.109215	0.462616	ENSGALG00000007357
GO:0002934	desmosome organization	1	6	0.109215	0.462616	ENSGALG00000038495
GO:0003129	heart induction	1	6	0.109215	0.462616	ENSGALG00000029301
GO:0003308	negative regulation of Wnt signaling pathway involved in heart development	1	6	0.109215	0.462616	ENSGALG00000029301
GO:0006013	mannose metabolic process	1	6	0.109215	0.462616	ENSGALG00000000255
GO:0006307	DNA dealkylation involved in DNA repair	1	6	0.109215	0.462616	ENSGALG00000015465
GO:0006361	transcription initiation from RNA polymerase I promoter	1	6	0.109215	0.462616	ENSGALG00000038495
GO:0006689	ganglioside catabolic process	1	6	0.109215	0.462616	ENSGALG00000014933
GO:0006705	mineralocorticoid biosynthetic process	1	6	0.109215	0.462616	ENSGALG00000029301
GO:0009178	pyrimidine deoxyribonucleoside monophosphate catabolic process	1	6	0.109215	0.462616	ENSGALG00000013073
GO:0010838	positive regulation of keratinocyte proliferation	1	6	0.109215	0.462616	ENSGALG00000007324
GO:0014047	glutamate secretion	1	6	0.109215	0.462616	ENSGALG00000012594
GO:0015911	plasma membrane long-chain fatty acid transport	1	6	0.109215	0.462616	ENSGALG00000004889
GO:0019368	fatty acid elongation, unsaturated fatty acid	1	6	0.109215	0.462616	ENSGALG00000009988
GO:0019896	axonal transport of mitochondrion	1	6	0.109215	0.462616	ENSGALG00000012595
GO:0030157	pancreatic juice secretion	1	6	0.109215	0.462616	ENSGALG00000038059
GO:0031223	auditory behavior	1	6	0.109215	0.462616	ENSGALG00000003582
GO:0031340	positive regulation of vesicle fusion	1	6	0.109215	0.462616	ENSGALG00000013210
GO:0031915	positive regulation of synaptic plasticity	1	6	0.109215	0.462616	ENSGALG00000009971
GO:0031946	regulation of glucocorticoid biosynthetic process	1	6	0.109215	0.462616	ENSGALG00000029301
GO:0032275	luteinizing hormone secretion	1	6	0.109215	0.462616	ENSGALG00000012671
GO:0032342	aldosterone biosynthetic process	1	6	0.109215	0.462616	ENSGALG00000029301
GO:0034625	fatty acid elongation, monounsaturated fatty acid	1	6	0.109215	0.462616	ENSGALG00000009988
GO:0034626	fatty acid elongation, polyunsaturated fatty acid	1	6	0.109215	0.462616	ENSGALG00000009988
GO:0034650	cortisol metabolic process	1	6	0.109215	0.462616	ENSGALG00000029301
GO:0034651	cortisol biosynthetic process	1	6	0.109215	0.462616	ENSGALG00000029301
GO:0034773	histone H4-K20 trimethylation	1	6	0.109215	0.462616	ENSGALG00000014152
GO:0042940	D-amino acid transport	1	6	0.109215	0.462616	ENSGALG00000003582
GO:0045628	regulation of T-helper 2 cell differentiation	1	6	0.109215	0.462616	ENSGALG00000007357
GO:0046049	UMP metabolic process	1	6	0.109215	0.462616	ENSGALG00000013073
GO:0046113	nucleobase catabolic process	1	6	0.109215	0.462616	ENSGALG00000010211
GO:0046719	regulation by virus of viral protein levels in host cell	1	6	0.109215	0.462616	ENSGALG00000019979
GO:0046949	fatty-acyl-CoA biosynthetic process	1	6	0.109215	0.462616	ENSGALG00000009988
GO:0051639	actin filament network formation	1	6	0.109215	0.462616	ENSGALG00000013124
GO:0051969	regulation of transmission of nerve impulse	1	6	0.109215	0.462616	ENSGALG00000036971
GO:0060836	lymphatic endothelial cell differentiation	1	6	0.109215	0.462616	ENSGALG00000009957
GO:0070424	regulation of nucleotide-binding oligomerization domain containing signaling pathway	1	6	0.109215	0.462616	ENSGALG00000014773
GO:0070544	histone H3-K36 demethylation	1	6	0.109215	0.462616	ENSGALG00000020557
GO:0072378	blood coagulation, fibrin clot formation	1	6	0.109215	0.462616	ENSGALG00000004591
GO:0072531	pyrimidine-containing compound transmembrane transport	1	6	0.109215	0.462616	ENSGALG00000012593
GO:0090129	positive regulation of synapse maturation	1	6	0.109215	0.462616	ENSGALG00000009971
GO:0106035	protein maturation by [4Fe-4S] cluster transfer	1	6	0.109215	0.462616	ENSGALG00000011079
GO:0106049	regulation of cellular response to osmotic stress	1	6	0.109215	0.462616	ENSGALG00000011080
GO:1900378	positive regulation of secondary metabolite biosynthetic process	1	6	0.109215	0.462616	ENSGALG00000039101
GO:1902001	fatty acid transmembrane transport	1	6	0.109215	0.462616	ENSGALG00000004889
GO:1902415	regulation of mRNA binding	1	6	0.109215	0.462616	ENSGALG00000004046
GO:1902416	positive regulation of mRNA binding	1	6	0.109215	0.462616	ENSGALG00000004046
GO:1902459	positive regulation of stem cell population maintenance	1	6	0.109215	0.462616	ENSGALG00000007324
GO:1902645	tertiary alcohol biosynthetic process	1	6	0.109215	0.462616	ENSGALG00000029301
GO:1903251	multi-ciliated epithelial cell differentiation	1	6	0.109215	0.462616	ENSGALG00000028595
GO:1904350	regulation of protein catabolic process in the vacuole	1	6	0.109215	0.462616	ENSGALG00000010199
GO:2000096	positive regulation of Wnt signaling pathway, planar cell polarity pathway	1	6	0.109215	0.462616	ENSGALG00000003803
GO:2000257	regulation of protein activation cascade	1	6	0.109215	0.462616	ENSGALG00000004591
GO:2001241	positive regulation of extrinsic apoptotic signaling pathway in absence of ligand	1	6	0.109215	0.462616	ENSGALG00000005377
GO:0019538	protein metabolic process	79	3665	0.109303	0.462616	ENSGALG00000000255;ENSGALG00000001848;ENSGALG00000002155;ENSGALG00000002347;ENSGALG00000003126;ENSGALG00000003295;ENSGALG00000003726;ENSGALG00000003775;ENSGALG00000003803;ENSGALG00000003935;ENSGALG00000004046;ENSGALG00000004455;ENSGALG00000004587;ENSGALG00000004591;ENSGALG00000004874;ENSGALG00000006181;ENSGALG00000007324;ENSGALG00000007357;ENSGALG00000008539;ENSGALG00000008739;ENSGALG00000009021;…
GO:0008593	regulation of Notch signaling pathway	3	61	0.110689	0.464627	ENSGALG00000007324;ENSGALG00000007357;ENSGALG00000014716
GO:0010717	regulation of epithelial to mesenchymal transition	3	61	0.110689	0.464627	ENSGALG00000003803;ENSGALG00000003935;ENSGALG00000029301
GO:0014066	regulation of phosphatidylinositol 3-kinase signaling	3	61	0.110689	0.464627	ENSGALG00000002347;ENSGALG00000003126;ENSGALG00000012594
GO:0046632	alpha-beta T cell differentiation	3	61	0.110689	0.464627	ENSGALG00000004587;ENSGALG00000007357;ENSGALG00000014824
GO:1901654	response to ketone	3	61	0.110689	0.464627	ENSGALG00000014824;ENSGALG00000027374;ENSGALG00000038059
GO:0002263	cell activation involved in immune response	5	133	0.110985	0.464627	ENSGALG00000004587;ENSGALG00000007357;ENSGALG00000014152;ENSGALG00000014824;ENSGALG00000031991
GO:0060173	limb development	5	133	0.110985	0.464627	ENSGALG00000002155;ENSGALG00000003631;ENSGALG00000007324;ENSGALG00000012620;ENSGALG00000041365
GO:0043170	macromolecule metabolic process	126	6093	0.111137	0.464627	ENSGALG00000000255;ENSGALG00000001848;ENSGALG00000001907;ENSGALG00000002155;ENSGALG00000002182;ENSGALG00000002347;ENSGALG00000003106;ENSGALG00000003126;ENSGALG00000003248;ENSGALG00000003295;ENSGALG00000003688;ENSGALG00000003726;ENSGALG00000003775;ENSGALG00000003803;ENSGALG00000003935;ENSGALG00000003952;ENSGALG00000004037;ENSGALG00000004046;ENSGALG00000004455;ENSGALG00000004587;ENSGALG00000004591;…
GO:0003229	ventricular cardiac muscle tissue development	2	30	0.111433	0.464627	ENSGALG00000015422;ENSGALG00000038260
GO:0043631	RNA polyadenylation	2	30	0.111433	0.464627	ENSGALG00000007853;ENSGALG00000014810
GO:0046888	negative regulation of hormone secretion	2	30	0.111433	0.464627	ENSGALG00000012671;ENSGALG00000027564
GO:1902895	positive regulation of pri-miRNA transcription by RNA polymerase II	2	30	0.111433	0.464627	ENSGALG00000012671;ENSGALG00000029301
GO:1901701	cellular response to oxygen-containing compound	14	512	0.112668	0.468857	ENSGALG00000001857;ENSGALG00000003582;ENSGALG00000010707;ENSGALG00000012594;ENSGALG00000012618;ENSGALG00000012620;ENSGALG00000013210;ENSGALG00000014712;ENSGALG00000014786;ENSGALG00000014824;ENSGALG00000015027;ENSGALG00000027374;ENSGALG00000027564;ENSGALG00000038059
GO:0009059	macromolecule biosynthetic process	64	2917	0.113339	0.468857	ENSGALG00000001907;ENSGALG00000002155;ENSGALG00000002182;ENSGALG00000003106;ENSGALG00000003126;ENSGALG00000003248;ENSGALG00000003803;ENSGALG00000003952;ENSGALG00000004037;ENSGALG00000004046;ENSGALG00000004587;ENSGALG00000005016;ENSGALG00000005377;ENSGALG00000007324;ENSGALG00000007357;ENSGALG00000007845;ENSGALG00000008238;ENSGALG00000008539;ENSGALG00000008747;ENSGALG00000009021;ENSGALG00000009027;…
GO:0048736	appendage development	5	134	0.113605	0.468857	ENSGALG00000002155;ENSGALG00000003631;ENSGALG00000007324;ENSGALG00000012620;ENSGALG00000041365
GO:1901615	organic hydroxy compound metabolic process	8	254	0.113709	0.468857	ENSGALG00000002182;ENSGALG00000011155;ENSGALG00000011213;ENSGALG00000014711;ENSGALG00000014743;ENSGALG00000014944;ENSGALG00000029301;ENSGALG00000039101
GO:0050793	regulation of developmental process	35	1492	0.113738	0.468857	ENSGALG00000000255;ENSGALG00000003126;ENSGALG00000003295;ENSGALG00000003803;ENSGALG00000003935;ENSGALG00000004587;ENSGALG00000006904;ENSGALG00000007226;ENSGALG00000007324;ENSGALG00000007357;ENSGALG00000007948;ENSGALG00000009381;ENSGALG00000009957;ENSGALG00000009971;ENSGALG00000010707;ENSGALG00000012000;ENSGALG00000012594;ENSGALG00000012620;ENSGALG00000012671;ENSGALG00000014152;ENSGALG00000014277;…
GO:1903706	regulation of hemopoiesis	7	213	0.11374	0.468857	ENSGALG00000004587;ENSGALG00000007357;ENSGALG00000010707;ENSGALG00000012000;ENSGALG00000014277;ENSGALG00000014786;ENSGALG00000029379
GO:0030301	cholesterol transport	3	62	0.114767	0.468857	ENSGALG00000011155;ENSGALG00000012620;ENSGALG00000038059
GO:0031047	gene silencing by RNA	3	62	0.114767	0.468857	ENSGALG00000007835;ENSGALG00000014661;ENSGALG00000042598
GO:0010604	positive regulation of macromolecule metabolic process	45	1979	0.115015	0.468857	ENSGALG00000002182;ENSGALG00000002347;ENSGALG00000003106;ENSGALG00000003126;ENSGALG00000003248;ENSGALG00000003775;ENSGALG00000003803;ENSGALG00000003952;ENSGALG00000004037;ENSGALG00000004046;ENSGALG00000004587;ENSGALG00000005377;ENSGALG00000007324;ENSGALG00000007357;ENSGALG00000007845;ENSGALG00000008747;ENSGALG00000009971;ENSGALG00000011814;ENSGALG00000012000;ENSGALG00000012594;ENSGALG00000012595;…
GO:0072594	establishment of protein localization to organelle	7	214	0.115797	0.468857	ENSGALG00000003688;ENSGALG00000007832;ENSGALG00000010087;ENSGALG00000014740;ENSGALG00000014786;ENSGALG00000015014;ENSGALG00000015713
GO:0015031	protein transport	20	788	0.11738	0.468857	ENSGALG00000001857;ENSGALG00000003688;ENSGALG00000004166;ENSGALG00000004425;ENSGALG00000007832;ENSGALG00000010087;ENSGALG00000010707;ENSGALG00000011373;ENSGALG00000013210;ENSGALG00000014740;ENSGALG00000014773;ENSGALG00000014786;ENSGALG00000014914;ENSGALG00000015014;ENSGALG00000015036;ENSGALG00000015713;ENSGALG00000016433;ENSGALG00000019979;ENSGALG00000027564;ENSGALG00000038059
GO:0042176	regulation of protein catabolic process	8	256	0.117465	0.468857	ENSGALG00000003803;ENSGALG00000006181;ENSGALG00000010199;ENSGALG00000012595;ENSGALG00000014743;ENSGALG00000015036;ENSGALG00000016994;ENSGALG00000030960
GO:0050731	positive regulation of peptidyl-tyrosine phosphorylation	4	98	0.117676	0.468857	ENSGALG00000003126;ENSGALG00000003775;ENSGALG00000014716;ENSGALG00000030800
GO:0051302	regulation of cell division	4	98	0.117676	0.468857	ENSGALG00000007324;ENSGALG00000007537;ENSGALG00000012620;ENSGALG00000036971
GO:0006284	base-excision repair	2	31	0.117682	0.468857	ENSGALG00000004037;ENSGALG00000010719
GO:0019226	transmission of nerve impulse	2	31	0.117682	0.468857	ENSGALG00000012594;ENSGALG00000036971
GO:0030850	prostate gland development	2	31	0.117682	0.468857	ENSGALG00000007324;ENSGALG00000015407
GO:0048589	developmental growth	11	384	0.117957	0.468857	ENSGALG00000002347;ENSGALG00000003126;ENSGALG00000007226;ENSGALG00000012592;ENSGALG00000012594;ENSGALG00000012620;ENSGALG00000012671;ENSGALG00000015101;ENSGALG00000015407;ENSGALG00000017658;ENSGALG00000041365
GO:0010648	negative regulation of cell communication	20	789	0.118443	0.468857	ENSGALG00000003295;ENSGALG00000003803;ENSGALG00000003935;ENSGALG00000005377;ENSGALG00000007324;ENSGALG00000007357;ENSGALG00000011080;ENSGALG00000012620;ENSGALG00000012671;ENSGALG00000014277;ENSGALG00000014773;ENSGALG00000015008;ENSGALG00000017196;ENSGALG00000019894;ENSGALG00000027564;ENSGALG00000027655;ENSGALG00000029301;ENSGALG00000030960;ENSGALG00000036095;ENSGALG00000040156
GO:0002706	regulation of lymphocyte mediated immunity	3	63	0.118901	0.468857	ENSGALG00000007357;ENSGALG00000014152;ENSGALG00000031991
GO:0015918	sterol transport	3	63	0.118901	0.468857	ENSGALG00000011155;ENSGALG00000012620;ENSGALG00000038059
GO:0050806	positive regulation of synaptic transmission	3	63	0.118901	0.468857	ENSGALG00000003582;ENSGALG00000012594;ENSGALG00000037387
GO:0051603	proteolysis involved in cellular protein catabolic process	12	429	0.119962	0.468857	ENSGALG00000001848;ENSGALG00000003295;ENSGALG00000003803;ENSGALG00000004455;ENSGALG00000006181;ENSGALG00000009971;ENSGALG00000012595;ENSGALG00000014743;ENSGALG00000014930;ENSGALG00000016050;ENSGALG00000016994;ENSGALG00000030960
GO:0045893	positive regulation of transcription, DNA-templated	24	977	0.120394	0.468857	ENSGALG00000002182;ENSGALG00000003106;ENSGALG00000003126;ENSGALG00000003248;ENSGALG00000003803;ENSGALG00000003952;ENSGALG00000005377;ENSGALG00000007324;ENSGALG00000007845;ENSGALG00000008747;ENSGALG00000011814;ENSGALG00000012620;ENSGALG00000012671;ENSGALG00000014786;ENSGALG00000014933;ENSGALG00000015119;ENSGALG00000015407;ENSGALG00000016995;ENSGALG00000029301;ENSGALG00000030580;ENSGALG00000032659;…
GO:1903508	positive regulation of nucleic acid-templated transcription	24	977	0.120394	0.468857	ENSGALG00000002182;ENSGALG00000003106;ENSGALG00000003126;ENSGALG00000003248;ENSGALG00000003803;ENSGALG00000003952;ENSGALG00000005377;ENSGALG00000007324;ENSGALG00000007845;ENSGALG00000008747;ENSGALG00000011814;ENSGALG00000012620;ENSGALG00000012671;ENSGALG00000014786;ENSGALG00000014933;ENSGALG00000015119;ENSGALG00000015407;ENSGALG00000016995;ENSGALG00000029301;ENSGALG00000030580;ENSGALG00000032659;…
GO:1902680	positive regulation of RNA biosynthetic process	24	978	0.121369	0.468857	ENSGALG00000002182;ENSGALG00000003106;ENSGALG00000003126;ENSGALG00000003248;ENSGALG00000003803;ENSGALG00000003952;ENSGALG00000005377;ENSGALG00000007324;ENSGALG00000007845;ENSGALG00000008747;ENSGALG00000011814;ENSGALG00000012620;ENSGALG00000012671;ENSGALG00000014786;ENSGALG00000014933;ENSGALG00000015119;ENSGALG00000015407;ENSGALG00000016995;ENSGALG00000029301;ENSGALG00000030580;ENSGALG00000032659;…
GO:0023057	negative regulation of signaling	20	792	0.12167	0.468857	ENSGALG00000003295;ENSGALG00000003803;ENSGALG00000003935;ENSGALG00000005377;ENSGALG00000007324;ENSGALG00000007357;ENSGALG00000011080;ENSGALG00000012620;ENSGALG00000012671;ENSGALG00000014277;ENSGALG00000014773;ENSGALG00000015008;ENSGALG00000017196;ENSGALG00000019894;ENSGALG00000027564;ENSGALG00000027655;ENSGALG00000029301;ENSGALG00000030960;ENSGALG00000036095;ENSGALG00000040156
GO:1901565	organonitrogen compound catabolic process	19	747	0.122919	0.468857	ENSGALG00000001848;ENSGALG00000003295;ENSGALG00000003803;ENSGALG00000004455;ENSGALG00000004491;ENSGALG00000006181;ENSGALG00000009971;ENSGALG00000010199;ENSGALG00000010211;ENSGALG00000012595;ENSGALG00000013073;ENSGALG00000014743;ENSGALG00000014930;ENSGALG00000014933;ENSGALG00000015036;ENSGALG00000015053;ENSGALG00000016050;ENSGALG00000016994;ENSGALG00000030960
GO:0006275	regulation of DNA replication	3	64	0.123091	0.468857	ENSGALG00000001907;ENSGALG00000004037;ENSGALG00000026907
GO:0006664	glycolipid metabolic process	3	64	0.123091	0.468857	ENSGALG00000009027;ENSGALG00000010083;ENSGALG00000014933
GO:0009888	tissue development	27	1122	0.123796	0.468857	ENSGALG00000002182;ENSGALG00000002347;ENSGALG00000003126;ENSGALG00000003295;ENSGALG00000003631;ENSGALG00000003803;ENSGALG00000003935;ENSGALG00000003947;ENSGALG00000007324;ENSGALG00000008747;ENSGALG00000009957;ENSGALG00000011708;ENSGALG00000012620;ENSGALG00000013124;ENSGALG00000014661;ENSGALG00000014716;ENSGALG00000014769;ENSGALG00000014944;ENSGALG00000015101;ENSGALG00000015422;ENSGALG00000015466;…
GO:0007589	body fluid secretion	2	32	0.124017	0.468857	ENSGALG00000003126;ENSGALG00000038059
GO:0032008	positive regulation of TOR signaling	2	32	0.124017	0.468857	ENSGALG00000003775;ENSGALG00000014712
GO:0045670	regulation of osteoclast differentiation	2	32	0.124017	0.468857	ENSGALG00000010707;ENSGALG00000014786
GO:0045910	negative regulation of DNA recombination	2	32	0.124017	0.468857	ENSGALG00000007357;ENSGALG00000031991
GO:0060038	cardiac muscle cell proliferation	2	32	0.124017	0.468857	ENSGALG00000002347;ENSGALG00000003126
GO:0065002	intracellular protein transmembrane transport	2	32	0.124017	0.468857	ENSGALG00000007832;ENSGALG00000013210
GO:0043604	amide biosynthetic process	13	476	0.124025	0.468857	ENSGALG00000004046;ENSGALG00000004587;ENSGALG00000004882;ENSGALG00000009988;ENSGALG00000010083;ENSGALG00000012000;ENSGALG00000014700;ENSGALG00000014930;ENSGALG00000014939;ENSGALG00000015002;ENSGALG00000029897;ENSGALG00000033196;ENSGALG00000042598
GO:0051017	actin filament bundle assembly	4	100	0.124176	0.468857	ENSGALG00000011209;ENSGALG00000014786;ENSGALG00000014824;ENSGALG00000042552
GO:1902850	microtubule cytoskeleton organization involved in mitosis	4	100	0.124176	0.468857	ENSGALG00000009971;ENSGALG00000014737;ENSGALG00000016332;ENSGALG00000039735
GO:0051271	negative regulation of cellular component movement	6	178	0.125666	0.468857	ENSGALG00000003126;ENSGALG00000003935;ENSGALG00000009957;ENSGALG00000011209;ENSGALG00000014824;ENSGALG00000036189
GO:0001732	formation of cytoplasmic translation initiation complex	1	7	0.126225	0.468857	ENSGALG00000033196
GO:0002829	negative regulation of type 2 immune response	1	7	0.126225	0.468857	ENSGALG00000007357
GO:0003056	regulation of vascular smooth muscle contraction	1	7	0.126225	0.468857	ENSGALG00000017196
GO:0003307	regulation of Wnt signaling pathway involved in heart development	1	7	0.126225	0.468857	ENSGALG00000029301
GO:0006271	DNA strand elongation involved in DNA replication	1	7	0.126225	0.468857	ENSGALG00000004037
GO:0006646	phosphatidylethanolamine biosynthetic process	1	7	0.126225	0.468857	ENSGALG00000036754
GO:0008212	mineralocorticoid metabolic process	1	7	0.126225	0.468857	ENSGALG00000029301
GO:0009083	branched-chain amino acid catabolic process	1	7	0.126225	0.468857	ENSGALG00000010211
GO:0009131	pyrimidine nucleoside monophosphate catabolic process	1	7	0.126225	0.468857	ENSGALG00000013073
GO:0009155	purine deoxyribonucleotide catabolic process	1	7	0.126225	0.468857	ENSGALG00000016994
GO:0009173	pyrimidine ribonucleoside monophosphate metabolic process	1	7	0.126225	0.468857	ENSGALG00000013073
GO:0009222	pyrimidine ribonucleotide catabolic process	1	7	0.126225	0.468857	ENSGALG00000013073
GO:0009223	pyrimidine deoxyribonucleotide catabolic process	1	7	0.126225	0.468857	ENSGALG00000013073
GO:0009651	response to salt stress	1	7	0.126225	0.468857	ENSGALG00000011080
GO:0010561	negative regulation of glycoprotein biosynthetic process	1	7	0.126225	0.468857	ENSGALG00000016996
GO:0010885	regulation of cholesterol storage	1	7	0.126225	0.468857	ENSGALG00000038059
GO:0010888	negative regulation of lipid storage	1	7	0.126225	0.468857	ENSGALG00000038059
GO:0018206	peptidyl-methionine modification	1	7	0.126225	0.468857	ENSGALG00000012598
GO:0019227	neuronal action potential propagation	1	7	0.126225	0.468857	ENSGALG00000012594
GO:0019321	pentose metabolic process	1	7	0.126225	0.468857	ENSGALG00000006173
GO:0021889	olfactory bulb interneuron differentiation	1	7	0.126225	0.468857	ENSGALG00000003126
GO:0031053	primary miRNA processing	1	7	0.126225	0.468857	ENSGALG00000007835
GO:0031943	regulation of glucocorticoid metabolic process	1	7	0.126225	0.468857	ENSGALG00000029301
GO:0032276	regulation of gonadotropin secretion	1	7	0.126225	0.468857	ENSGALG00000012671
GO:0032341	aldosterone metabolic process	1	7	0.126225	0.468857	ENSGALG00000029301
GO:0032353	negative regulation of hormone biosynthetic process	1	7	0.126225	0.468857	ENSGALG00000029301
GO:0032380	regulation of intracellular sterol transport	1	7	0.126225	0.468857	ENSGALG00000011155
GO:0032383	regulation of intracellular cholesterol transport	1	7	0.126225	0.468857	ENSGALG00000011155
GO:0032688	negative regulation of interferon-beta production	1	7	0.126225	0.468857	ENSGALG00000007845
GO:0033169	histone H3-K9 demethylation	1	7	0.126225	0.468857	ENSGALG00000020557
GO:0034770	histone H4-K20 methylation	1	7	0.126225	0.468857	ENSGALG00000014152
GO:0035112	genitalia morphogenesis	1	7	0.126225	0.468857	ENSGALG00000007324
GO:0036151	phosphatidylcholine acyl-chain remodeling	1	7	0.126225	0.468857	ENSGALG00000038059
GO:0042415	norepinephrine metabolic process	1	7	0.126225	0.468857	ENSGALG00000014743
GO:0042428	serotonin metabolic process	1	7	0.126225	0.468857	ENSGALG00000014743
GO:0043174	nucleoside salvage	1	7	0.126225	0.468857	ENSGALG00000013073
GO:0043589	skin morphogenesis	1	7	0.126225	0.468857	ENSGALG00000007324
GO:0043653	mitochondrial fragmentation involved in apoptotic process	1	7	0.126225	0.468857	ENSGALG00000003126
GO:0045064	T-helper 2 cell differentiation	1	7	0.126225	0.468857	ENSGALG00000007357
GO:0046078	dUMP metabolic process	1	7	0.126225	0.468857	ENSGALG00000013073
GO:0051004	regulation of lipoprotein lipase activity	1	7	0.126225	0.468857	ENSGALG00000038059
GO:0051974	negative regulation of telomerase activity	1	7	0.126225	0.468857	ENSGALG00000009032
GO:0060251	regulation of glial cell proliferation	1	7	0.126225	0.468857	ENSGALG00000015407
GO:0060457	negative regulation of digestive system process	1	7	0.126225	0.468857	ENSGALG00000038059
GO:0060736	prostate gland growth	1	7	0.126225	0.468857	ENSGALG00000015407
GO:0060831	smoothened signaling pathway involved in dorsal/ventral neural tube patterning	1	7	0.126225	0.468857	ENSGALG00000012620
GO:0071397	cellular response to cholesterol	1	7	0.126225	0.468857	ENSGALG00000012620
GO:0071850	mitotic cell cycle arrest	1	7	0.126225	0.468857	ENSGALG00000016332
GO:0072205	metanephric collecting duct development	1	7	0.126225	0.468857	ENSGALG00000012620
GO:0098870	action potential propagation	1	7	0.126225	0.468857	ENSGALG00000012594
GO:1900103	positive regulation of endoplasmic reticulum unfolded protein response	1	7	0.126225	0.468857	ENSGALG00000014786
GO:1900246	positive regulation of RIG-I signaling pathway	1	7	0.126225	0.468857	ENSGALG00000042598
GO:1901201	regulation of extracellular matrix assembly	1	7	0.126225	0.468857	ENSGALG00000009957
GO:1903651	positive regulation of cytoplasmic transport	1	7	0.126225	0.468857	ENSGALG00000003803
GO:1905208	negative regulation of cardiocyte differentiation	1	7	0.126225	0.468857	ENSGALG00000029301
GO:1905216	positive regulation of RNA binding	1	7	0.126225	0.468857	ENSGALG00000004046
GO:2000319	regulation of T-helper 17 cell differentiation	1	7	0.126225	0.468857	ENSGALG00000004587
GO:2001204	regulation of osteoclast development	1	7	0.126225	0.468857	ENSGALG00000010707
GO:0051246	regulation of protein metabolic process	36	1557	0.126955	0.470894	ENSGALG00000002347;ENSGALG00000003126;ENSGALG00000003775;ENSGALG00000003803;ENSGALG00000003935;ENSGALG00000004046;ENSGALG00000004587;ENSGALG00000004591;ENSGALG00000006181;ENSGALG00000007324;ENSGALG00000007357;ENSGALG00000009971;ENSGALG00000010199;ENSGALG00000011080;ENSGALG00000011088;ENSGALG00000012000;ENSGALG00000012594;ENSGALG00000012595;ENSGALG00000014716;ENSGALG00000014743;ENSGALG00000014930;…
GO:0003158	endothelium development	3	65	0.127333	0.470894	ENSGALG00000003295;ENSGALG00000009957;ENSGALG00000015422
GO:1903509	liposaccharide metabolic process	3	65	0.127333	0.470894	ENSGALG00000009027;ENSGALG00000010083;ENSGALG00000014933
GO:1905269	positive regulation of chromatin organization	3	65	0.127333	0.470894	ENSGALG00000007357;ENSGALG00000011814;ENSGALG00000030580
GO:1905114	cell surface receptor signaling pathway involved in cell-cell signaling	9	305	0.130132	0.477008	ENSGALG00000003803;ENSGALG00000004455;ENSGALG00000005377;ENSGALG00000010580;ENSGALG00000011088;ENSGALG00000027655;ENSGALG00000029301;ENSGALG00000036095;ENSGALG00000040156
GO:0002753	cytoplasmic pattern recognition receptor signaling pathway	2	33	0.130433	0.477008	ENSGALG00000014773;ENSGALG00000042598
GO:0003179	heart valve morphogenesis	2	33	0.130433	0.477008	ENSGALG00000009957;ENSGALG00000029301
GO:0010718	positive regulation of epithelial to mesenchymal transition	2	33	0.130433	0.477008	ENSGALG00000003803;ENSGALG00000029301
GO:0033344	cholesterol efflux	2	33	0.130433	0.477008	ENSGALG00000012620;ENSGALG00000038059
GO:0042255	ribosome assembly	2	33	0.130433	0.477008	ENSGALG00000014700;ENSGALG00000015733
GO:0045668	negative regulation of osteoblast differentiation	2	33	0.130433	0.477008	ENSGALG00000007226;ENSGALG00000012620
GO:0046324	regulation of glucose import	2	33	0.130433	0.477008	ENSGALG00000001857;ENSGALG00000007226
GO:0071806	protein transmembrane transport	2	33	0.130433	0.477008	ENSGALG00000007832;ENSGALG00000013210
GO:0030155	regulation of cell adhesion	11	392	0.130591	0.477008	ENSGALG00000003726;ENSGALG00000004587;ENSGALG00000007357;ENSGALG00000010583;ENSGALG00000014277;ENSGALG00000014716;ENSGALG00000014786;ENSGALG00000015027;ENSGALG00000016943;ENSGALG00000029301;ENSGALG00000036189
GO:0045785	positive regulation of cell adhesion	7	221	0.130728	0.477008	ENSGALG00000003726;ENSGALG00000007357;ENSGALG00000010583;ENSGALG00000014277;ENSGALG00000014716;ENSGALG00000015027;ENSGALG00000016943
GO:0061572	actin filament bundle organization	4	102	0.130827	0.477008	ENSGALG00000011209;ENSGALG00000014786;ENSGALG00000014824;ENSGALG00000042552
GO:0071383	cellular response to steroid hormone stimulus	4	102	0.130827	0.477008	ENSGALG00000003803;ENSGALG00000007324;ENSGALG00000015008;ENSGALG00000027374
GO:0051046	regulation of secretion	9	306	0.131987	0.480717	ENSGALG00000001857;ENSGALG00000007912;ENSGALG00000010707;ENSGALG00000012671;ENSGALG00000015036;ENSGALG00000015422;ENSGALG00000027564;ENSGALG00000029301;ENSGALG00000038059
GO:0040013	negative regulation of locomotion	6	181	0.132996	0.482437	ENSGALG00000003126;ENSGALG00000003935;ENSGALG00000009957;ENSGALG00000011209;ENSGALG00000014824;ENSGALG00000036189
GO:0008152	metabolic process	154	7618	0.133253	0.482437	ENSGALG00000000255;ENSGALG00000001848;ENSGALG00000001857;ENSGALG00000001907;ENSGALG00000002155;ENSGALG00000002182;ENSGALG00000002347;ENSGALG00000003106;ENSGALG00000003126;ENSGALG00000003248;ENSGALG00000003295;ENSGALG00000003582;ENSGALG00000003688;ENSGALG00000003726;ENSGALG00000003775;ENSGALG00000003803;ENSGALG00000003935;ENSGALG00000003952;ENSGALG00000004037;ENSGALG00000004046;ENSGALG00000004166;…
GO:0048863	stem cell differentiation	5	142	0.135609	0.482437	ENSGALG00000003126;ENSGALG00000007324;ENSGALG00000014661;ENSGALG00000015422;ENSGALG00000042598
GO:0001508	action potential	3	67	0.135971	0.482437	ENSGALG00000003688;ENSGALG00000012594;ENSGALG00000036971
GO:0030520	intracellular estrogen receptor signaling pathway	2	34	0.136923	0.482437	ENSGALG00000007324;ENSGALG00000015008
GO:0035196	production of miRNAs involved in gene silencing by miRNA	2	34	0.136923	0.482437	ENSGALG00000007835;ENSGALG00000042598
GO:0035567	non-canonical Wnt signaling pathway	2	34	0.136923	0.482437	ENSGALG00000003803;ENSGALG00000040156
GO:0045747	positive regulation of Notch signaling pathway	2	34	0.136923	0.482437	ENSGALG00000007324;ENSGALG00000014716
GO:0046626	regulation of insulin receptor signaling pathway	2	34	0.136923	0.482437	ENSGALG00000001857;ENSGALG00000014786
GO:0046637	regulation of alpha-beta T cell differentiation	2	34	0.136923	0.482437	ENSGALG00000004587;ENSGALG00000007357
GO:0060976	coronary vasculature development	2	34	0.136923	0.482437	ENSGALG00000003631;ENSGALG00000014751
GO:0044089	positive regulation of cellular component biogenesis	10	352	0.136948	0.482437	ENSGALG00000003248;ENSGALG00000003775;ENSGALG00000011209;ENSGALG00000012594;ENSGALG00000014786;ENSGALG00000015422;ENSGALG00000016995;ENSGALG00000020569;ENSGALG00000027655;ENSGALG00000037387
GO:0051094	positive regulation of developmental process	20	806	0.13743	0.482437	ENSGALG00000000255;ENSGALG00000003126;ENSGALG00000003803;ENSGALG00000007324;ENSGALG00000007357;ENSGALG00000009971;ENSGALG00000010707;ENSGALG00000012594;ENSGALG00000012620;ENSGALG00000014152;ENSGALG00000014277;ENSGALG00000014716;ENSGALG00000015407;ENSGALG00000016943;ENSGALG00000029301;ENSGALG00000029379;ENSGALG00000030960;ENSGALG00000031991;ENSGALG00000037387;ENSGALG00000042552
GO:0071840	cellular component organization or biogenesis	84	3970	0.137709	0.482437	ENSGALG00000000255;ENSGALG00000001907;ENSGALG00000003126;ENSGALG00000003248;ENSGALG00000003582;ENSGALG00000003631;ENSGALG00000003688;ENSGALG00000003726;ENSGALG00000003775;ENSGALG00000003803;ENSGALG00000004037;ENSGALG00000004166;ENSGALG00000004587;ENSGALG00000004620;ENSGALG00000004889;ENSGALG00000007226;ENSGALG00000007324;ENSGALG00000007357;ENSGALG00000007537;ENSGALG00000007832;ENSGALG00000007912;…
GO:0016043	cellular component organization	82	3868	0.137744	0.482437	ENSGALG00000000255;ENSGALG00000001907;ENSGALG00000003126;ENSGALG00000003248;ENSGALG00000003582;ENSGALG00000003631;ENSGALG00000003688;ENSGALG00000003726;ENSGALG00000003775;ENSGALG00000003803;ENSGALG00000004037;ENSGALG00000004166;ENSGALG00000004587;ENSGALG00000004620;ENSGALG00000004889;ENSGALG00000007226;ENSGALG00000007324;ENSGALG00000007357;ENSGALG00000007537;ENSGALG00000007832;ENSGALG00000007948;…
GO:0014706	striated muscle tissue development	7	225	0.139674	0.482437	ENSGALG00000002347;ENSGALG00000003126;ENSGALG00000013124;ENSGALG00000014769;ENSGALG00000015422;ENSGALG00000029301;ENSGALG00000038260
GO:0034248	regulation of cellular amide metabolic process	7	225	0.139674	0.482437	ENSGALG00000004046;ENSGALG00000004587;ENSGALG00000012000;ENSGALG00000012594;ENSGALG00000014930;ENSGALG00000015002;ENSGALG00000042598
GO:0043488	regulation of mRNA stability	3	68	0.140364	0.482437	ENSGALG00000004587;ENSGALG00000012000;ENSGALG00000042598
GO:0060485	mesenchyme development	6	184	0.140525	0.482437	ENSGALG00000003126;ENSGALG00000003803;ENSGALG00000003935;ENSGALG00000014661;ENSGALG00000015101;ENSGALG00000029301
GO:0022618	ribonucleoprotein complex assembly	5	144	0.141389	0.482437	ENSGALG00000004587;ENSGALG00000008429;ENSGALG00000014700;ENSGALG00000015733;ENSGALG00000033196
GO:0001574	ganglioside biosynthetic process	1	8	0.142912	0.482437	ENSGALG00000010083
GO:0001833	inner cell mass cell proliferation	1	8	0.142912	0.482437	ENSGALG00000041365
GO:0003306	Wnt signaling pathway involved in heart development	1	8	0.142912	0.482437	ENSGALG00000029301
GO:0006883	cellular sodium ion homeostasis	1	8	0.142912	0.482437	ENSGALG00000003582
GO:0007638	mechanosensory behavior	1	8	0.142912	0.482437	ENSGALG00000003582
GO:0009071	serine family amino acid catabolic process	1	8	0.142912	0.482437	ENSGALG00000015053
GO:0009130	pyrimidine nucleoside monophosphate biosynthetic process	1	8	0.142912	0.482437	ENSGALG00000013073
GO:0009200	deoxyribonucleoside triphosphate metabolic process	1	8	0.142912	0.482437	ENSGALG00000016994
GO:0010457	centriole-centriole cohesion	1	8	0.142912	0.482437	ENSGALG00000028298
GO:0010587	miRNA catabolic process	1	8	0.142912	0.482437	ENSGALG00000014810
GO:0010866	regulation of triglyceride biosynthetic process	1	8	0.142912	0.482437	ENSGALG00000038059
GO:0018158	protein oxidation	1	8	0.142912	0.482437	ENSGALG00000027655
GO:0018410	C-terminal protein amino acid modification	1	8	0.142912	0.482437	ENSGALG00000012595
GO:0019367	fatty acid elongation, saturated fatty acid	1	8	0.142912	0.482437	ENSGALG00000009988
GO:0021984	adenohypophysis development	1	8	0.142912	0.482437	ENSGALG00000029301
GO:0032351	negative regulation of hormone metabolic process	1	8	0.142912	0.482437	ENSGALG00000029301
GO:0032377	regulation of intracellular lipid transport	1	8	0.142912	0.482437	ENSGALG00000011155
GO:0033127	regulation of histone phosphorylation	1	8	0.142912	0.482437	ENSGALG00000030580
GO:0034145	positive regulation of toll-like receptor 4 signaling pathway	1	8	0.142912	0.482437	ENSGALG00000038059
GO:0035630	bone mineralization involved in bone maturation	1	8	0.142912	0.482437	ENSGALG00000029301
GO:0042983	amyloid precursor protein biosynthetic process	1	8	0.142912	0.482437	ENSGALG00000016996
GO:0042984	regulation of amyloid precursor protein biosynthetic process	1	8	0.142912	0.482437	ENSGALG00000016996
GO:0043031	negative regulation of macrophage activation	1	8	0.142912	0.482437	ENSGALG00000038059
GO:0045605	negative regulation of epidermal cell differentiation	1	8	0.142912	0.482437	ENSGALG00000007324
GO:0045721	negative regulation of gluconeogenesis	1	8	0.142912	0.482437	ENSGALG00000001857
GO:0045986	negative regulation of smooth muscle contraction	1	8	0.142912	0.482437	ENSGALG00000017196
GO:0046325	negative regulation of glucose import	1	8	0.142912	0.482437	ENSGALG00000007226
GO:0047484	regulation of response to osmotic stress	1	8	0.142912	0.482437	ENSGALG00000011080
GO:0048548	regulation of pinocytosis	1	8	0.142912	0.482437	ENSGALG00000038059
GO:0051123	RNA polymerase II preinitiation complex assembly	1	8	0.142912	0.482437	ENSGALG00000011814
GO:0060394	negative regulation of pathway-restricted SMAD protein phosphorylation	1	8	0.142912	0.482437	ENSGALG00000003935
GO:0060513	prostatic bud formation	1	8	0.142912	0.482437	ENSGALG00000007324
GO:0060601	lateral sprouting from an epithelium	1	8	0.142912	0.482437	ENSGALG00000007324
GO:0060742	epithelial cell differentiation involved in prostate gland development	1	8	0.142912	0.482437	ENSGALG00000007324
GO:0061101	neuroendocrine cell differentiation	1	8	0.142912	0.482437	ENSGALG00000029301
GO:0071044	histone mRNA catabolic process	1	8	0.142912	0.482437	ENSGALG00000014810
GO:0072530	purine-containing compound transmembrane transport	1	8	0.142912	0.482437	ENSGALG00000012593
GO:0090070	positive regulation of ribosome biogenesis	1	8	0.142912	0.482437	ENSGALG00000020569
GO:0090309	positive regulation of methylation-dependent chromatin silencing	1	8	0.142912	0.482437	ENSGALG00000011814
GO:0099550	trans-synaptic signaling, modulating synaptic transmission	1	8	0.142912	0.482437	ENSGALG00000012594
GO:1901028	regulation of mitochondrial outer membrane permeabilization involved in apoptotic signaling pathway	1	8	0.142912	0.482437	ENSGALG00000019894
GO:1901160	primary amino compound metabolic process	1	8	0.142912	0.482437	ENSGALG00000014743
GO:1901533	negative regulation of hematopoietic progenitor cell differentiation	1	8	0.142912	0.482437	ENSGALG00000012000
GO:1902644	tertiary alcohol metabolic process	1	8	0.142912	0.482437	ENSGALG00000029301
GO:1902931	negative regulation of alcohol biosynthetic process	1	8	0.142912	0.482437	ENSGALG00000029301
GO:1903019	negative regulation of glycoprotein metabolic process	1	8	0.142912	0.482437	ENSGALG00000016996
GO:1904668	positive regulation of ubiquitin protein ligase activity	1	8	0.142912	0.482437	ENSGALG00000009971
GO:1905214	regulation of RNA binding	1	8	0.142912	0.482437	ENSGALG00000004046
GO:1905516	positive regulation of fertilization	1	8	0.142912	0.482437	ENSGALG00000004437
GO:2000234	positive regulation of rRNA processing	1	8	0.142912	0.482437	ENSGALG00000020569
GO:2000316	regulation of T-helper 17 type immune response	1	8	0.142912	0.482437	ENSGALG00000004587
GO:2000380	regulation of mesoderm development	1	8	0.142912	0.482437	ENSGALG00000007324
GO:2001135	regulation of endocytic recycling	1	8	0.142912	0.482437	ENSGALG00000007912
GO:0055017	cardiac muscle tissue growth	2	35	0.143483	0.483879	ENSGALG00000002347;ENSGALG00000003126
GO:0035264	multicellular organism growth	4	106	0.144556	0.487009	ENSGALG00000012592;ENSGALG00000012620;ENSGALG00000012671;ENSGALG00000015407
GO:0002700	regulation of production of molecular mediator of immune response	3	69	0.144805	0.487361	ENSGALG00000007357;ENSGALG00000014152;ENSGALG00000031991
GO:0043412	macromolecule modification	56	2566	0.144974	0.487441	ENSGALG00000001848;ENSGALG00000002347;ENSGALG00000003126;ENSGALG00000003726;ENSGALG00000003775;ENSGALG00000003803;ENSGALG00000003935;ENSGALG00000004455;ENSGALG00000004587;ENSGALG00000004874;ENSGALG00000007357;ENSGALG00000007835;ENSGALG00000008539;ENSGALG00000008739;ENSGALG00000009021;ENSGALG00000009027;ENSGALG00000009957;ENSGALG00000009971;ENSGALG00000010083;ENSGALG00000010716;ENSGALG00000011080;…
GO:0007268	chemical synaptic transmission	9	313	0.145356	0.487754	ENSGALG00000002165;ENSGALG00000003582;ENSGALG00000007948;ENSGALG00000008907;ENSGALG00000009971;ENSGALG00000012594;ENSGALG00000015419;ENSGALG00000036971;ENSGALG00000037387
GO:0098916	anterograde trans-synaptic signaling	9	313	0.145356	0.487754	ENSGALG00000002165;ENSGALG00000003582;ENSGALG00000007948;ENSGALG00000008907;ENSGALG00000009971;ENSGALG00000012594;ENSGALG00000015419;ENSGALG00000036971;ENSGALG00000037387
GO:0001701	in utero embryonic development	8	270	0.145572	0.487992	ENSGALG00000000255;ENSGALG00000002155;ENSGALG00000009957;ENSGALG00000012620;ENSGALG00000029301;ENSGALG00000033196;ENSGALG00000041365;ENSGALG00000042552
GO:0030900	forebrain development	7	229	0.148911	0.494796	ENSGALG00000003126;ENSGALG00000007832;ENSGALG00000012000;ENSGALG00000012594;ENSGALG00000012595;ENSGALG00000016332;ENSGALG00000029301
GO:0045778	positive regulation of ossification	3	70	0.149292	0.494796	ENSGALG00000007324;ENSGALG00000014716;ENSGALG00000029301
GO:0097305	response to alcohol	3	70	0.149292	0.494796	ENSGALG00000012620;ENSGALG00000014824;ENSGALG00000027374
GO:0071705	nitrogen compound transport	24	1005	0.14952	0.494796	ENSGALG00000001857;ENSGALG00000003582;ENSGALG00000003688;ENSGALG00000004166;ENSGALG00000004425;ENSGALG00000007832;ENSGALG00000010087;ENSGALG00000010707;ENSGALG00000011373;ENSGALG00000012593;ENSGALG00000012594;ENSGALG00000013210;ENSGALG00000014712;ENSGALG00000014740;ENSGALG00000014773;ENSGALG00000014786;ENSGALG00000014914;ENSGALG00000015014;ENSGALG00000015036;ENSGALG00000015713;ENSGALG00000016433;…
GO:0006303	double-strand break repair via nonhomologous end joining	2	36	0.150108	0.494796	ENSGALG00000014152;ENSGALG00000031991
GO:0030888	regulation of B cell proliferation	2	36	0.150108	0.494796	ENSGALG00000004587;ENSGALG00000007357
GO:0031050	dsRNA processing	2	36	0.150108	0.494796	ENSGALG00000007835;ENSGALG00000042598
GO:0031648	protein destabilization	2	36	0.150108	0.494796	ENSGALG00000029301;ENSGALG00000040156
GO:0032456	endocytic recycling	2	36	0.150108	0.494796	ENSGALG00000004166;ENSGALG00000007912
GO:0045685	regulation of glial cell differentiation	2	36	0.150108	0.494796	ENSGALG00000014716;ENSGALG00000029301
GO:0046470	phosphatidylcholine metabolic process	2	36	0.150108	0.494796	ENSGALG00000036754;ENSGALG00000038059
GO:0070918	production of small RNA involved in gene silencing by RNA	2	36	0.150108	0.494796	ENSGALG00000007835;ENSGALG00000042598
GO:0006486	protein glycosylation	5	147	0.150255	0.494796	ENSGALG00000008539;ENSGALG00000009021;ENSGALG00000009027;ENSGALG00000010083;ENSGALG00000013211
GO:0007162	negative regulation of cell adhesion	5	147	0.150255	0.494796	ENSGALG00000004587;ENSGALG00000007357;ENSGALG00000014786;ENSGALG00000029301;ENSGALG00000036189
GO:0043413	macromolecule glycosylation	5	147	0.150255	0.494796	ENSGALG00000008539;ENSGALG00000009021;ENSGALG00000009027;ENSGALG00000010083;ENSGALG00000013211
GO:0045184	establishment of protein localization	21	864	0.150603	0.494796	ENSGALG00000001857;ENSGALG00000003688;ENSGALG00000004166;ENSGALG00000004425;ENSGALG00000007832;ENSGALG00000008747;ENSGALG00000010087;ENSGALG00000010707;ENSGALG00000011373;ENSGALG00000013210;ENSGALG00000014740;ENSGALG00000014773;ENSGALG00000014786;ENSGALG00000014914;ENSGALG00000015014;ENSGALG00000015036;ENSGALG00000015713;ENSGALG00000016433;ENSGALG00000019979;ENSGALG00000027564;ENSGALG00000038059
GO:0050769	positive regulation of neurogenesis	7	230	0.151264	0.494796	ENSGALG00000000255;ENSGALG00000007357;ENSGALG00000012594;ENSGALG00000014716;ENSGALG00000015407;ENSGALG00000029301;ENSGALG00000030960
GO:0035108	limb morphogenesis	4	108	0.151625	0.494796	ENSGALG00000003631;ENSGALG00000007324;ENSGALG00000012620;ENSGALG00000041365
GO:0099537	trans-synaptic signaling	9	317	0.153294	0.494796	ENSGALG00000002165;ENSGALG00000003582;ENSGALG00000007948;ENSGALG00000008907;ENSGALG00000009971;ENSGALG00000012594;ENSGALG00000015419;ENSGALG00000036971;ENSGALG00000037387
GO:0018108	peptidyl-tyrosine phosphorylation	6	189	0.153503	0.494796	ENSGALG00000003126;ENSGALG00000003775;ENSGALG00000012594;ENSGALG00000014716;ENSGALG00000015027;ENSGALG00000030800
GO:0030518	intracellular steroid hormone receptor signaling pathway	3	71	0.153822	0.494796	ENSGALG00000003803;ENSGALG00000007324;ENSGALG00000015008
GO:0042552	myelination	3	71	0.153822	0.494796	ENSGALG00000012594;ENSGALG00000014798;ENSGALG00000014933
GO:0060993	kidney morphogenesis	3	71	0.153822	0.494796	ENSGALG00000012620;ENSGALG00000014944;ENSGALG00000029301
GO:0032496	response to lipopolysaccharide	4	109	0.155208	0.494796	ENSGALG00000014773;ENSGALG00000014824;ENSGALG00000020386;ENSGALG00000038059
GO:0035107	appendage morphogenesis	4	109	0.155208	0.494796	ENSGALG00000003631;ENSGALG00000007324;ENSGALG00000012620;ENSGALG00000041365
GO:0006417	regulation of translation	6	190	0.156161	0.494796	ENSGALG00000004046;ENSGALG00000004587;ENSGALG00000012000;ENSGALG00000014930;ENSGALG00000015002;ENSGALG00000042598
GO:0034504	protein localization to nucleus	6	190	0.156161	0.494796	ENSGALG00000003688;ENSGALG00000010087;ENSGALG00000014740;ENSGALG00000014786;ENSGALG00000015014;ENSGALG00000015713
GO:0010608	posttranscriptional regulation of gene expression	8	275	0.156352	0.494796	ENSGALG00000004046;ENSGALG00000004587;ENSGALG00000007835;ENSGALG00000012000;ENSGALG00000014810;ENSGALG00000014930;ENSGALG00000015002;ENSGALG00000042598
GO:0010628	positive regulation of gene expression	29	1251	0.156454	0.494796	ENSGALG00000002182;ENSGALG00000003106;ENSGALG00000003126;ENSGALG00000003248;ENSGALG00000003803;ENSGALG00000003952;ENSGALG00000004046;ENSGALG00000005377;ENSGALG00000007324;ENSGALG00000007845;ENSGALG00000008747;ENSGALG00000011814;ENSGALG00000012000;ENSGALG00000012594;ENSGALG00000012620;ENSGALG00000012671;ENSGALG00000014786;ENSGALG00000014933;ENSGALG00000015002;ENSGALG00000015119;ENSGALG00000015407;…
GO:0032508	DNA duplex unwinding	2	37	0.156793	0.494796	ENSGALG00000004037;ENSGALG00000015465
GO:0035137	hindlimb morphogenesis	2	37	0.156793	0.494796	ENSGALG00000007324;ENSGALG00000012620
GO:0061614	pri-miRNA transcription by RNA polymerase II	2	37	0.156793	0.494796	ENSGALG00000012671;ENSGALG00000029301
GO:0071230	cellular response to amino acid stimulus	2	37	0.156793	0.494796	ENSGALG00000012594;ENSGALG00000014712
GO:1902893	regulation of pri-miRNA transcription by RNA polymerase II	2	37	0.156793	0.494796	ENSGALG00000012671;ENSGALG00000029301
GO:0015833	peptide transport	20	823	0.158101	0.494796	ENSGALG00000001857;ENSGALG00000003688;ENSGALG00000004166;ENSGALG00000004425;ENSGALG00000007832;ENSGALG00000010087;ENSGALG00000010707;ENSGALG00000011373;ENSGALG00000013210;ENSGALG00000014740;ENSGALG00000014773;ENSGALG00000014786;ENSGALG00000014914;ENSGALG00000015014;ENSGALG00000015036;ENSGALG00000015713;ENSGALG00000016433;ENSGALG00000019979;ENSGALG00000027564;ENSGALG00000038059
GO:0001657	ureteric bud development	3	72	0.158396	0.494796	ENSGALG00000012620;ENSGALG00000015466;ENSGALG00000029301
GO:0006865	amino acid transport	3	72	0.158396	0.494796	ENSGALG00000003582;ENSGALG00000012594;ENSGALG00000014712
GO:0007030	Golgi organization	3	72	0.158396	0.494796	ENSGALG00000004166;ENSGALG00000014651;ENSGALG00000037426
GO:1905039	carboxylic acid transmembrane transport	3	72	0.158396	0.494796	ENSGALG00000003582;ENSGALG00000004889;ENSGALG00000014712
GO:0031331	positive regulation of cellular catabolic process	7	233	0.158429	0.494796	ENSGALG00000003803;ENSGALG00000004587;ENSGALG00000012000;ENSGALG00000012595;ENSGALG00000014743;ENSGALG00000030960;ENSGALG00000042598
GO:0060429	epithelium development	17	683	0.158735	0.494796	ENSGALG00000002182;ENSGALG00000003126;ENSGALG00000003295;ENSGALG00000003631;ENSGALG00000003803;ENSGALG00000003947;ENSGALG00000007324;ENSGALG00000009957;ENSGALG00000012620;ENSGALG00000014716;ENSGALG00000015422;ENSGALG00000015466;ENSGALG00000028595;ENSGALG00000029301;ENSGALG00000038495;ENSGALG00000040156;ENSGALG00000041365
GO:0001967	suckling behavior	1	9	0.159282	0.494796	ENSGALG00000007832
GO:0002719	negative regulation of cytokine production involved in immune response	1	9	0.159282	0.494796	ENSGALG00000007357
GO:0003085	negative regulation of systemic arterial blood pressure	1	9	0.159282	0.494796	ENSGALG00000017196
GO:0003207	cardiac chamber formation	1	9	0.159282	0.494796	ENSGALG00000029301
GO:0003222	ventricular trabecula myocardium morphogenesis	1	9	0.159282	0.494796	ENSGALG00000015422
GO:0006544	glycine metabolic process	1	9	0.159282	0.494796	ENSGALG00000015053
GO:0006704	glucocorticoid biosynthetic process	1	9	0.159282	0.494796	ENSGALG00000029301
GO:0008090	retrograde axonal transport	1	9	0.159282	0.494796	ENSGALG00000012595
GO:0009081	branched-chain amino acid metabolic process	1	9	0.159282	0.494796	ENSGALG00000010211
GO:0009143	nucleoside triphosphate catabolic process	1	9	0.159282	0.494796	ENSGALG00000016994
GO:0009151	purine deoxyribonucleotide metabolic process	1	9	0.159282	0.494796	ENSGALG00000016994
GO:0010878	cholesterol storage	1	9	0.159282	0.494796	ENSGALG00000038059
GO:0030889	negative regulation of B cell proliferation	1	9	0.159282	0.494796	ENSGALG00000004587
GO:0032682	negative regulation of chemokine production	1	9	0.159282	0.494796	ENSGALG00000014773
GO:0032988	ribonucleoprotein complex disassembly	1	9	0.159282	0.494796	ENSGALG00000014939
GO:0034309	primary alcohol biosynthetic process	1	9	0.159282	0.494796	ENSGALG00000029301
GO:0035336	long-chain fatty-acyl-CoA metabolic process	1	9	0.159282	0.494796	ENSGALG00000009988
GO:0035973	aggrephagy	1	9	0.159282	0.494796	ENSGALG00000043669
GO:0042402	cellular biogenic amine catabolic process	1	9	0.159282	0.494796	ENSGALG00000004491
GO:0042487	regulation of odontogenesis of dentin-containing tooth	1	9	0.159282	0.494796	ENSGALG00000029301
GO:0043173	nucleotide salvage	1	9	0.159282	0.494796	ENSGALG00000013073
GO:0045723	positive regulation of fatty acid biosynthetic process	1	9	0.159282	0.494796	ENSGALG00000038059
GO:0046628	positive regulation of insulin receptor signaling pathway	1	9	0.159282	0.494796	ENSGALG00000001857
GO:0051782	negative regulation of cell division	1	9	0.159282	0.494796	ENSGALG00000012620
GO:0060019	radial glial cell differentiation	1	9	0.159282	0.494796	ENSGALG00000012000
GO:0060525	prostate glandular acinus development	1	9	0.159282	0.494796	ENSGALG00000007324
GO:0070431	nucleotide-binding oligomerization domain containing 2 signaling pathway	1	9	0.159282	0.494796	ENSGALG00000014773
GO:0071605	monocyte chemotactic protein-1 production	1	9	0.159282	0.494796	ENSGALG00000014773
GO:0071637	regulation of monocyte chemotactic protein-1 production	1	9	0.159282	0.494796	ENSGALG00000014773
GO:0072677	eosinophil migration	1	9	0.159282	0.494796	ENSGALG00000014824
GO:0090128	regulation of synapse maturation	1	9	0.159282	0.494796	ENSGALG00000009971
GO:0090308	regulation of methylation-dependent chromatin silencing	1	9	0.159282	0.494796	ENSGALG00000011814
GO:0097066	response to thyroid hormone	1	9	0.159282	0.494796	ENSGALG00000027374
GO:0097067	cellular response to thyroid hormone stimulus	1	9	0.159282	0.494796	ENSGALG00000027374
GO:1990089	response to nerve growth factor	1	9	0.159282	0.494796	ENSGALG00000012594
GO:1990090	cellular response to nerve growth factor stimulus	1	9	0.159282	0.494796	ENSGALG00000012594
GO:2000095	regulation of Wnt signaling pathway, planar cell polarity pathway	1	9	0.159282	0.494796	ENSGALG00000003803
GO:2000641	regulation of early endosome to late endosome transport	1	9	0.159282	0.494796	ENSGALG00000003803
GO:1902105	regulation of leukocyte differentiation	5	150	0.159351	0.494796	ENSGALG00000004587;ENSGALG00000007357;ENSGALG00000010707;ENSGALG00000014277;ENSGALG00000014786
GO:0018212	peptidyl-tyrosine modification	6	192	0.161538	0.500402	ENSGALG00000003126;ENSGALG00000003775;ENSGALG00000012594;ENSGALG00000014716;ENSGALG00000015027;ENSGALG00000030800
GO:0048762	mesenchymal cell differentiation	5	151	0.162432	0.500402	ENSGALG00000003126;ENSGALG00000003803;ENSGALG00000003935;ENSGALG00000014661;ENSGALG00000029301
GO:0043254	regulation of protein complex assembly	8	278	0.162998	0.500402	ENSGALG00000003248;ENSGALG00000003775;ENSGALG00000011209;ENSGALG00000011814;ENSGALG00000014824;ENSGALG00000015422;ENSGALG00000016995;ENSGALG00000027655
GO:1903530	regulation of secretion by cell	8	278	0.162998	0.500402	ENSGALG00000001857;ENSGALG00000007912;ENSGALG00000010707;ENSGALG00000012671;ENSGALG00000015036;ENSGALG00000027564;ENSGALG00000029301;ENSGALG00000038059
GO:0006633	fatty acid biosynthetic process	3	73	0.163012	0.500402	ENSGALG00000009988;ENSGALG00000011704;ENSGALG00000038059
GO:0007272	ensheathment of neurons	3	73	0.163012	0.500402	ENSGALG00000012594;ENSGALG00000014798;ENSGALG00000014933
GO:0008366	axon ensheathment	3	73	0.163012	0.500402	ENSGALG00000012594;ENSGALG00000014798;ENSGALG00000014933
GO:0034446	substrate adhesion-dependent cell spreading	3	73	0.163012	0.500402	ENSGALG00000004620;ENSGALG00000008747;ENSGALG00000016943
GO:0045727	positive regulation of translation	3	73	0.163012	0.500402	ENSGALG00000004046;ENSGALG00000012000;ENSGALG00000015002
GO:1903825	organic acid transmembrane transport	3	73	0.163012	0.500402	ENSGALG00000003582;ENSGALG00000004889;ENSGALG00000014712
GO:0048522	positive regulation of cellular process	68	3195	0.163021	0.500402	ENSGALG00000000255;ENSGALG00000001857;ENSGALG00000001907;ENSGALG00000002182;ENSGALG00000002347;ENSGALG00000003106;ENSGALG00000003126;ENSGALG00000003248;ENSGALG00000003582;ENSGALG00000003775;ENSGALG00000003803;ENSGALG00000003952;ENSGALG00000004037;ENSGALG00000004046;ENSGALG00000004455;ENSGALG00000004587;ENSGALG00000005377;ENSGALG00000007324;ENSGALG00000007357;ENSGALG00000007845;ENSGALG00000008747;…
GO:0032101	regulation of response to external stimulus	11	411	0.16342	0.500402	ENSGALG00000001857;ENSGALG00000003295;ENSGALG00000003775;ENSGALG00000004591;ENSGALG00000007357;ENSGALG00000014824;ENSGALG00000015027;ENSGALG00000016332;ENSGALG00000036189;ENSGALG00000038059;ENSGALG00000042598
GO:0099536	synaptic signaling	9	322	0.163511	0.500402	ENSGALG00000002165;ENSGALG00000003582;ENSGALG00000007948;ENSGALG00000008907;ENSGALG00000009971;ENSGALG00000012594;ENSGALG00000015419;ENSGALG00000036971;ENSGALG00000037387
GO:0035904	aorta development	2	38	0.163533	0.500402	ENSGALG00000011708;ENSGALG00000014751
GO:0046513	ceramide biosynthetic process	2	38	0.163533	0.500402	ENSGALG00000009988;ENSGALG00000010083
GO:0060419	heart growth	2	38	0.163533	0.500402	ENSGALG00000002347;ENSGALG00000003126
GO:0070085	glycosylation	5	152	0.165538	0.503171	ENSGALG00000008539;ENSGALG00000009021;ENSGALG00000009027;ENSGALG00000010083;ENSGALG00000013211
GO:0051130	positive regulation of cellular component organization	18	735	0.16603	0.503171	ENSGALG00000003248;ENSGALG00000003775;ENSGALG00000003803;ENSGALG00000007357;ENSGALG00000009971;ENSGALG00000011209;ENSGALG00000011814;ENSGALG00000012594;ENSGALG00000013210;ENSGALG00000014786;ENSGALG00000015422;ENSGALG00000016943;ENSGALG00000016995;ENSGALG00000027655;ENSGALG00000029301;ENSGALG00000030580;ENSGALG00000030960;ENSGALG00000037387
GO:0043902	positive regulation of multi-organism process	4	112	0.166146	0.503171	ENSGALG00000002182;ENSGALG00000004437;ENSGALG00000004874;ENSGALG00000042598
GO:0009057	macromolecule catabolic process	19	783	0.167364	0.503171	ENSGALG00000001848;ENSGALG00000003295;ENSGALG00000003803;ENSGALG00000004037;ENSGALG00000004455;ENSGALG00000004587;ENSGALG00000006181;ENSGALG00000009971;ENSGALG00000010199;ENSGALG00000012000;ENSGALG00000012595;ENSGALG00000014743;ENSGALG00000014810;ENSGALG00000014930;ENSGALG00000015036;ENSGALG00000016050;ENSGALG00000016994;ENSGALG00000030960;ENSGALG00000042598
GO:0021987	cerebral cortex development	3	74	0.167667	0.503171	ENSGALG00000007832;ENSGALG00000012594;ENSGALG00000016332
GO:0032368	regulation of lipid transport	3	74	0.167667	0.503171	ENSGALG00000011155;ENSGALG00000012620;ENSGALG00000038059
GO:0035637	multicellular organismal signaling	3	74	0.167667	0.503171	ENSGALG00000003688;ENSGALG00000012594;ENSGALG00000036971
GO:0072163	mesonephric epithelium development	3	74	0.167667	0.503171	ENSGALG00000012620;ENSGALG00000015466;ENSGALG00000029301
GO:0072164	mesonephric tubule development	3	74	0.167667	0.503171	ENSGALG00000012620;ENSGALG00000015466;ENSGALG00000029301
GO:0071407	cellular response to organic cyclic compound	7	237	0.168218	0.503171	ENSGALG00000003582;ENSGALG00000003803;ENSGALG00000007324;ENSGALG00000012620;ENSGALG00000015008;ENSGALG00000027374;ENSGALG00000029301
GO:0051960	regulation of nervous system development	13	505	0.169044	0.503171	ENSGALG00000000255;ENSGALG00000003126;ENSGALG00000007226;ENSGALG00000007357;ENSGALG00000007948;ENSGALG00000009381;ENSGALG00000009971;ENSGALG00000012594;ENSGALG00000014716;ENSGALG00000015407;ENSGALG00000029301;ENSGALG00000030960;ENSGALG00000037387
GO:0003170	heart valve development	2	39	0.170324	0.503171	ENSGALG00000009957;ENSGALG00000029301
GO:0032543	mitochondrial translation	2	39	0.170324	0.503171	ENSGALG00000014939;ENSGALG00000015002
GO:0032268	regulation of cellular protein metabolic process	33	1459	0.17052	0.503171	ENSGALG00000002347;ENSGALG00000003126;ENSGALG00000003775;ENSGALG00000003803;ENSGALG00000003935;ENSGALG00000004046;ENSGALG00000004587;ENSGALG00000006181;ENSGALG00000007357;ENSGALG00000009971;ENSGALG00000010199;ENSGALG00000011080;ENSGALG00000011088;ENSGALG00000012000;ENSGALG00000012594;ENSGALG00000012595;ENSGALG00000014716;ENSGALG00000014743;ENSGALG00000014930;ENSGALG00000015002;ENSGALG00000015036;…
GO:0001503	ossification	7	238	0.170707	0.503171	ENSGALG00000005377;ENSGALG00000007226;ENSGALG00000007324;ENSGALG00000012620;ENSGALG00000014716;ENSGALG00000014824;ENSGALG00000029301
GO:0051051	negative regulation of transport	7	238	0.170707	0.503171	ENSGALG00000007226;ENSGALG00000007912;ENSGALG00000012671;ENSGALG00000015422;ENSGALG00000019894;ENSGALG00000027564;ENSGALG00000038059
GO:0032940	secretion by cell	11	415	0.170817	0.503171	ENSGALG00000001857;ENSGALG00000001872;ENSGALG00000004425;ENSGALG00000007912;ENSGALG00000010707;ENSGALG00000012594;ENSGALG00000012671;ENSGALG00000015036;ENSGALG00000027564;ENSGALG00000029301;ENSGALG00000038059
GO:0048518	positive regulation of biological process	76	3614	0.171898	0.503171	ENSGALG00000000255;ENSGALG00000001857;ENSGALG00000001907;ENSGALG00000002182;ENSGALG00000002347;ENSGALG00000003106;ENSGALG00000003126;ENSGALG00000003248;ENSGALG00000003582;ENSGALG00000003726;ENSGALG00000003775;ENSGALG00000003803;ENSGALG00000003952;ENSGALG00000004037;ENSGALG00000004046;ENSGALG00000004437;ENSGALG00000004455;ENSGALG00000004587;ENSGALG00000004874;ENSGALG00000005377;ENSGALG00000007324;…
GO:0044087	regulation of cellular component biogenesis	15	599	0.171904	0.503171	ENSGALG00000003248;ENSGALG00000003775;ENSGALG00000007912;ENSGALG00000009957;ENSGALG00000011209;ENSGALG00000011814;ENSGALG00000012594;ENSGALG00000014786;ENSGALG00000014824;ENSGALG00000015422;ENSGALG00000016995;ENSGALG00000020569;ENSGALG00000027655;ENSGALG00000037387;ENSGALG00000042552
GO:0016202	regulation of striated muscle tissue development	3	75	0.172361	0.503171	ENSGALG00000003126;ENSGALG00000014769;ENSGALG00000029301
GO:0050728	negative regulation of inflammatory response	3	75	0.172361	0.503171	ENSGALG00000001857;ENSGALG00000014824;ENSGALG00000038059
GO:0030162	regulation of proteolysis	10	371	0.172761	0.503171	ENSGALG00000003803;ENSGALG00000006181;ENSGALG00000007324;ENSGALG00000012595;ENSGALG00000014743;ENSGALG00000016994;ENSGALG00000017658;ENSGALG00000027761;ENSGALG00000030960;ENSGALG00000038059
GO:0006996	organelle organization	52	2405	0.175261	0.503171	ENSGALG00000000255;ENSGALG00000001907;ENSGALG00000003126;ENSGALG00000003631;ENSGALG00000003688;ENSGALG00000003775;ENSGALG00000004037;ENSGALG00000004166;ENSGALG00000004587;ENSGALG00000007324;ENSGALG00000007357;ENSGALG00000007537;ENSGALG00000007832;ENSGALG00000009032;ENSGALG00000009381;ENSGALG00000009971;ENSGALG00000010199;ENSGALG00000011209;ENSGALG00000011814;ENSGALG00000012595;ENSGALG00000012601;…
GO:0007517	muscle organ development	6	197	0.175321	0.503171	ENSGALG00000003126;ENSGALG00000011708;ENSGALG00000014769;ENSGALG00000015422;ENSGALG00000029301;ENSGALG00000038260
GO:0000729	DNA double-strand break processing	1	10	0.175341	0.503171	ENSGALG00000004037
GO:0002707	negative regulation of lymphocyte mediated immunity	1	10	0.175341	0.503171	ENSGALG00000007357
GO:0003157	endocardium development	1	10	0.175341	0.503171	ENSGALG00000015422
GO:0003159	morphogenesis of an endothelium	1	10	0.175341	0.503171	ENSGALG00000003295
GO:0006206	pyrimidine nucleobase metabolic process	1	10	0.175341	0.503171	ENSGALG00000010211
GO:0006244	pyrimidine nucleotide catabolic process	1	10	0.175341	0.503171	ENSGALG00000013073
GO:0006264	mitochondrial DNA replication	1	10	0.175341	0.503171	ENSGALG00000004037
GO:0006517	protein deglycosylation	1	10	0.175341	0.503171	ENSGALG00000010716
GO:0006700	C21-steroid hormone biosynthetic process	1	10	0.175341	0.503171	ENSGALG00000029301
GO:0007617	mating behavior	1	10	0.175341	0.503171	ENSGALG00000014933
GO:0009310	amine catabolic process	1	10	0.175341	0.503171	ENSGALG00000004491
GO:0010566	regulation of ketone biosynthetic process	1	10	0.175341	0.503171	ENSGALG00000029301
GO:0010829	negative regulation of glucose transmembrane transport	1	10	0.175341	0.503171	ENSGALG00000007226
GO:0010839	negative regulation of keratinocyte proliferation	1	10	0.175341	0.503171	ENSGALG00000027374
GO:0010996	response to auditory stimulus	1	10	0.175341	0.503171	ENSGALG00000003582
GO:0015937	coenzyme A biosynthetic process	1	10	0.175341	0.503171	ENSGALG00000004882
GO:0016558	protein import into peroxisome matrix	1	10	0.175341	0.503171	ENSGALG00000007832
GO:0019228	neuronal action potential	1	10	0.175341	0.503171	ENSGALG00000036971
GO:0021702	cerebellar Purkinje cell differentiation	1	10	0.175341	0.503171	ENSGALG00000012595
GO:0030277	maintenance of gastrointestinal epithelium	1	10	0.175341	0.503171	ENSGALG00000003935
GO:0031167	rRNA methylation	1	10	0.175341	0.503171	ENSGALG00000020569
GO:0032060	bleb assembly	1	10	0.175341	0.503171	ENSGALG00000011708
GO:0032211	negative regulation of telomere maintenance via telomerase	1	10	0.175341	0.503171	ENSGALG00000009032
GO:0032402	melanosome transport	1	10	0.175341	0.503171	ENSGALG00000039101
GO:0033690	positive regulation of osteoblast proliferation	1	10	0.175341	0.503171	ENSGALG00000029301
GO:0034643	establishment of mitochondrion localization, microtubule-mediated	1	10	0.175341	0.503171	ENSGALG00000012595
GO:0035872	nucleotide-binding domain, leucine rich repeat containing receptor signaling pathway	1	10	0.175341	0.503171	ENSGALG00000014773
GO:0036315	cellular response to sterol	1	10	0.175341	0.503171	ENSGALG00000012620
GO:0040015	negative regulation of multicellular organism growth	1	10	0.175341	0.503171	ENSGALG00000012620
GO:0043567	regulation of insulin-like growth factor receptor signaling pathway	1	10	0.175341	0.503171	ENSGALG00000029301
GO:0045655	regulation of monocyte differentiation	1	10	0.175341	0.503171	ENSGALG00000010707
GO:0047497	mitochondrion transport along microtubule	1	10	0.175341	0.503171	ENSGALG00000012595
GO:0048021	regulation of melanin biosynthetic process	1	10	0.175341	0.503171	ENSGALG00000039101
GO:0048535	lymph node development	1	10	0.175341	0.503171	ENSGALG00000004587
GO:0048672	positive regulation of collateral sprouting	1	10	0.175341	0.503171	ENSGALG00000012594
GO:0048934	peripheral nervous system neuron differentiation	1	10	0.175341	0.503171	ENSGALG00000012594
GO:0048935	peripheral nervous system neuron development	1	10	0.175341	0.503171	ENSGALG00000012594
GO:0050910	detection of mechanical stimulus involved in sensory perception of sound	1	10	0.175341	0.503171	ENSGALG00000014268
GO:0051938	L-glutamate import	1	10	0.175341	0.503171	ENSGALG00000003582
GO:0060379	cardiac muscle cell myoblast differentiation	1	10	0.175341	0.503171	ENSGALG00000015422
GO:0060576	intestinal epithelial cell development	1	10	0.175341	0.503171	ENSGALG00000014716
GO:0060628	regulation of ER to Golgi vesicle-mediated transport	1	10	0.175341	0.503171	ENSGALG00000017658
GO:0061154	endothelial tube morphogenesis	1	10	0.175341	0.503171	ENSGALG00000003295
GO:0070423	nucleotide-binding oligomerization domain containing signaling pathway	1	10	0.175341	0.503171	ENSGALG00000014773
GO:0090030	regulation of steroid hormone biosynthetic process	1	10	0.175341	0.503171	ENSGALG00000029301
GO:0098712	L-glutamate import across plasma membrane	1	10	0.175341	0.503171	ENSGALG00000003582
GO:1902430	negative regulation of amyloid-beta formation	1	10	0.175341	0.503171	ENSGALG00000012594
GO:1905146	lysosomal protein catabolic process	1	10	0.175341	0.503171	ENSGALG00000010199
GO:2000052	positive regulation of non-canonical Wnt signaling pathway	1	10	0.175341	0.503171	ENSGALG00000003803
GO:0045597	positive regulation of cell differentiation	14	555	0.175634	0.503584	ENSGALG00000000255;ENSGALG00000003803;ENSGALG00000007324;ENSGALG00000007357;ENSGALG00000010707;ENSGALG00000012594;ENSGALG00000012620;ENSGALG00000014277;ENSGALG00000014716;ENSGALG00000015407;ENSGALG00000016943;ENSGALG00000029301;ENSGALG00000029379;ENSGALG00000030960
GO:0006886	intracellular protein transport	13	509	0.175836	0.503733	ENSGALG00000003688;ENSGALG00000007832;ENSGALG00000010087;ENSGALG00000011373;ENSGALG00000013210;ENSGALG00000014740;ENSGALG00000014773;ENSGALG00000014786;ENSGALG00000015014;ENSGALG00000015036;ENSGALG00000015713;ENSGALG00000016433;ENSGALG00000019979
GO:0008643	carbohydrate transport	3	76	0.177093	0.505381	ENSGALG00000001857;ENSGALG00000004889;ENSGALG00000007226
GO:0000726	non-recombinational repair	2	40	0.177161	0.505381	ENSGALG00000014152;ENSGALG00000031991
GO:0006835	dicarboxylic acid transport	2	40	0.177161	0.505381	ENSGALG00000003582;ENSGALG00000012594
GO:0050709	negative regulation of protein secretion	2	40	0.177161	0.505381	ENSGALG00000027564;ENSGALG00000038059
GO:0050885	neuromuscular process controlling balance	2	40	0.177161	0.505381	ENSGALG00000003582;ENSGALG00000014933
GO:1903708	positive regulation of hemopoiesis	4	115	0.17735	0.505493	ENSGALG00000007357;ENSGALG00000010707;ENSGALG00000014277;ENSGALG00000029379
GO:0006913	nucleocytoplasmic transport	6	198	0.178135	0.507301	ENSGALG00000003688;ENSGALG00000010087;ENSGALG00000014740;ENSGALG00000014786;ENSGALG00000015014;ENSGALG00000015713
GO:0009968	negative regulation of signal transduction	18	744	0.178682	0.508429	ENSGALG00000003295;ENSGALG00000003803;ENSGALG00000003935;ENSGALG00000005377;ENSGALG00000007324;ENSGALG00000007357;ENSGALG00000011080;ENSGALG00000012620;ENSGALG00000014277;ENSGALG00000014773;ENSGALG00000015008;ENSGALG00000017196;ENSGALG00000019894;ENSGALG00000027655;ENSGALG00000029301;ENSGALG00000030960;ENSGALG00000036095;ENSGALG00000040156
GO:0042221	response to chemical	46	2110	0.179289	0.509724	ENSGALG00000000438;ENSGALG00000001848;ENSGALG00000001857;ENSGALG00000001907;ENSGALG00000002182;ENSGALG00000003126;ENSGALG00000003295;ENSGALG00000003582;ENSGALG00000003803;ENSGALG00000003935;ENSGALG00000004587;ENSGALG00000005377;ENSGALG00000007226;ENSGALG00000007324;ENSGALG00000008747;ENSGALG00000009957;ENSGALG00000010707;ENSGALG00000011088;ENSGALG00000011838;ENSGALG00000012592;ENSGALG00000012594;…
GO:1901566	organonitrogen compound biosynthetic process	24	1031	0.17992	0.511089	ENSGALG00000002155;ENSGALG00000003582;ENSGALG00000004046;ENSGALG00000004587;ENSGALG00000004882;ENSGALG00000008539;ENSGALG00000009021;ENSGALG00000009027;ENSGALG00000009988;ENSGALG00000010083;ENSGALG00000011213;ENSGALG00000011704;ENSGALG00000012000;ENSGALG00000013073;ENSGALG00000013211;ENSGALG00000014700;ENSGALG00000014930;ENSGALG00000014939;ENSGALG00000015002;ENSGALG00000016996;ENSGALG00000029897;…
GO:0051169	nuclear transport	6	199	0.180967	0.511616	ENSGALG00000003688;ENSGALG00000010087;ENSGALG00000014740;ENSGALG00000014786;ENSGALG00000015014;ENSGALG00000015713
GO:0016458	gene silencing	4	116	0.181141	0.511616	ENSGALG00000007835;ENSGALG00000011814;ENSGALG00000014661;ENSGALG00000042598
GO:0042886	amide transport	20	841	0.181764	0.511616	ENSGALG00000001857;ENSGALG00000003688;ENSGALG00000004166;ENSGALG00000004425;ENSGALG00000007832;ENSGALG00000010087;ENSGALG00000010707;ENSGALG00000011373;ENSGALG00000013210;ENSGALG00000014740;ENSGALG00000014773;ENSGALG00000014786;ENSGALG00000014914;ENSGALG00000015014;ENSGALG00000015036;ENSGALG00000015713;ENSGALG00000016433;ENSGALG00000019979;ENSGALG00000027564;ENSGALG00000038059
GO:0001823	mesonephros development	3	77	0.18186	0.511616	ENSGALG00000012620;ENSGALG00000015466;ENSGALG00000029301
GO:0007052	mitotic spindle organization	3	77	0.18186	0.511616	ENSGALG00000009971;ENSGALG00000014737;ENSGALG00000039735
GO:0017015	regulation of transforming growth factor beta receptor signaling pathway	3	77	0.18186	0.511616	ENSGALG00000003803;ENSGALG00000003935;ENSGALG00000008747
GO:0043401	steroid hormone mediated signaling pathway	3	77	0.18186	0.511616	ENSGALG00000003803;ENSGALG00000007324;ENSGALG00000015008
GO:0048634	regulation of muscle organ development	3	77	0.18186	0.511616	ENSGALG00000003126;ENSGALG00000014769;ENSGALG00000029301
GO:0050796	regulation of insulin secretion	3	77	0.18186	0.511616	ENSGALG00000001857;ENSGALG00000010707;ENSGALG00000027564
GO:0002067	glandular epithelial cell differentiation	2	41	0.18404	0.511616	ENSGALG00000007324;ENSGALG00000029301
GO:0006094	gluconeogenesis	2	41	0.18404	0.511616	ENSGALG00000001857;ENSGALG00000014769
GO:0010827	regulation of glucose transmembrane transport	2	41	0.18404	0.511616	ENSGALG00000001857;ENSGALG00000007226
GO:0015909	long-chain fatty acid transport	2	41	0.18404	0.511616	ENSGALG00000004889;ENSGALG00000011080
GO:0019915	lipid storage	2	41	0.18404	0.511616	ENSGALG00000014933;ENSGALG00000038059
GO:0071396	cellular response to lipid	7	244	0.185971	0.511616	ENSGALG00000003803;ENSGALG00000007324;ENSGALG00000012620;ENSGALG00000014824;ENSGALG00000015008;ENSGALG00000027374;ENSGALG00000038059
GO:0044248	cellular catabolic process	28	1230	0.186441	0.511616	ENSGALG00000001848;ENSGALG00000003295;ENSGALG00000003803;ENSGALG00000004037;ENSGALG00000004166;ENSGALG00000004455;ENSGALG00000004491;ENSGALG00000004587;ENSGALG00000006181;ENSGALG00000007832;ENSGALG00000009971;ENSGALG00000010199;ENSGALG00000010211;ENSGALG00000012000;ENSGALG00000012595;ENSGALG00000013073;ENSGALG00000014743;ENSGALG00000014810;ENSGALG00000014930;ENSGALG00000014933;ENSGALG00000015036;…
GO:0003279	cardiac septum development	3	78	0.186661	0.511616	ENSGALG00000003631;ENSGALG00000014751;ENSGALG00000041365
GO:1901861	regulation of muscle tissue development	3	78	0.186661	0.511616	ENSGALG00000003126;ENSGALG00000014769;ENSGALG00000029301
GO:1903844	regulation of cellular response to transforming growth factor beta stimulus	3	78	0.186661	0.511616	ENSGALG00000003803;ENSGALG00000003935;ENSGALG00000008747
GO:0098742	cell-cell adhesion via plasma-membrane adhesion molecules	5	159	0.187913	0.511616	ENSGALG00000007948;ENSGALG00000009719;ENSGALG00000012917;ENSGALG00000029301;ENSGALG00000037387
GO:0031329	regulation of cellular catabolic process	12	470	0.188332	0.511616	ENSGALG00000003803;ENSGALG00000004587;ENSGALG00000006181;ENSGALG00000010199;ENSGALG00000012000;ENSGALG00000012595;ENSGALG00000014743;ENSGALG00000014810;ENSGALG00000015036;ENSGALG00000016994;ENSGALG00000030960;ENSGALG00000042598
GO:0048732	gland development	7	245	0.188569	0.511616	ENSGALG00000000255;ENSGALG00000003126;ENSGALG00000007324;ENSGALG00000012620;ENSGALG00000015407;ENSGALG00000029301;ENSGALG00000038260
GO:0002237	response to molecule of bacterial origin	4	118	0.188803	0.511616	ENSGALG00000014773;ENSGALG00000014824;ENSGALG00000020386;ENSGALG00000038059
GO:0051093	negative regulation of developmental process	14	563	0.189002	0.511616	ENSGALG00000003126;ENSGALG00000003295;ENSGALG00000003935;ENSGALG00000004587;ENSGALG00000007226;ENSGALG00000007324;ENSGALG00000007357;ENSGALG00000009957;ENSGALG00000010707;ENSGALG00000012000;ENSGALG00000012620;ENSGALG00000014786;ENSGALG00000029301;ENSGALG00000036189
GO:0051276	chromosome organization	17	704	0.189348	0.511616	ENSGALG00000001907;ENSGALG00000004037;ENSGALG00000007324;ENSGALG00000007357;ENSGALG00000007537;ENSGALG00000009032;ENSGALG00000009971;ENSGALG00000011814;ENSGALG00000014152;ENSGALG00000014661;ENSGALG00000014753;ENSGALG00000015027;ENSGALG00000015465;ENSGALG00000016332;ENSGALG00000020557;ENSGALG00000029379;ENSGALG00000030580
GO:0030334	regulation of cell migration	13	517	0.189817	0.511616	ENSGALG00000003126;ENSGALG00000003803;ENSGALG00000003935;ENSGALG00000004438;ENSGALG00000007361;ENSGALG00000009957;ENSGALG00000011209;ENSGALG00000011708;ENSGALG00000014737;ENSGALG00000014786;ENSGALG00000014824;ENSGALG00000029301;ENSGALG00000036189
GO:0009790	embryo development	17	705	0.190875	0.511616	ENSGALG00000000255;ENSGALG00000002155;ENSGALG00000003126;ENSGALG00000003631;ENSGALG00000003775;ENSGALG00000007324;ENSGALG00000008747;ENSGALG00000009957;ENSGALG00000012620;ENSGALG00000014268;ENSGALG00000016044;ENSGALG00000029301;ENSGALG00000033196;ENSGALG00000038495;ENSGALG00000041365;ENSGALG00000042552;ENSGALG00000054080
GO:0003208	cardiac ventricle morphogenesis	2	42	0.190958	0.511616	ENSGALG00000015422;ENSGALG00000038260
GO:0032392	DNA geometric change	2	42	0.190958	0.511616	ENSGALG00000004037;ENSGALG00000015465
GO:0046530	photoreceptor cell differentiation	2	42	0.190958	0.511616	ENSGALG00000012594;ENSGALG00000012595
GO:0048708	astrocyte differentiation	2	42	0.190958	0.511616	ENSGALG00000014716;ENSGALG00000029301
GO:0090307	mitotic spindle assembly	2	42	0.190958	0.511616	ENSGALG00000009971;ENSGALG00000014737
GO:1900076	regulation of cellular response to insulin stimulus	2	42	0.190958	0.511616	ENSGALG00000001857;ENSGALG00000014786
GO:1901655	cellular response to ketone	2	42	0.190958	0.511616	ENSGALG00000014824;ENSGALG00000027374
GO:0003128	heart field specification	1	11	0.191094	0.511616	ENSGALG00000029301
GO:0006677	glycosylceramide metabolic process	1	11	0.191094	0.511616	ENSGALG00000009027
GO:0009159	deoxyribonucleoside monophosphate catabolic process	1	11	0.191094	0.511616	ENSGALG00000013073
GO:0009176	pyrimidine deoxyribonucleoside monophosphate metabolic process	1	11	0.191094	0.511616	ENSGALG00000013073
GO:0016339	calcium-dependent cell-cell adhesion via plasma membrane cell adhesion molecules	1	11	0.191094	0.511616	ENSGALG00000012917
GO:0021694	cerebellar Purkinje cell layer formation	1	11	0.191094	0.511616	ENSGALG00000012595
GO:0031065	positive regulation of histone deacetylation	1	11	0.191094	0.511616	ENSGALG00000007357
GO:0031937	positive regulation of chromatin silencing	1	11	0.191094	0.511616	ENSGALG00000011814
GO:0032274	gonadotropin secretion	1	11	0.191094	0.511616	ENSGALG00000012671
GO:0032400	melanosome localization	1	11	0.191094	0.511616	ENSGALG00000039101
GO:0032401	establishment of melanosome localization	1	11	0.191094	0.511616	ENSGALG00000039101
GO:0033623	regulation of integrin activation	1	11	0.191094	0.511616	ENSGALG00000014824
GO:0035721	intraciliary retrograde transport	1	11	0.191094	0.511616	ENSGALG00000016321
GO:0035728	response to hepatocyte growth factor	1	11	0.191094	0.511616	ENSGALG00000003295
GO:0035729	cellular response to hepatocyte growth factor stimulus	1	11	0.191094	0.511616	ENSGALG00000003295
GO:0043455	regulation of secondary metabolic process	1	11	0.191094	0.511616	ENSGALG00000039101
GO:0043586	tongue development	1	11	0.191094	0.511616	ENSGALG00000015101
GO:0044154	histone H3-K14 acetylation	1	11	0.191094	0.511616	ENSGALG00000029379
GO:0045589	regulation of regulatory T cell differentiation	1	11	0.191094	0.511616	ENSGALG00000007357
GO:0046133	pyrimidine ribonucleoside catabolic process	1	11	0.191094	0.511616	ENSGALG00000013073
GO:0046135	pyrimidine nucleoside catabolic process	1	11	0.191094	0.511616	ENSGALG00000013073
GO:0046184	aldehyde biosynthetic process	1	11	0.191094	0.511616	ENSGALG00000029301
GO:0046337	phosphatidylethanolamine metabolic process	1	11	0.191094	0.511616	ENSGALG00000036754
GO:0046479	glycosphingolipid catabolic process	1	11	0.191094	0.511616	ENSGALG00000014933
GO:0051904	pigment granule transport	1	11	0.191094	0.511616	ENSGALG00000039101
GO:0060766	negative regulation of androgen receptor signaling pathway	1	11	0.191094	0.511616	ENSGALG00000003803
GO:0070723	response to cholesterol	1	11	0.191094	0.511616	ENSGALG00000012620
GO:0072044	collecting duct development	1	11	0.191094	0.511616	ENSGALG00000012620
GO:0080154	regulation of fertilization	1	11	0.191094	0.511616	ENSGALG00000004437
GO:0086014	atrial cardiac muscle cell action potential	1	11	0.191094	0.511616	ENSGALG00000003688
GO:0086026	atrial cardiac muscle cell to AV node cell signaling	1	11	0.191094	0.511616	ENSGALG00000003688
GO:0086066	atrial cardiac muscle cell to AV node cell communication	1	11	0.191094	0.511616	ENSGALG00000003688
GO:0090208	positive regulation of triglyceride metabolic process	1	11	0.191094	0.511616	ENSGALG00000038059
GO:1900376	regulation of secondary metabolite biosynthetic process	1	11	0.191094	0.511616	ENSGALG00000039101
GO:1902548	negative regulation of cellular response to vascular endothelial growth factor stimulus	1	11	0.191094	0.511616	ENSGALG00000003295
GO:2000010	positive regulation of protein localization to cell surface	1	11	0.191094	0.511616	ENSGALG00000003126
GO:2000269	regulation of fibroblast apoptotic process	1	11	0.191094	0.511616	ENSGALG00000007324
GO:2000369	regulation of clathrin-dependent endocytosis	1	11	0.191094	0.511616	ENSGALG00000003803
GO:0001936	regulation of endothelial cell proliferation	3	79	0.191495	0.511616	ENSGALG00000009957;ENSGALG00000012671;ENSGALG00000029301
GO:0007050	cell cycle arrest	3	79	0.191495	0.511616	ENSGALG00000015052;ENSGALG00000016332;ENSGALG00000017658
GO:0045580	regulation of T cell differentiation	3	79	0.191495	0.511616	ENSGALG00000004587;ENSGALG00000007357;ENSGALG00000014277
GO:0060070	canonical Wnt signaling pathway	6	203	0.192472	0.513819	ENSGALG00000003803;ENSGALG00000004455;ENSGALG00000011088;ENSGALG00000029301;ENSGALG00000036095;ENSGALG00000040156
GO:0035239	tube morphogenesis	13	519	0.193393	0.515867	ENSGALG00000002155;ENSGALG00000003295;ENSGALG00000006904;ENSGALG00000007324;ENSGALG00000009957;ENSGALG00000011708;ENSGALG00000012594;ENSGALG00000012620;ENSGALG00000027707;ENSGALG00000029301;ENSGALG00000036189;ENSGALG00000041365;ENSGALG00000042552
GO:0051252	regulation of RNA metabolic process	47	2178	0.195721	0.521664	ENSGALG00000002182;ENSGALG00000003106;ENSGALG00000003126;ENSGALG00000003248;ENSGALG00000003803;ENSGALG00000003952;ENSGALG00000004587;ENSGALG00000005016;ENSGALG00000005377;ENSGALG00000007324;ENSGALG00000007357;ENSGALG00000007845;ENSGALG00000008238;ENSGALG00000008747;ENSGALG00000011630;ENSGALG00000011814;ENSGALG00000012000;ENSGALG00000012620;ENSGALG00000012671;ENSGALG00000013129;ENSGALG00000014661;…
GO:0035051	cardiocyte differentiation	3	80	0.196361	0.522268	ENSGALG00000013124;ENSGALG00000015422;ENSGALG00000029301
GO:0046631	alpha-beta T cell activation	3	80	0.196361	0.522268	ENSGALG00000004587;ENSGALG00000007357;ENSGALG00000014824
GO:0050673	epithelial cell proliferation	7	248	0.196452	0.522268	ENSGALG00000003935;ENSGALG00000007324;ENSGALG00000009957;ENSGALG00000012620;ENSGALG00000012671;ENSGALG00000027374;ENSGALG00000029301
GO:0016197	endosomal transport	4	120	0.196567	0.522268	ENSGALG00000004166;ENSGALG00000007912;ENSGALG00000014914;ENSGALG00000015036
GO:0060284	regulation of cell development	13	521	0.197001	0.522538	ENSGALG00000000255;ENSGALG00000003126;ENSGALG00000007226;ENSGALG00000007357;ENSGALG00000007948;ENSGALG00000009381;ENSGALG00000010707;ENSGALG00000012594;ENSGALG00000014716;ENSGALG00000015407;ENSGALG00000016943;ENSGALG00000029301;ENSGALG00000030960
GO:1903311	regulation of mRNA metabolic process	5	162	0.197824	0.522538	ENSGALG00000004587;ENSGALG00000012000;ENSGALG00000014661;ENSGALG00000038260;ENSGALG00000042598
GO:0019319	hexose biosynthetic process	2	43	0.19791	0.522538	ENSGALG00000001857;ENSGALG00000014769
GO:0042310	vasoconstriction	2	43	0.19791	0.522538	ENSGALG00000011080;ENSGALG00000017196
GO:0051965	positive regulation of synapse assembly	2	43	0.19791	0.522538	ENSGALG00000012594;ENSGALG00000037387
GO:0055024	regulation of cardiac muscle tissue development	2	43	0.19791	0.522538	ENSGALG00000003126;ENSGALG00000029301
GO:0090277	positive regulation of peptide hormone secretion	2	43	0.19791	0.522538	ENSGALG00000001857;ENSGALG00000010707
GO:0097756	negative regulation of blood vessel diameter	2	43	0.19791	0.522538	ENSGALG00000011080;ENSGALG00000017196
GO:0050767	regulation of neurogenesis	11	430	0.199957	0.527295	ENSGALG00000000255;ENSGALG00000003126;ENSGALG00000007226;ENSGALG00000007357;ENSGALG00000007948;ENSGALG00000009381;ENSGALG00000012594;ENSGALG00000014716;ENSGALG00000015407;ENSGALG00000029301;ENSGALG00000030960
GO:0044271	cellular nitrogen compound biosynthetic process	61	2891	0.202579	0.527295	ENSGALG00000002182;ENSGALG00000003106;ENSGALG00000003126;ENSGALG00000003248;ENSGALG00000003803;ENSGALG00000003952;ENSGALG00000004046;ENSGALG00000004587;ENSGALG00000004882;ENSGALG00000005016;ENSGALG00000005377;ENSGALG00000007324;ENSGALG00000007357;ENSGALG00000007845;ENSGALG00000008238;ENSGALG00000008747;ENSGALG00000009032;ENSGALG00000009988;ENSGALG00000010083;ENSGALG00000011093;ENSGALG00000011630;…
GO:0010001	glial cell differentiation	4	122	0.204428	0.527295	ENSGALG00000012000;ENSGALG00000012594;ENSGALG00000014716;ENSGALG00000029301
GO:0048583	regulation of response to stimulus	49	2288	0.204785	0.527295	ENSGALG00000001857;ENSGALG00000002347;ENSGALG00000003126;ENSGALG00000003295;ENSGALG00000003775;ENSGALG00000003803;ENSGALG00000003935;ENSGALG00000004455;ENSGALG00000004587;ENSGALG00000004591;ENSGALG00000005377;ENSGALG00000007324;ENSGALG00000007357;ENSGALG00000007845;ENSGALG00000008747;ENSGALG00000009381;ENSGALG00000010707;ENSGALG00000011080;ENSGALG00000011088;ENSGALG00000011708;ENSGALG00000012594;…
GO:0001658	branching involved in ureteric bud morphogenesis	2	44	0.204892	0.527295	ENSGALG00000012620;ENSGALG00000029301
GO:0007062	sister chromatid cohesion	2	44	0.204892	0.527295	ENSGALG00000001907;ENSGALG00000009971
GO:0042982	amyloid precursor protein metabolic process	2	44	0.204892	0.527295	ENSGALG00000012594;ENSGALG00000016996
GO:0043200	response to amino acid	2	44	0.204892	0.527295	ENSGALG00000012594;ENSGALG00000014712
GO:0002703	regulation of leukocyte mediated immunity	3	82	0.206182	0.527295	ENSGALG00000007357;ENSGALG00000014152;ENSGALG00000031991
GO:0001946	lymphangiogenesis	1	12	0.206547	0.527295	ENSGALG00000009957
GO:0006346	methylation-dependent chromatin silencing	1	12	0.206547	0.527295	ENSGALG00000011814
GO:0006488	dolichol-linked oligosaccharide biosynthetic process	1	12	0.206547	0.527295	ENSGALG00000008539
GO:0006670	sphingosine metabolic process	1	12	0.206547	0.527295	ENSGALG00000014711
GO:0007039	protein catabolic process in the vacuole	1	12	0.206547	0.527295	ENSGALG00000010199
GO:0008334	histone mRNA metabolic process	1	12	0.206547	0.527295	ENSGALG00000014810
GO:0009158	ribonucleoside monophosphate catabolic process	1	12	0.206547	0.527295	ENSGALG00000013073
GO:0010656	negative regulation of muscle cell apoptotic process	1	12	0.206547	0.527295	ENSGALG00000002347
GO:0014009	glial cell proliferation	1	12	0.206547	0.527295	ENSGALG00000015407
GO:0015740	C4-dicarboxylate transport	1	12	0.206547	0.527295	ENSGALG00000003582
GO:0015919	peroxisomal membrane transport	1	12	0.206547	0.527295	ENSGALG00000007832
GO:0015936	coenzyme A metabolic process	1	12	0.206547	0.527295	ENSGALG00000004882
GO:0022616	DNA strand elongation	1	12	0.206547	0.527295	ENSGALG00000004037
GO:0030540	female genitalia development	1	12	0.206547	0.527295	ENSGALG00000007324
GO:0032438	melanosome organization	1	12	0.206547	0.527295	ENSGALG00000039101
GO:0035561	regulation of chromatin binding	1	12	0.206547	0.527295	ENSGALG00000001907
GO:0036035	osteoclast development	1	12	0.206547	0.527295	ENSGALG00000010707
GO:0042220	response to cocaine	1	12	0.206547	0.527295	ENSGALG00000003582
GO:0043931	ossification involved in bone maturation	1	12	0.206547	0.527295	ENSGALG00000029301
GO:0045066	regulatory T cell differentiation	1	12	0.206547	0.527295	ENSGALG00000007357
GO:0045683	negative regulation of epidermis development	1	12	0.206547	0.527295	ENSGALG00000007324
GO:0050926	regulation of positive chemotaxis	1	12	0.206547	0.527295	ENSGALG00000036189
GO:0051654	establishment of mitochondrion localization	1	12	0.206547	0.527295	ENSGALG00000012595
GO:0051875	pigment granule localization	1	12	0.206547	0.527295	ENSGALG00000039101
GO:0051905	establishment of pigment granule localization	1	12	0.206547	0.527295	ENSGALG00000039101
GO:0055003	cardiac myofibril assembly	1	12	0.206547	0.527295	ENSGALG00000013124
GO:0061158	3'-UTR-mediated mRNA destabilization	1	12	0.206547	0.527295	ENSGALG00000004587
GO:0061844	antimicrobial humoral immune response mediated by antimicrobial peptide	1	12	0.206547	0.527295	ENSGALG00000029897
GO:0070131	positive regulation of mitochondrial translation	1	12	0.206547	0.527295	ENSGALG00000015002
GO:0071380	cellular response to prostaglandin E stimulus	1	12	0.206547	0.527295	ENSGALG00000014824
GO:1900078	positive regulation of cellular response to insulin stimulus	1	12	0.206547	0.527295	ENSGALG00000001857
GO:1902254	negative regulation of intrinsic apoptotic signaling pathway by p53 class mediator	1	12	0.206547	0.527295	ENSGALG00000011080
GO:2000232	regulation of rRNA processing	1	12	0.206547	0.527295	ENSGALG00000020569
GO:2000811	negative regulation of anoikis	1	12	0.206547	0.527295	ENSGALG00000012594
GO:0050794	regulation of cellular process	132	6567	0.206598	0.527295	ENSGALG00000000255;ENSGALG00000000438;ENSGALG00000001857;ENSGALG00000001907;ENSGALG00000002165;ENSGALG00000002182;ENSGALG00000002347;ENSGALG00000003106;ENSGALG00000003126;ENSGALG00000003248;ENSGALG00000003295;ENSGALG00000003582;ENSGALG00000003775;ENSGALG00000003803;ENSGALG00000003935;ENSGALG00000003952;ENSGALG00000004037;ENSGALG00000004046;ENSGALG00000004438;ENSGALG00000004455;ENSGALG00000004587;…
GO:0009893	positive regulation of metabolic process	46	2140	0.207143	0.528284	ENSGALG00000002182;ENSGALG00000002347;ENSGALG00000003106;ENSGALG00000003126;ENSGALG00000003248;ENSGALG00000003775;ENSGALG00000003803;ENSGALG00000003952;ENSGALG00000004037;ENSGALG00000004046;ENSGALG00000004587;ENSGALG00000005377;ENSGALG00000007324;ENSGALG00000007357;ENSGALG00000007845;ENSGALG00000008747;ENSGALG00000009971;ENSGALG00000011814;ENSGALG00000012000;ENSGALG00000012594;ENSGALG00000012595;…
GO:0045165	cell fate commitment	5	165	0.207911	0.529842	ENSGALG00000003126;ENSGALG00000012620;ENSGALG00000017658;ENSGALG00000026271;ENSGALG00000029301
GO:0043087	regulation of GTPase activity	7	253	0.209874	0.530113	ENSGALG00000003775;ENSGALG00000007357;ENSGALG00000009381;ENSGALG00000012594;ENSGALG00000014914;ENSGALG00000015036;ENSGALG00000017196
GO:0030163	protein catabolic process	14	575	0.209941	0.530113	ENSGALG00000001848;ENSGALG00000003295;ENSGALG00000003803;ENSGALG00000004455;ENSGALG00000006181;ENSGALG00000009971;ENSGALG00000010199;ENSGALG00000012595;ENSGALG00000014743;ENSGALG00000014930;ENSGALG00000015036;ENSGALG00000016050;ENSGALG00000016994;ENSGALG00000030960
GO:1901575	organic substance catabolic process	26	1152	0.210113	0.530113	ENSGALG00000001848;ENSGALG00000003295;ENSGALG00000003803;ENSGALG00000004037;ENSGALG00000004455;ENSGALG00000004491;ENSGALG00000004587;ENSGALG00000006181;ENSGALG00000007832;ENSGALG00000008907;ENSGALG00000009971;ENSGALG00000010199;ENSGALG00000010211;ENSGALG00000012000;ENSGALG00000012595;ENSGALG00000013073;ENSGALG00000014743;ENSGALG00000014810;ENSGALG00000014930;ENSGALG00000014933;ENSGALG00000015036;…
GO:0006412	translation	10	389	0.210364	0.530113	ENSGALG00000004046;ENSGALG00000004587;ENSGALG00000012000;ENSGALG00000014700;ENSGALG00000014930;ENSGALG00000014939;ENSGALG00000015002;ENSGALG00000029897;ENSGALG00000033196;ENSGALG00000042598
GO:0002792	negative regulation of peptide secretion	2	45	0.211901	0.530113	ENSGALG00000027564;ENSGALG00000038059
GO:0014855	striated muscle cell proliferation	2	45	0.211901	0.530113	ENSGALG00000002347;ENSGALG00000003126
GO:0022600	digestive system process	2	45	0.211901	0.530113	ENSGALG00000003935;ENSGALG00000038059
GO:0045638	negative regulation of myeloid cell differentiation	2	45	0.211901	0.530113	ENSGALG00000010707;ENSGALG00000014786
GO:1903902	positive regulation of viral life cycle	2	45	0.211901	0.530113	ENSGALG00000002182;ENSGALG00000004874
GO:1904888	cranial skeletal system development	2	45	0.211901	0.530113	ENSGALG00000007324;ENSGALG00000015036
GO:0007166	cell surface receptor signaling pathway	34	1547	0.212056	0.530113	ENSGALG00000001857;ENSGALG00000003126;ENSGALG00000003295;ENSGALG00000003803;ENSGALG00000003935;ENSGALG00000004455;ENSGALG00000004587;ENSGALG00000005377;ENSGALG00000007226;ENSGALG00000007324;ENSGALG00000007357;ENSGALG00000008747;ENSGALG00000009381;ENSGALG00000010580;ENSGALG00000011088;ENSGALG00000012594;ENSGALG00000012620;ENSGALG00000012917;ENSGALG00000014716;ENSGALG00000014786;ENSGALG00000015027;…
GO:0046883	regulation of hormone secretion	4	124	0.212381	0.530113	ENSGALG00000001857;ENSGALG00000010707;ENSGALG00000012671;ENSGALG00000027564
GO:0050804	modulation of chemical synaptic transmission	6	210	0.213252	0.530113	ENSGALG00000003582;ENSGALG00000007948;ENSGALG00000008907;ENSGALG00000009971;ENSGALG00000012594;ENSGALG00000037387
GO:0099177	regulation of trans-synaptic signaling	6	210	0.213252	0.530113	ENSGALG00000003582;ENSGALG00000007948;ENSGALG00000008907;ENSGALG00000009971;ENSGALG00000012594;ENSGALG00000037387
GO:0033036	macromolecule localization	35	1598	0.213702	0.530113	ENSGALG00000001857;ENSGALG00000001907;ENSGALG00000003126;ENSGALG00000003631;ENSGALG00000003688;ENSGALG00000003803;ENSGALG00000004166;ENSGALG00000004425;ENSGALG00000004889;ENSGALG00000007357;ENSGALG00000007832;ENSGALG00000007912;ENSGALG00000008747;ENSGALG00000010087;ENSGALG00000010680;ENSGALG00000010707;ENSGALG00000011080;ENSGALG00000011155;ENSGALG00000011373;ENSGALG00000012620;ENSGALG00000013210;…
GO:0048584	positive regulation of response to stimulus	29	1302	0.213918	0.530113	ENSGALG00000001857;ENSGALG00000003126;ENSGALG00000003775;ENSGALG00000003803;ENSGALG00000004455;ENSGALG00000004587;ENSGALG00000005377;ENSGALG00000007324;ENSGALG00000007845;ENSGALG00000008747;ENSGALG00000010707;ENSGALG00000011088;ENSGALG00000011708;ENSGALG00000012594;ENSGALG00000012671;ENSGALG00000014152;ENSGALG00000014712;ENSGALG00000014716;ENSGALG00000014773;ENSGALG00000014786;ENSGALG00000014824;…
GO:0071345	cellular response to cytokine stimulus	10	392	0.216945	0.530113	ENSGALG00000002182;ENSGALG00000003295;ENSGALG00000004587;ENSGALG00000014716;ENSGALG00000014773;ENSGALG00000015027;ENSGALG00000015053;ENSGALG00000028140;ENSGALG00000030580;ENSGALG00000030800
GO:0034641	cellular nitrogen compound metabolic process	83	4033	0.217558	0.530113	ENSGALG00000001907;ENSGALG00000002182;ENSGALG00000003106;ENSGALG00000003126;ENSGALG00000003248;ENSGALG00000003803;ENSGALG00000003952;ENSGALG00000004037;ENSGALG00000004046;ENSGALG00000004491;ENSGALG00000004587;ENSGALG00000004882;ENSGALG00000005016;ENSGALG00000005377;ENSGALG00000007324;ENSGALG00000007357;ENSGALG00000007835;ENSGALG00000007845;ENSGALG00000007853;ENSGALG00000008238;ENSGALG00000008429;…
GO:0044270	cellular nitrogen compound catabolic process	8	301	0.218019	0.530113	ENSGALG00000004037;ENSGALG00000004587;ENSGALG00000010211;ENSGALG00000012000;ENSGALG00000013073;ENSGALG00000014810;ENSGALG00000016994;ENSGALG00000042598
GO:0090092	regulation of transmembrane receptor protein serine/threonine kinase signaling pathway	5	168	0.218164	0.530113	ENSGALG00000003803;ENSGALG00000003935;ENSGALG00000008747;ENSGALG00000015027;ENSGALG00000029301
GO:0001510	RNA methylation	2	46	0.218933	0.530113	ENSGALG00000012000;ENSGALG00000020569
GO:0003333	amino acid transmembrane transport	2	46	0.218933	0.530113	ENSGALG00000003582;ENSGALG00000014712
GO:0014068	positive regulation of phosphatidylinositol 3-kinase signaling	2	46	0.218933	0.530113	ENSGALG00000003126;ENSGALG00000012594
GO:0030968	endoplasmic reticulum unfolded protein response	2	46	0.218933	0.530113	ENSGALG00000000438;ENSGALG00000014786
GO:0032370	positive regulation of lipid transport	2	46	0.218933	0.530113	ENSGALG00000012620;ENSGALG00000038059
GO:0035924	cellular response to vascular endothelial growth factor stimulus	2	46	0.218933	0.530113	ENSGALG00000003295;ENSGALG00000017658
GO:0042737	drug catabolic process	2	46	0.218933	0.530113	ENSGALG00000015053;ENSGALG00000016994
GO:0045739	positive regulation of DNA repair	2	46	0.218933	0.530113	ENSGALG00000014152;ENSGALG00000031991
GO:0048645	animal organ formation	2	46	0.218933	0.530113	ENSGALG00000007324;ENSGALG00000029301
GO:0000209	protein polyubiquitination	4	126	0.220419	0.530113	ENSGALG00000001848;ENSGALG00000004587;ENSGALG00000014743;ENSGALG00000016050
GO:0006605	protein targeting	4	126	0.220419	0.530113	ENSGALG00000007832;ENSGALG00000013210;ENSGALG00000014773;ENSGALG00000016433
GO:0022603	regulation of anatomical structure morphogenesis	14	581	0.220788	0.530113	ENSGALG00000003295;ENSGALG00000003803;ENSGALG00000004587;ENSGALG00000006904;ENSGALG00000007226;ENSGALG00000007948;ENSGALG00000009381;ENSGALG00000009957;ENSGALG00000012594;ENSGALG00000014933;ENSGALG00000016943;ENSGALG00000029301;ENSGALG00000036189;ENSGALG00000042552
GO:0002244	hematopoietic progenitor cell differentiation	3	85	0.221115	0.530113	ENSGALG00000012000;ENSGALG00000014810;ENSGALG00000039735
GO:0003206	cardiac chamber morphogenesis	3	85	0.221115	0.530113	ENSGALG00000015422;ENSGALG00000029301;ENSGALG00000038260
GO:0022612	gland morphogenesis	3	85	0.221115	0.530113	ENSGALG00000007324;ENSGALG00000012620;ENSGALG00000015407
GO:0031929	TOR signaling	3	85	0.221115	0.530113	ENSGALG00000003775;ENSGALG00000010199;ENSGALG00000014712
GO:0061013	regulation of mRNA catabolic process	3	85	0.221115	0.530113	ENSGALG00000004587;ENSGALG00000012000;ENSGALG00000042598
GO:1902107	positive regulation of leukocyte differentiation	3	85	0.221115	0.530113	ENSGALG00000007357;ENSGALG00000010707;ENSGALG00000014277
GO:0001505	regulation of neurotransmitter levels	5	169	0.221616	0.530113	ENSGALG00000003582;ENSGALG00000004491;ENSGALG00000012595;ENSGALG00000014743;ENSGALG00000015053
GO:0071214	cellular response to abiotic stimulus	5	169	0.221616	0.530113	ENSGALG00000010707;ENSGALG00000011080;ENSGALG00000011708;ENSGALG00000014786;ENSGALG00000014824
GO:0104004	cellular response to environmental stimulus	5	169	0.221616	0.530113	ENSGALG00000010707;ENSGALG00000011080;ENSGALG00000011708;ENSGALG00000014786;ENSGALG00000014824
GO:0002691	regulation of cellular extravasation	1	13	0.221707	0.530113	ENSGALG00000014824
GO:0002701	negative regulation of production of molecular mediator of immune response	1	13	0.221707	0.530113	ENSGALG00000007357
GO:0006474	N-terminal protein amino acid acetylation	1	13	0.221707	0.530113	ENSGALG00000012598
GO:0006490	oligosaccharide-lipid intermediate biosynthetic process	1	13	0.221707	0.530113	ENSGALG00000008539
GO:0006658	phosphatidylserine metabolic process	1	13	0.221707	0.530113	ENSGALG00000014798
GO:0006744	ubiquinone biosynthetic process	1	13	0.221707	0.530113	ENSGALG00000010197
GO:0008211	glucocorticoid metabolic process	1	13	0.221707	0.530113	ENSGALG00000029301
GO:0010669	epithelial structure maintenance	1	13	0.221707	0.530113	ENSGALG00000003935
GO:0010714	positive regulation of collagen metabolic process	1	13	0.221707	0.530113	ENSGALG00000004046
GO:0016048	detection of temperature stimulus	1	13	0.221707	0.530113	ENSGALG00000015126
GO:0019377	glycolipid catabolic process	1	13	0.221707	0.530113	ENSGALG00000014933
GO:0021692	cerebellar Purkinje cell layer morphogenesis	1	13	0.221707	0.530113	ENSGALG00000012595
GO:0021978	telencephalon regionalization	1	13	0.221707	0.530113	ENSGALG00000029301
GO:0022011	myelination in peripheral nervous system	1	13	0.221707	0.530113	ENSGALG00000012594
GO:0031145	anaphase-promoting complex-dependent catabolic process	1	13	0.221707	0.530113	ENSGALG00000009971
GO:0031338	regulation of vesicle fusion	1	13	0.221707	0.530113	ENSGALG00000013210
GO:0032292	peripheral nervous system axon ensheathment	1	13	0.221707	0.530113	ENSGALG00000012594
GO:0032480	negative regulation of type I interferon production	1	13	0.221707	0.530113	ENSGALG00000007845
GO:0032495	response to muramyl dipeptide	1	13	0.221707	0.530113	ENSGALG00000014773
GO:0032965	regulation of collagen biosynthetic process	1	13	0.221707	0.530113	ENSGALG00000004046
GO:0032967	positive regulation of collagen biosynthetic process	1	13	0.221707	0.530113	ENSGALG00000004046
GO:0034695	response to prostaglandin E	1	13	0.221707	0.530113	ENSGALG00000014824
GO:0035337	fatty-acyl-CoA metabolic process	1	13	0.221707	0.530113	ENSGALG00000009988
GO:0036342	post-anal tail morphogenesis	1	13	0.221707	0.530113	ENSGALG00000007324
GO:0044346	fibroblast apoptotic process	1	13	0.221707	0.530113	ENSGALG00000007324
GO:0045671	negative regulation of osteoclast differentiation	1	13	0.221707	0.530113	ENSGALG00000014786
GO:0045672	positive regulation of osteoclast differentiation	1	13	0.221707	0.530113	ENSGALG00000010707
GO:0045932	negative regulation of muscle contraction	1	13	0.221707	0.530113	ENSGALG00000017196
GO:0048753	pigment granule organization	1	13	0.221707	0.530113	ENSGALG00000039101
GO:0050951	sensory perception of temperature stimulus	1	13	0.221707	0.530113	ENSGALG00000015126
GO:0051491	positive regulation of filopodium assembly	1	13	0.221707	0.530113	ENSGALG00000014786
GO:0060572	morphogenesis of an epithelial bud	1	13	0.221707	0.530113	ENSGALG00000007324
GO:0070102	interleukin-6-mediated signaling pathway	1	13	0.221707	0.530113	ENSGALG00000014716
GO:0070977	bone maturation	1	13	0.221707	0.530113	ENSGALG00000029301
GO:0071379	cellular response to prostaglandin stimulus	1	13	0.221707	0.530113	ENSGALG00000014824
GO:0071514	genetic imprinting	1	13	0.221707	0.530113	ENSGALG00000039101
GO:0072539	T-helper 17 cell differentiation	1	13	0.221707	0.530113	ENSGALG00000004587
GO:0090069	regulation of ribosome biogenesis	1	13	0.221707	0.530113	ENSGALG00000020569
GO:0090181	regulation of cholesterol metabolic process	1	13	0.221707	0.530113	ENSGALG00000011155
GO:1901213	regulation of transcription from RNA polymerase II promoter involved in heart development	1	13	0.221707	0.530113	ENSGALG00000029301
GO:1901663	quinone biosynthetic process	1	13	0.221707	0.530113	ENSGALG00000010197
GO:1902992	negative regulation of amyloid precursor protein catabolic process	1	13	0.221707	0.530113	ENSGALG00000012594
GO:1903055	positive regulation of extracellular matrix organization	1	13	0.221707	0.530113	ENSGALG00000029301
GO:1903541	regulation of exosomal secretion	1	13	0.221707	0.530113	ENSGALG00000007912
GO:2000209	regulation of anoikis	1	13	0.221707	0.530113	ENSGALG00000012594
GO:2000773	negative regulation of cellular senescence	1	13	0.221707	0.530113	ENSGALG00000007357
GO:0001818	negative regulation of cytokine production	4	127	0.224468	0.536335	ENSGALG00000007357;ENSGALG00000007845;ENSGALG00000014773;ENSGALG00000014824
GO:0002697	regulation of immune effector process	5	170	0.225085	0.537048	ENSGALG00000004587;ENSGALG00000007357;ENSGALG00000014152;ENSGALG00000031991;ENSGALG00000042598
GO:0006401	RNA catabolic process	5	170	0.225085	0.537048	ENSGALG00000004037;ENSGALG00000004587;ENSGALG00000012000;ENSGALG00000014810;ENSGALG00000042598
GO:0030279	negative regulation of ossification	2	47	0.225984	0.53779	ENSGALG00000007226;ENSGALG00000012620
GO:0045582	positive regulation of T cell differentiation	2	47	0.225984	0.53779	ENSGALG00000007357;ENSGALG00000014277
GO:0061515	myeloid cell development	2	47	0.225984	0.53779	ENSGALG00000007357;ENSGALG00000010707
GO:0033135	regulation of peptidyl-serine phosphorylation	3	86	0.226141	0.53779	ENSGALG00000003775;ENSGALG00000011080;ENSGALG00000012594
GO:0046700	heterocycle catabolic process	8	305	0.228248	0.53779	ENSGALG00000004037;ENSGALG00000004587;ENSGALG00000010211;ENSGALG00000012000;ENSGALG00000013073;ENSGALG00000014810;ENSGALG00000016994;ENSGALG00000042598
GO:0007160	cell-matrix adhesion	4	128	0.228537	0.53779	ENSGALG00000003295;ENSGALG00000007357;ENSGALG00000008747;ENSGALG00000014786
GO:0110053	regulation of actin filament organization	5	171	0.228571	0.53779	ENSGALG00000003775;ENSGALG00000011209;ENSGALG00000014786;ENSGALG00000014824;ENSGALG00000042552
GO:0051050	positive regulation of transport	11	444	0.228997	0.53779	ENSGALG00000001857;ENSGALG00000003803;ENSGALG00000010707;ENSGALG00000011708;ENSGALG00000012620;ENSGALG00000013210;ENSGALG00000014786;ENSGALG00000029301;ENSGALG00000029416;ENSGALG00000036971;ENSGALG00000038059
GO:0006629	lipid metabolic process	18	778	0.230703	0.53779	ENSGALG00000002182;ENSGALG00000007832;ENSGALG00000008539;ENSGALG00000008907;ENSGALG00000009027;ENSGALG00000009988;ENSGALG00000010083;ENSGALG00000010680;ENSGALG00000011155;ENSGALG00000011213;ENSGALG00000011704;ENSGALG00000012601;ENSGALG00000014711;ENSGALG00000014798;ENSGALG00000014933;ENSGALG00000029301;ENSGALG00000036754;ENSGALG00000038059
GO:0035556	intracellular signal transduction	35	1613	0.230722	0.53779	ENSGALG00000001857;ENSGALG00000002165;ENSGALG00000002347;ENSGALG00000003126;ENSGALG00000003775;ENSGALG00000004587;ENSGALG00000005377;ENSGALG00000007324;ENSGALG00000007357;ENSGALG00000007845;ENSGALG00000008907;ENSGALG00000009381;ENSGALG00000010199;ENSGALG00000011080;ENSGALG00000011088;ENSGALG00000011838;ENSGALG00000012594;ENSGALG00000012671;ENSGALG00000014277;ENSGALG00000014712;ENSGALG00000014716;…
GO:0046942	carboxylic acid transport	5	172	0.232072	0.53779	ENSGALG00000003582;ENSGALG00000004889;ENSGALG00000011080;ENSGALG00000012594;ENSGALG00000014712
GO:0071363	cellular response to growth factor stimulus	10	399	0.232618	0.53779	ENSGALG00000003126;ENSGALG00000003295;ENSGALG00000003803;ENSGALG00000003935;ENSGALG00000005377;ENSGALG00000008747;ENSGALG00000012594;ENSGALG00000017658;ENSGALG00000029301;ENSGALG00000036971
GO:0005996	monosaccharide metabolic process	4	129	0.232624	0.53779	ENSGALG00000000255;ENSGALG00000001857;ENSGALG00000006173;ENSGALG00000014769
GO:0071103	DNA conformation change	4	129	0.232624	0.53779	ENSGALG00000001907;ENSGALG00000004037;ENSGALG00000015465;ENSGALG00000016332
GO:0000281	mitotic cytokinesis	2	48	0.233052	0.53779	ENSGALG00000007537;ENSGALG00000014914
GO:0002824	positive regulation of adaptive immune response based on somatic recombination of immune receptors built from immunoglobulin superfamily domains	2	48	0.233052	0.53779	ENSGALG00000014152;ENSGALG00000031991
GO:0040014	regulation of multicellular organism growth	2	48	0.233052	0.53779	ENSGALG00000012620;ENSGALG00000012671
GO:0046364	monosaccharide biosynthetic process	2	48	0.233052	0.53779	ENSGALG00000001857;ENSGALG00000014769
GO:0061180	mammary gland epithelium development	2	48	0.233052	0.53779	ENSGALG00000003126;ENSGALG00000012620
GO:0051270	regulation of cellular component movement	14	588	0.233742	0.53779	ENSGALG00000003126;ENSGALG00000003803;ENSGALG00000003935;ENSGALG00000004438;ENSGALG00000007357;ENSGALG00000007361;ENSGALG00000009957;ENSGALG00000011209;ENSGALG00000011708;ENSGALG00000014737;ENSGALG00000014786;ENSGALG00000014824;ENSGALG00000029301;ENSGALG00000036189
GO:0015849	organic acid transport	5	173	0.235589	0.53779	ENSGALG00000003582;ENSGALG00000004889;ENSGALG00000011080;ENSGALG00000012594;ENSGALG00000014712
GO:0002440	production of molecular mediator of immune response	3	88	0.236258	0.53779	ENSGALG00000007357;ENSGALG00000014152;ENSGALG00000031991
GO:0002695	negative regulation of leukocyte activation	3	88	0.236258	0.53779	ENSGALG00000004587;ENSGALG00000007357;ENSGALG00000038059
GO:0030856	regulation of epithelial cell differentiation	3	88	0.236258	0.53779	ENSGALG00000007324;ENSGALG00000012620;ENSGALG00000038495
GO:0034250	positive regulation of cellular amide metabolic process	3	88	0.236258	0.53779	ENSGALG00000004046;ENSGALG00000012000;ENSGALG00000015002
GO:0050870	positive regulation of T cell activation	3	88	0.236258	0.53779	ENSGALG00000007357;ENSGALG00000014277;ENSGALG00000014716
GO:0001832	blastocyst growth	1	14	0.236578	0.53779	ENSGALG00000041365
GO:0002704	negative regulation of leukocyte mediated immunity	1	14	0.236578	0.53779	ENSGALG00000007357
GO:0002828	regulation of type 2 immune response	1	14	0.236578	0.53779	ENSGALG00000007357
GO:0003180	aortic valve morphogenesis	1	14	0.236578	0.53779	ENSGALG00000009957
GO:0006085	acetyl-CoA biosynthetic process	1	14	0.236578	0.53779	ENSGALG00000004882
GO:0006099	tricarboxylic acid cycle	1	14	0.236578	0.53779	ENSGALG00000016993
GO:0006516	glycoprotein catabolic process	1	14	0.236578	0.53779	ENSGALG00000003295
GO:0006656	phosphatidylcholine biosynthetic process	1	14	0.236578	0.53779	ENSGALG00000036754
GO:0006743	ubiquinone metabolic process	1	14	0.236578	0.53779	ENSGALG00000010197
GO:0006907	pinocytosis	1	14	0.236578	0.53779	ENSGALG00000038059
GO:0007595	lactation	1	14	0.236578	0.53779	ENSGALG00000003126
GO:0008207	C21-steroid hormone metabolic process	1	14	0.236578	0.53779	ENSGALG00000029301
GO:0009129	pyrimidine nucleoside monophosphate metabolic process	1	14	0.236578	0.53779	ENSGALG00000013073
GO:0009220	pyrimidine ribonucleotide biosynthetic process	1	14	0.236578	0.53779	ENSGALG00000013073
GO:0010955	negative regulation of protein processing	1	14	0.236578	0.53779	ENSGALG00000017658
GO:0019098	reproductive behavior	1	14	0.236578	0.53779	ENSGALG00000014933
GO:0019430	removal of superoxide radicals	1	14	0.236578	0.53779	ENSGALG00000012618
GO:0031063	regulation of histone deacetylation	1	14	0.236578	0.53779	ENSGALG00000007357
GO:0032570	response to progesterone	1	14	0.236578	0.53779	ENSGALG00000038059
GO:0034143	regulation of toll-like receptor 4 signaling pathway	1	14	0.236578	0.53779	ENSGALG00000038059
GO:0034390	smooth muscle cell apoptotic process	1	14	0.236578	0.53779	ENSGALG00000002347
GO:0034391	regulation of smooth muscle cell apoptotic process	1	14	0.236578	0.53779	ENSGALG00000002347
GO:0034694	response to prostaglandin	1	14	0.236578	0.53779	ENSGALG00000014824
GO:0036314	response to sterol	1	14	0.236578	0.53779	ENSGALG00000012620
GO:0039535	regulation of RIG-I signaling pathway	1	14	0.236578	0.53779	ENSGALG00000042598
GO:0042092	type 2 immune response	1	14	0.236578	0.53779	ENSGALG00000007357
GO:0042430	indole-containing compound metabolic process	1	14	0.236578	0.53779	ENSGALG00000014743
GO:0042755	eating behavior	1	14	0.236578	0.53779	ENSGALG00000012592
GO:0044058	regulation of digestive system process	1	14	0.236578	0.53779	ENSGALG00000038059
GO:0045923	positive regulation of fatty acid metabolic process	1	14	0.236578	0.53779	ENSGALG00000038059
GO:0046006	regulation of activated T cell proliferation	1	14	0.236578	0.53779	ENSGALG00000004587
GO:0046132	pyrimidine ribonucleoside biosynthetic process	1	14	0.236578	0.53779	ENSGALG00000013073
GO:0046134	pyrimidine nucleoside biosynthetic process	1	14	0.236578	0.53779	ENSGALG00000013073
GO:0051382	kinetochore assembly	1	14	0.236578	0.53779	ENSGALG00000014753
GO:0055026	negative regulation of cardiac muscle tissue development	1	14	0.236578	0.53779	ENSGALG00000029301
GO:0070498	interleukin-1-mediated signaling pathway	1	14	0.236578	0.53779	ENSGALG00000030580
GO:0080009	mRNA methylation	1	14	0.236578	0.53779	ENSGALG00000012000
GO:0090312	positive regulation of protein deacetylation	1	14	0.236578	0.53779	ENSGALG00000007357
GO:0097345	mitochondrial outer membrane permeabilization	1	14	0.236578	0.53779	ENSGALG00000019894
GO:1901522	positive regulation of transcription from RNA polymerase II promoter involved in cellular response to chemical stimulus	1	14	0.236578	0.53779	ENSGALG00000029301
GO:1903318	negative regulation of protein maturation	1	14	0.236578	0.53779	ENSGALG00000017658
GO:1904357	negative regulation of telomere maintenance via telomere lengthening	1	14	0.236578	0.53779	ENSGALG00000009032
GO:2000050	regulation of non-canonical Wnt signaling pathway	1	14	0.236578	0.53779	ENSGALG00000003803
GO:2000725	regulation of cardiac muscle cell differentiation	1	14	0.236578	0.53779	ENSGALG00000029301
GO:0071375	cellular response to peptide hormone stimulus	4	130	0.23673	0.53779	ENSGALG00000001857;ENSGALG00000013210;ENSGALG00000014786;ENSGALG00000015027
GO:0035195	gene silencing by miRNA	2	49	0.240134	0.544055	ENSGALG00000007835;ENSGALG00000042598
GO:0046634	regulation of alpha-beta T cell activation	2	49	0.240134	0.544055	ENSGALG00000004587;ENSGALG00000007357
GO:0051153	regulation of striated muscle cell differentiation	2	49	0.240134	0.544055	ENSGALG00000014769;ENSGALG00000029301
GO:0060968	regulation of gene silencing	2	49	0.240134	0.544055	ENSGALG00000011814;ENSGALG00000042598
GO:0008104	protein localization	30	1373	0.240886	0.544969	ENSGALG00000001857;ENSGALG00000001907;ENSGALG00000003126;ENSGALG00000003631;ENSGALG00000003688;ENSGALG00000003803;ENSGALG00000004166;ENSGALG00000004425;ENSGALG00000007357;ENSGALG00000007832;ENSGALG00000008747;ENSGALG00000010087;ENSGALG00000010680;ENSGALG00000010707;ENSGALG00000011373;ENSGALG00000012620;ENSGALG00000013210;ENSGALG00000014740;ENSGALG00000014773;ENSGALG00000014786;ENSGALG00000014914;…
GO:0014070	response to organic cyclic compound	8	310	0.241272	0.544969	ENSGALG00000003582;ENSGALG00000003803;ENSGALG00000007324;ENSGALG00000012620;ENSGALG00000015008;ENSGALG00000027374;ENSGALG00000029301;ENSGALG00000038059
GO:0060041	retina development in camera-type eye	3	89	0.241346	0.544969	ENSGALG00000000255;ENSGALG00000012594;ENSGALG00000012595
GO:0071229	cellular response to acid chemical	3	89	0.241346	0.544969	ENSGALG00000012594;ENSGALG00000014712;ENSGALG00000014824
GO:0072331	signal transduction by p53 class mediator	3	89	0.241346	0.544969	ENSGALG00000005377;ENSGALG00000007324;ENSGALG00000011080
GO:0010468	regulation of gene expression	54	2579	0.241693	0.545182	ENSGALG00000002182;ENSGALG00000003106;ENSGALG00000003126;ENSGALG00000003248;ENSGALG00000003775;ENSGALG00000003803;ENSGALG00000003952;ENSGALG00000004046;ENSGALG00000004587;ENSGALG00000005016;ENSGALG00000005377;ENSGALG00000007324;ENSGALG00000007357;ENSGALG00000007835;ENSGALG00000007845;ENSGALG00000008238;ENSGALG00000008747;ENSGALG00000011630;ENSGALG00000011814;ENSGALG00000012000;ENSGALG00000012594;…
GO:0044283	small molecule biosynthetic process	10	403	0.241763	0.545182	ENSGALG00000001857;ENSGALG00000003582;ENSGALG00000009988;ENSGALG00000010197;ENSGALG00000011704;ENSGALG00000013073;ENSGALG00000014769;ENSGALG00000016994;ENSGALG00000029301;ENSGALG00000038059
GO:0097193	intrinsic apoptotic signaling pathway	5	175	0.242667	0.546274	ENSGALG00000005377;ENSGALG00000007324;ENSGALG00000011080;ENSGALG00000011088;ENSGALG00000014786
GO:2000145	regulation of cell motility	13	546	0.244581	0.546274	ENSGALG00000003126;ENSGALG00000003803;ENSGALG00000003935;ENSGALG00000004438;ENSGALG00000007361;ENSGALG00000009957;ENSGALG00000011209;ENSGALG00000011708;ENSGALG00000014737;ENSGALG00000014786;ENSGALG00000014824;ENSGALG00000029301;ENSGALG00000036189
GO:0050708	regulation of protein secretion	4	132	0.244992	0.546274	ENSGALG00000001857;ENSGALG00000010707;ENSGALG00000027564;ENSGALG00000038059
GO:0051049	regulation of transport	20	884	0.245086	0.546274	ENSGALG00000001857;ENSGALG00000003803;ENSGALG00000007226;ENSGALG00000007912;ENSGALG00000010707;ENSGALG00000011155;ENSGALG00000011708;ENSGALG00000012620;ENSGALG00000012671;ENSGALG00000013210;ENSGALG00000014786;ENSGALG00000015036;ENSGALG00000015422;ENSGALG00000017658;ENSGALG00000019894;ENSGALG00000027564;ENSGALG00000029301;ENSGALG00000029416;ENSGALG00000036971;ENSGALG00000038059
GO:0002708	positive regulation of lymphocyte mediated immunity	2	50	0.247225	0.546274	ENSGALG00000014152;ENSGALG00000031991
GO:0021872	forebrain generation of neurons	2	50	0.247225	0.546274	ENSGALG00000003126;ENSGALG00000012000
GO:0043255	regulation of carbohydrate biosynthetic process	2	50	0.247225	0.546274	ENSGALG00000001857;ENSGALG00000014769
GO:0061035	regulation of cartilage development	2	50	0.247225	0.546274	ENSGALG00000003295;ENSGALG00000029301
GO:0033044	regulation of chromosome organization	6	221	0.247363	0.546274	ENSGALG00000001907;ENSGALG00000007357;ENSGALG00000009032;ENSGALG00000011814;ENSGALG00000016332;ENSGALG00000030580
GO:0043043	peptide biosynthetic process	10	406	0.248708	0.546274	ENSGALG00000004046;ENSGALG00000004587;ENSGALG00000012000;ENSGALG00000014700;ENSGALG00000014930;ENSGALG00000014939;ENSGALG00000015002;ENSGALG00000029897;ENSGALG00000033196;ENSGALG00000042598
GO:0071417	cellular response to organonitrogen compound	7	267	0.249152	0.546274	ENSGALG00000001857;ENSGALG00000003582;ENSGALG00000012594;ENSGALG00000013210;ENSGALG00000014712;ENSGALG00000014786;ENSGALG00000015027
GO:0022607	cellular component assembly	36	1680	0.25074	0.546274	ENSGALG00000003126;ENSGALG00000003248;ENSGALG00000003631;ENSGALG00000003775;ENSGALG00000004587;ENSGALG00000004620;ENSGALG00000004889;ENSGALG00000007324;ENSGALG00000008429;ENSGALG00000009957;ENSGALG00000009971;ENSGALG00000011079;ENSGALG00000011209;ENSGALG00000011708;ENSGALG00000011814;ENSGALG00000012594;ENSGALG00000012917;ENSGALG00000013124;ENSGALG00000014700;ENSGALG00000014737;ENSGALG00000014753;…
GO:0000027	ribosomal large subunit assembly	1	15	0.251166	0.546274	ENSGALG00000015733
GO:0001964	startle response	1	15	0.251166	0.546274	ENSGALG00000015419
GO:0002021	response to dietary excess	1	15	0.251166	0.546274	ENSGALG00000012592
GO:0006625	protein targeting to peroxisome	1	15	0.251166	0.546274	ENSGALG00000007832
GO:0006688	glycosphingolipid biosynthetic process	1	15	0.251166	0.546274	ENSGALG00000010083
GO:0007063	regulation of sister chromatid cohesion	1	15	0.251166	0.546274	ENSGALG00000001907
GO:0007618	mating	1	15	0.251166	0.546274	ENSGALG00000014933
GO:0009125	nucleoside monophosphate catabolic process	1	15	0.251166	0.546274	ENSGALG00000013073
GO:0009219	pyrimidine deoxyribonucleotide metabolic process	1	15	0.251166	0.546274	ENSGALG00000013073
GO:0010712	regulation of collagen metabolic process	1	15	0.251166	0.546274	ENSGALG00000004046
GO:0014044	Schwann cell development	1	15	0.251166	0.546274	ENSGALG00000012594
GO:0015813	L-glutamate transmembrane transport	1	15	0.251166	0.546274	ENSGALG00000003582
GO:0022617	extracellular matrix disassembly	1	15	0.251166	0.546274	ENSGALG00000004620
GO:0032148	activation of protein kinase B activity	1	15	0.251166	0.546274	ENSGALG00000015422
GO:0032369	negative regulation of lipid transport	1	15	0.251166	0.546274	ENSGALG00000038059
GO:0033622	integrin activation	1	15	0.251166	0.546274	ENSGALG00000014824
GO:0033962	cytoplasmic mRNA processing body assembly	1	15	0.251166	0.546274	ENSGALG00000004587
GO:0035066	positive regulation of histone acetylation	1	15	0.251166	0.546274	ENSGALG00000030580
GO:0036303	lymph vessel morphogenesis	1	15	0.251166	0.546274	ENSGALG00000009957
GO:0042403	thyroid hormone metabolic process	1	15	0.251166	0.546274	ENSGALG00000014944
GO:0042438	melanin biosynthetic process	1	15	0.251166	0.546274	ENSGALG00000039101
GO:0043574	peroxisomal transport	1	15	0.251166	0.546274	ENSGALG00000007832
GO:0044766	multi-organism transport	1	15	0.251166	0.546274	ENSGALG00000019979
GO:0045776	negative regulation of blood pressure	1	15	0.251166	0.546274	ENSGALG00000017196
GO:0048485	sympathetic nervous system development	1	15	0.251166	0.546274	ENSGALG00000007324
GO:0048670	regulation of collateral sprouting	1	15	0.251166	0.546274	ENSGALG00000012594
GO:0050974	detection of mechanical stimulus involved in sensory perception	1	15	0.251166	0.546274	ENSGALG00000014268
GO:0060039	pericardium development	1	15	0.251166	0.546274	ENSGALG00000029301
GO:0060074	synapse maturation	1	15	0.251166	0.546274	ENSGALG00000009971
GO:0060575	intestinal epithelial cell differentiation	1	15	0.251166	0.546274	ENSGALG00000014716
GO:0060716	labyrinthine layer blood vessel development	1	15	0.251166	0.546274	ENSGALG00000002155
GO:0060749	mammary gland alveolus development	1	15	0.251166	0.546274	ENSGALG00000003126
GO:0061377	mammary gland lobule development	1	15	0.251166	0.546274	ENSGALG00000003126
GO:0070076	histone lysine demethylation	1	15	0.251166	0.546274	ENSGALG00000020557
GO:0071450	cellular response to oxygen radical	1	15	0.251166	0.546274	ENSGALG00000012618
GO:0071451	cellular response to superoxide	1	15	0.251166	0.546274	ENSGALG00000012618
GO:0071467	cellular response to pH	1	15	0.251166	0.546274	ENSGALG00000010707
GO:0072538	T-helper 17 type immune response	1	15	0.251166	0.546274	ENSGALG00000004587
GO:0072662	protein localization to peroxisome	1	15	0.251166	0.546274	ENSGALG00000007832
GO:0072663	establishment of protein localization to peroxisome	1	15	0.251166	0.546274	ENSGALG00000007832
GO:1900101	regulation of endoplasmic reticulum unfolded protein response	1	15	0.251166	0.546274	ENSGALG00000014786
GO:1900745	positive regulation of p38MAPK cascade	1	15	0.251166	0.546274	ENSGALG00000029301
GO:1902579	multi-organism localization	1	15	0.251166	0.546274	ENSGALG00000019979
GO:0001935	endothelial cell proliferation	3	91	0.251576	0.546459	ENSGALG00000009957;ENSGALG00000012671;ENSGALG00000029301
GO:0002065	columnar/cuboidal epithelial cell differentiation	3	91	0.251576	0.546459	ENSGALG00000007324;ENSGALG00000014716;ENSGALG00000029301
GO:0050730	regulation of peptidyl-tyrosine phosphorylation	4	134	0.253317	0.549888	ENSGALG00000003126;ENSGALG00000003775;ENSGALG00000014716;ENSGALG00000030800
GO:0002702	positive regulation of production of molecular mediator of immune response	2	51	0.254324	0.549947	ENSGALG00000014152;ENSGALG00000031991
GO:0002821	positive regulation of adaptive immune response	2	51	0.254324	0.549947	ENSGALG00000014152;ENSGALG00000031991
GO:0003281	ventricular septum development	2	51	0.254324	0.549947	ENSGALG00000003631;ENSGALG00000041365
GO:0006304	DNA modification	2	51	0.254324	0.549947	ENSGALG00000011814;ENSGALG00000015465
GO:0006342	chromatin silencing	2	51	0.254324	0.549947	ENSGALG00000011814;ENSGALG00000014661
GO:0060675	ureteric bud morphogenesis	2	51	0.254324	0.549947	ENSGALG00000012620;ENSGALG00000029301
GO:0070848	response to growth factor	10	409	0.255722	0.552331	ENSGALG00000003126;ENSGALG00000003295;ENSGALG00000003803;ENSGALG00000003935;ENSGALG00000005377;ENSGALG00000008747;ENSGALG00000012594;ENSGALG00000017658;ENSGALG00000029301;ENSGALG00000036971
GO:0006464	cellular protein modification process	51	2441	0.255918	0.552331	ENSGALG00000001848;ENSGALG00000002347;ENSGALG00000003126;ENSGALG00000003726;ENSGALG00000003775;ENSGALG00000003803;ENSGALG00000003935;ENSGALG00000004455;ENSGALG00000004587;ENSGALG00000004874;ENSGALG00000007357;ENSGALG00000008539;ENSGALG00000008739;ENSGALG00000009021;ENSGALG00000009027;ENSGALG00000009957;ENSGALG00000009971;ENSGALG00000010083;ENSGALG00000010716;ENSGALG00000011080;ENSGALG00000011088;…
GO:0036211	protein modification process	51	2441	0.255918	0.552331	ENSGALG00000001848;ENSGALG00000002347;ENSGALG00000003126;ENSGALG00000003726;ENSGALG00000003775;ENSGALG00000003803;ENSGALG00000003935;ENSGALG00000004455;ENSGALG00000004587;ENSGALG00000004874;ENSGALG00000007357;ENSGALG00000008539;ENSGALG00000008739;ENSGALG00000009021;ENSGALG00000009027;ENSGALG00000009957;ENSGALG00000009971;ENSGALG00000010083;ENSGALG00000010716;ENSGALG00000011080;ENSGALG00000011088;…
GO:0001764	neuron migration	3	92	0.256715	0.553341	ENSGALG00000003126;ENSGALG00000007832;ENSGALG00000012594
GO:1905952	regulation of lipid localization	3	92	0.256715	0.553341	ENSGALG00000011155;ENSGALG00000012620;ENSGALG00000038059
GO:0045732	positive regulation of protein catabolic process	4	135	0.257502	0.554684	ENSGALG00000003803;ENSGALG00000012595;ENSGALG00000014743;ENSGALG00000030960
GO:0009896	positive regulation of catabolic process	7	270	0.257855	0.555089	ENSGALG00000003803;ENSGALG00000004587;ENSGALG00000012000;ENSGALG00000012595;ENSGALG00000014743;ENSGALG00000030960;ENSGALG00000042598
GO:0048872	homeostasis of number of cells	5	180	0.260604	0.557252	ENSGALG00000004587;ENSGALG00000007357;ENSGALG00000012618;ENSGALG00000014944;ENSGALG00000029379
GO:0006511	ubiquitin-dependent protein catabolic process	9	364	0.260633	0.557252	ENSGALG00000001848;ENSGALG00000003803;ENSGALG00000004455;ENSGALG00000006181;ENSGALG00000009971;ENSGALG00000012595;ENSGALG00000014743;ENSGALG00000016050;ENSGALG00000030960
GO:0032436	positive regulation of proteasomal ubiquitin-dependent protein catabolic process	2	52	0.261427	0.557252	ENSGALG00000003803;ENSGALG00000014743
GO:0035023	regulation of Rho protein signal transduction	2	52	0.261427	0.557252	ENSGALG00000007357;ENSGALG00000017196
GO:0035194	posttranscriptional gene silencing by RNA	2	52	0.261427	0.557252	ENSGALG00000007835;ENSGALG00000042598
GO:0051928	positive regulation of calcium ion transport	2	52	0.261427	0.557252	ENSGALG00000011708;ENSGALG00000029416
GO:0070252	actin-mediated cell contraction	2	52	0.261427	0.557252	ENSGALG00000003688;ENSGALG00000040156
GO:0072171	mesonephric tubule morphogenesis	2	52	0.261427	0.557252	ENSGALG00000012620;ENSGALG00000029301
GO:2000779	regulation of double-strand break repair	2	52	0.261427	0.557252	ENSGALG00000014152;ENSGALG00000031991
GO:0061138	morphogenesis of a branching epithelium	4	136	0.261701	0.557252	ENSGALG00000007324;ENSGALG00000009957;ENSGALG00000012620;ENSGALG00000029301
GO:0050770	regulation of axonogenesis	3	93	0.261868	0.557252	ENSGALG00000007948;ENSGALG00000009381;ENSGALG00000012594
GO:0065004	protein-DNA complex assembly	3	93	0.261868	0.557252	ENSGALG00000011814;ENSGALG00000014753;ENSGALG00000038495
GO:0045786	negative regulation of cell cycle	7	272	0.263706	0.557252	ENSGALG00000001907;ENSGALG00000004037;ENSGALG00000015052;ENSGALG00000016332;ENSGALG00000017658;ENSGALG00000026907;ENSGALG00000029301
GO:0000154	rRNA modification	1	16	0.265476	0.557252	ENSGALG00000020569
GO:0001522	pseudouridine synthesis	1	16	0.265476	0.557252	ENSGALG00000007835
GO:0010002	cardioblast differentiation	1	16	0.265476	0.557252	ENSGALG00000015422
GO:0010894	negative regulation of steroid biosynthetic process	1	16	0.265476	0.557252	ENSGALG00000029301
GO:0016577	histone demethylation	1	16	0.265476	0.557252	ENSGALG00000020557
GO:0021904	dorsal/ventral neural tube patterning	1	16	0.265476	0.557252	ENSGALG00000012620
GO:0030204	chondroitin sulfate metabolic process	1	16	0.265476	0.557252	ENSGALG00000003726
GO:0031640	killing of cells of other organism	1	16	0.265476	0.557252	ENSGALG00000029897
GO:0032042	mitochondrial DNA metabolic process	1	16	0.265476	0.557252	ENSGALG00000004037
GO:0034123	positive regulation of toll-like receptor signaling pathway	1	16	0.265476	0.557252	ENSGALG00000038059
GO:0042481	regulation of odontogenesis	1	16	0.265476	0.557252	ENSGALG00000029301
GO:0044364	disruption of cells of other organism	1	16	0.265476	0.557252	ENSGALG00000029897
GO:0045606	positive regulation of epidermal cell differentiation	1	16	0.265476	0.557252	ENSGALG00000012620
GO:0045939	negative regulation of steroid metabolic process	1	16	0.265476	0.557252	ENSGALG00000029301
GO:0046514	ceramide catabolic process	1	16	0.265476	0.557252	ENSGALG00000014933
GO:0048799	animal organ maturation	1	16	0.265476	0.557252	ENSGALG00000029301
GO:0051443	positive regulation of ubiquitin-protein transferase activity	1	16	0.265476	0.557252	ENSGALG00000009971
GO:0061082	myeloid leukocyte cytokine production	1	16	0.265476	0.557252	ENSGALG00000007357
GO:0090314	positive regulation of protein targeting to membrane	1	16	0.265476	0.557252	ENSGALG00000013210
GO:0097734	extracellular exosome biogenesis	1	16	0.265476	0.557252	ENSGALG00000007912
GO:1902110	positive regulation of mitochondrial membrane permeability involved in apoptotic process	1	16	0.265476	0.557252	ENSGALG00000019894
GO:1902253	regulation of intrinsic apoptotic signaling pathway by p53 class mediator	1	16	0.265476	0.557252	ENSGALG00000011080
GO:1903010	regulation of bone development	1	16	0.265476	0.557252	ENSGALG00000010707
GO:1903523	negative regulation of blood circulation	1	16	0.265476	0.557252	ENSGALG00000017196
GO:1990182	exosomal secretion	1	16	0.265476	0.557252	ENSGALG00000007912
GO:2000042	negative regulation of double-strand break repair via homologous recombination	1	16	0.265476	0.557252	ENSGALG00000031991
GO:2000114	regulation of establishment of cell polarity	1	16	0.265476	0.557252	ENSGALG00000003775
GO:0022408	negative regulation of cell-cell adhesion	3	94	0.267035	0.558447	ENSGALG00000004587;ENSGALG00000007357;ENSGALG00000029301
GO:0071356	cellular response to tumor necrosis factor	3	94	0.267035	0.558447	ENSGALG00000003295;ENSGALG00000014773;ENSGALG00000015027
GO:0090276	regulation of peptide hormone secretion	3	94	0.267035	0.558447	ENSGALG00000001857;ENSGALG00000010707;ENSGALG00000027564
GO:0080134	regulation of response to stress	17	751	0.267218	0.558447	ENSGALG00000001857;ENSGALG00000003295;ENSGALG00000003775;ENSGALG00000004591;ENSGALG00000007357;ENSGALG00000011080;ENSGALG00000011708;ENSGALG00000014152;ENSGALG00000014773;ENSGALG00000014786;ENSGALG00000014824;ENSGALG00000015027;ENSGALG00000016332;ENSGALG00000029301;ENSGALG00000031991;ENSGALG00000038059;ENSGALG00000042598
GO:0032270	positive regulation of cellular protein metabolic process	20	898	0.267527	0.558447	ENSGALG00000002347;ENSGALG00000003126;ENSGALG00000003775;ENSGALG00000003803;ENSGALG00000004046;ENSGALG00000007357;ENSGALG00000009971;ENSGALG00000012000;ENSGALG00000012594;ENSGALG00000012595;ENSGALG00000014716;ENSGALG00000014743;ENSGALG00000015002;ENSGALG00000015422;ENSGALG00000027655;ENSGALG00000029301;ENSGALG00000030580;ENSGALG00000030800;ENSGALG00000030960;ENSGALG00000038059
GO:0002698	negative regulation of immune effector process	2	53	0.268532	0.558447	ENSGALG00000004587;ENSGALG00000007357
GO:0007040	lysosome organization	2	53	0.268532	0.558447	ENSGALG00000010199;ENSGALG00000014933
GO:0007586	digestion	2	53	0.268532	0.558447	ENSGALG00000003935;ENSGALG00000038059
GO:0014032	neural crest cell development	2	53	0.268532	0.558447	ENSGALG00000003126;ENSGALG00000014661
GO:0031058	positive regulation of histone modification	2	53	0.268532	0.558447	ENSGALG00000007357;ENSGALG00000030580
GO:0042100	B cell proliferation	2	53	0.268532	0.558447	ENSGALG00000004587;ENSGALG00000007357
GO:0046717	acid secretion	2	53	0.268532	0.558447	ENSGALG00000011080;ENSGALG00000012594
GO:0072527	pyrimidine-containing compound metabolic process	2	53	0.268532	0.558447	ENSGALG00000010211;ENSGALG00000013073
GO:0080171	lytic vacuole organization	2	53	0.268532	0.558447	ENSGALG00000010199;ENSGALG00000014933
GO:1901606	alpha-amino acid catabolic process	2	53	0.268532	0.558447	ENSGALG00000010211;ENSGALG00000015053
GO:0051896	regulation of protein kinase B signaling	3	95	0.272214	0.5622	ENSGALG00000001857;ENSGALG00000003775;ENSGALG00000012594
GO:0009792	embryo development ending in birth or egg hatching	11	464	0.273122	0.5622	ENSGALG00000000255;ENSGALG00000002155;ENSGALG00000003775;ENSGALG00000009957;ENSGALG00000012620;ENSGALG00000029301;ENSGALG00000033196;ENSGALG00000038495;ENSGALG00000041365;ENSGALG00000042552;ENSGALG00000054080
GO:0019941	modification-dependent protein catabolic process	9	369	0.273304	0.5622	ENSGALG00000001848;ENSGALG00000003803;ENSGALG00000004455;ENSGALG00000006181;ENSGALG00000009971;ENSGALG00000012595;ENSGALG00000014743;ENSGALG00000016050;ENSGALG00000030960
GO:0006790	sulfur compound metabolic process	5	184	0.275173	0.5622	ENSGALG00000003726;ENSGALG00000004882;ENSGALG00000009988;ENSGALG00000011079;ENSGALG00000016993
GO:0090596	sensory organ morphogenesis	5	184	0.275173	0.5622	ENSGALG00000000255;ENSGALG00000008747;ENSGALG00000012594;ENSGALG00000012595;ENSGALG00000014268
GO:0016441	posttranscriptional gene silencing	2	54	0.275636	0.5622	ENSGALG00000007835;ENSGALG00000042598
GO:0019218	regulation of steroid metabolic process	2	54	0.275636	0.5622	ENSGALG00000011155;ENSGALG00000029301
GO:0021549	cerebellum development	2	54	0.275636	0.5622	ENSGALG00000003631;ENSGALG00000012595
GO:0034620	cellular response to unfolded protein	2	54	0.275636	0.5622	ENSGALG00000000438;ENSGALG00000014786
GO:0042632	cholesterol homeostasis	2	54	0.275636	0.5622	ENSGALG00000002182;ENSGALG00000038059
GO:0045069	regulation of viral genome replication	2	54	0.275636	0.5622	ENSGALG00000002182;ENSGALG00000004874
GO:0045814	negative regulation of gene expression, epigenetic	2	54	0.275636	0.5622	ENSGALG00000011814;ENSGALG00000014661
GO:0055092	sterol homeostasis	2	54	0.275636	0.5622	ENSGALG00000002182;ENSGALG00000038059
GO:1905897	regulation of response to endoplasmic reticulum stress	2	54	0.275636	0.5622	ENSGALG00000014786;ENSGALG00000038059
GO:0001568	blood vessel development	10	418	0.277155	0.5622	ENSGALG00000002155;ENSGALG00000003631;ENSGALG00000006904;ENSGALG00000009957;ENSGALG00000011708;ENSGALG00000012594;ENSGALG00000014751;ENSGALG00000027707;ENSGALG00000036189;ENSGALG00000042552
GO:0007154	cell communication	76	3742	0.277194	0.5622	ENSGALG00000000438;ENSGALG00000001857;ENSGALG00000002165;ENSGALG00000002182;ENSGALG00000002347;ENSGALG00000003126;ENSGALG00000003295;ENSGALG00000003582;ENSGALG00000003688;ENSGALG00000003775;ENSGALG00000003803;ENSGALG00000003935;ENSGALG00000004455;ENSGALG00000004587;ENSGALG00000005377;ENSGALG00000007226;ENSGALG00000007324;ENSGALG00000007357;ENSGALG00000007361;ENSGALG00000007845;ENSGALG00000007948;…
GO:0045619	regulation of lymphocyte differentiation	3	96	0.277404	0.5622	ENSGALG00000004587;ENSGALG00000007357;ENSGALG00000014277
GO:0050866	negative regulation of cell activation	3	96	0.277404	0.5622	ENSGALG00000004587;ENSGALG00000007357;ENSGALG00000038059
GO:0006402	mRNA catabolic process	4	140	0.278624	0.5622	ENSGALG00000004587;ENSGALG00000012000;ENSGALG00000014810;ENSGALG00000042598
GO:0040029	regulation of gene expression, epigenetic	4	140	0.278624	0.5622	ENSGALG00000007835;ENSGALG00000011814;ENSGALG00000014661;ENSGALG00000042598
GO:0051604	protein maturation	5	185	0.278842	0.5622	ENSGALG00000011079;ENSGALG00000012598;ENSGALG00000012606;ENSGALG00000012620;ENSGALG00000017658
GO:0044085	cellular component biogenesis	38	1804	0.278944	0.5622	ENSGALG00000003126;ENSGALG00000003248;ENSGALG00000003631;ENSGALG00000003775;ENSGALG00000004587;ENSGALG00000004620;ENSGALG00000004889;ENSGALG00000007324;ENSGALG00000007912;ENSGALG00000008429;ENSGALG00000009957;ENSGALG00000009971;ENSGALG00000011079;ENSGALG00000011209;ENSGALG00000011708;ENSGALG00000011814;ENSGALG00000012594;ENSGALG00000012917;ENSGALG00000013124;ENSGALG00000014700;ENSGALG00000014737;…
GO:0000303	response to superoxide	1	17	0.279515	0.5622	ENSGALG00000012618
GO:0000305	response to oxygen radical	1	17	0.279515	0.5622	ENSGALG00000012618
GO:0003181	atrioventricular valve morphogenesis	1	17	0.279515	0.5622	ENSGALG00000029301
GO:0003272	endocardial cushion formation	1	17	0.279515	0.5622	ENSGALG00000029301
GO:0006101	citrate metabolic process	1	17	0.279515	0.5622	ENSGALG00000016993
GO:0006582	melanin metabolic process	1	17	0.279515	0.5622	ENSGALG00000039101
GO:0009162	deoxyribonucleoside monophosphate metabolic process	1	17	0.279515	0.5622	ENSGALG00000013073
GO:0010922	positive regulation of phosphatase activity	1	17	0.279515	0.5622	ENSGALG00000029301
GO:0014829	vascular smooth muscle contraction	1	17	0.279515	0.5622	ENSGALG00000017196
GO:0016226	iron-sulfur cluster assembly	1	17	0.279515	0.5622	ENSGALG00000011079
GO:0019432	triglyceride biosynthetic process	1	17	0.279515	0.5622	ENSGALG00000038059
GO:0021533	cell differentiation in hindbrain	1	17	0.279515	0.5622	ENSGALG00000012595
GO:0031069	hair follicle morphogenesis	1	17	0.279515	0.5622	ENSGALG00000007324
GO:0031163	metallo-sulfur cluster assembly	1	17	0.279515	0.5622	ENSGALG00000011079
GO:0031935	regulation of chromatin silencing	1	17	0.279515	0.5622	ENSGALG00000011814
GO:0032331	negative regulation of chondrocyte differentiation	1	17	0.279515	0.5622	ENSGALG00000003295
GO:0032941	secretion by tissue	1	17	0.279515	0.5622	ENSGALG00000038059
GO:0035510	DNA dealkylation	1	17	0.279515	0.5622	ENSGALG00000015465
GO:0036297	interstrand cross-link repair	1	17	0.279515	0.5622	ENSGALG00000012618
GO:0039529	RIG-I signaling pathway	1	17	0.279515	0.5622	ENSGALG00000042598
GO:0039531	regulation of viral-induced cytoplasmic pattern recognition receptor signaling pathway	1	17	0.279515	0.5622	ENSGALG00000042598
GO:0043094	cellular metabolic compound salvage	1	17	0.279515	0.5622	ENSGALG00000013073
GO:0045920	negative regulation of exocytosis	1	17	0.279515	0.5622	ENSGALG00000007912
GO:0050798	activated T cell proliferation	1	17	0.279515	0.5622	ENSGALG00000004587
GO:0051154	negative regulation of striated muscle cell differentiation	1	17	0.279515	0.5622	ENSGALG00000029301
GO:0051383	kinetochore organization	1	17	0.279515	0.5622	ENSGALG00000014753
GO:0055090	acylglycerol homeostasis	1	17	0.279515	0.5622	ENSGALG00000038059
GO:0061311	cell surface receptor signaling pathway involved in heart development	1	17	0.279515	0.5622	ENSGALG00000029301
GO:0070328	triglyceride homeostasis	1	17	0.279515	0.5622	ENSGALG00000038059
GO:0086019	cell-cell signaling involved in cardiac conduction	1	17	0.279515	0.5622	ENSGALG00000003688
GO:0120033	negative regulation of plasma membrane bounded cell projection assembly	1	17	0.279515	0.5622	ENSGALG00000011209
GO:1901661	quinone metabolic process	1	17	0.279515	0.5622	ENSGALG00000010197
GO:2001014	regulation of skeletal muscle cell differentiation	1	17	0.279515	0.5622	ENSGALG00000014769
GO:0040007	growth	12	515	0.279819	0.562476	ENSGALG00000002347;ENSGALG00000003126;ENSGALG00000007226;ENSGALG00000007357;ENSGALG00000012592;ENSGALG00000012594;ENSGALG00000012620;ENSGALG00000012671;ENSGALG00000015101;ENSGALG00000015407;ENSGALG00000017658;ENSGALG00000041365
GO:0043632	modification-dependent macromolecule catabolic process	9	372	0.280993	0.5645	ENSGALG00000001848;ENSGALG00000003803;ENSGALG00000004455;ENSGALG00000006181;ENSGALG00000009971;ENSGALG00000012595;ENSGALG00000014743;ENSGALG00000016050;ENSGALG00000030960
GO:1903039	positive regulation of leukocyte cell-cell adhesion	3	97	0.282603	0.566606	ENSGALG00000007357;ENSGALG00000014277;ENSGALG00000014716
GO:0008637	apoptotic mitochondrial changes	2	55	0.282736	0.566606	ENSGALG00000003126;ENSGALG00000019894
GO:0050868	negative regulation of T cell activation	2	55	0.282736	0.566606	ENSGALG00000004587;ENSGALG00000007357
GO:0051054	positive regulation of DNA metabolic process	4	141	0.282882	0.566606	ENSGALG00000004037;ENSGALG00000011814;ENSGALG00000014152;ENSGALG00000031991
GO:0051056	regulation of small GTPase mediated signal transduction	4	141	0.282882	0.566606	ENSGALG00000007357;ENSGALG00000009381;ENSGALG00000017196;ENSGALG00000030960
GO:1901361	organic cyclic compound catabolic process	8	326	0.284503	0.569513	ENSGALG00000004037;ENSGALG00000004587;ENSGALG00000010211;ENSGALG00000012000;ENSGALG00000013073;ENSGALG00000014810;ENSGALG00000016994;ENSGALG00000042598
GO:0002520	immune system development	13	566	0.28553	0.57123	ENSGALG00000004587;ENSGALG00000007357;ENSGALG00000010707;ENSGALG00000012000;ENSGALG00000014152;ENSGALG00000014277;ENSGALG00000014786;ENSGALG00000014810;ENSGALG00000014824;ENSGALG00000029379;ENSGALG00000030800;ENSGALG00000031991;ENSGALG00000039735
GO:0034097	response to cytokine	10	422	0.286854	0.572136	ENSGALG00000002182;ENSGALG00000003295;ENSGALG00000004587;ENSGALG00000014716;ENSGALG00000014773;ENSGALG00000015027;ENSGALG00000015053;ENSGALG00000028140;ENSGALG00000030580;ENSGALG00000030800
GO:0034655	nucleobase-containing compound catabolic process	7	280	0.287468	0.572136	ENSGALG00000004037;ENSGALG00000004587;ENSGALG00000012000;ENSGALG00000013073;ENSGALG00000014810;ENSGALG00000016994;ENSGALG00000042598
GO:0032386	regulation of intracellular transport	6	234	0.289509	0.572136	ENSGALG00000003803;ENSGALG00000007912;ENSGALG00000011155;ENSGALG00000013210;ENSGALG00000014786;ENSGALG00000017658
GO:0001889	liver development	2	56	0.28983	0.572136	ENSGALG00000000255;ENSGALG00000038260
GO:0008589	regulation of smoothened signaling pathway	2	56	0.28983	0.572136	ENSGALG00000012620;ENSGALG00000017658
GO:0030216	keratinocyte differentiation	2	56	0.28983	0.572136	ENSGALG00000007324;ENSGALG00000038495
GO:0042475	odontogenesis of dentin-containing tooth	2	56	0.28983	0.572136	ENSGALG00000007324;ENSGALG00000029301
GO:0045621	positive regulation of lymphocyte differentiation	2	56	0.28983	0.572136	ENSGALG00000007357;ENSGALG00000014277
GO:0140053	mitochondrial gene expression	2	56	0.28983	0.572136	ENSGALG00000014939;ENSGALG00000015002
GO:1901652	response to peptide	5	188	0.289908	0.572136	ENSGALG00000001857;ENSGALG00000013210;ENSGALG00000014773;ENSGALG00000014786;ENSGALG00000015027
GO:0030705	cytoskeleton-dependent intracellular transport	3	99	0.293027	0.572136	ENSGALG00000012595;ENSGALG00000016321;ENSGALG00000040156
GO:0051607	defense response to virus	3	99	0.293027	0.572136	ENSGALG00000014798;ENSGALG00000015269;ENSGALG00000042598
GO:0048699	generation of neurons	19	864	0.293192	0.572136	ENSGALG00000000255;ENSGALG00000002155;ENSGALG00000003126;ENSGALG00000003582;ENSGALG00000007226;ENSGALG00000007357;ENSGALG00000007832;ENSGALG00000007948;ENSGALG00000009381;ENSGALG00000010199;ENSGALG00000012000;ENSGALG00000012594;ENSGALG00000012595;ENSGALG00000012620;ENSGALG00000014716;ENSGALG00000015407;ENSGALG00000029301;ENSGALG00000030960;ENSGALG00000039735
GO:0006482	protein demethylation	1	18	0.293286	0.572136	ENSGALG00000020557
GO:0008089	anterograde axonal transport	1	18	0.293286	0.572136	ENSGALG00000012595
GO:0008214	protein dealkylation	1	18	0.293286	0.572136	ENSGALG00000020557
GO:0009190	cyclic nucleotide biosynthetic process	1	18	0.293286	0.572136	ENSGALG00000011838
GO:0010765	positive regulation of sodium ion transport	1	18	0.293286	0.572136	ENSGALG00000036971
GO:0015012	heparan sulfate proteoglycan biosynthetic process	1	18	0.293286	0.572136	ENSGALG00000002155
GO:0018149	peptide cross-linking	1	18	0.293286	0.572136	ENSGALG00000003726
GO:0030859	polarized epithelial cell differentiation	1	18	0.293286	0.572136	ENSGALG00000007324
GO:0032878	regulation of establishment or maintenance of cell polarity	1	18	0.293286	0.572136	ENSGALG00000003775
GO:0033137	negative regulation of peptidyl-serine phosphorylation	1	18	0.293286	0.572136	ENSGALG00000011080
GO:0034661	ncRNA catabolic process	1	18	0.293286	0.572136	ENSGALG00000014810
GO:0035794	positive regulation of mitochondrial membrane permeability	1	18	0.293286	0.572136	ENSGALG00000019894
GO:0038179	neurotrophin signaling pathway	1	18	0.293286	0.572136	ENSGALG00000012594
GO:0042311	vasodilation	1	18	0.293286	0.572136	ENSGALG00000011080
GO:0042454	ribonucleoside catabolic process	1	18	0.293286	0.572136	ENSGALG00000013073
GO:0048333	mesodermal cell differentiation	1	18	0.293286	0.572136	ENSGALG00000008747
GO:0048730	epidermis morphogenesis	1	18	0.293286	0.572136	ENSGALG00000007324
GO:0060045	positive regulation of cardiac muscle cell proliferation	1	18	0.293286	0.572136	ENSGALG00000003126
GO:0060765	regulation of androgen receptor signaling pathway	1	18	0.293286	0.572136	ENSGALG00000003803
GO:0070129	regulation of mitochondrial translation	1	18	0.293286	0.572136	ENSGALG00000015002
GO:0071385	cellular response to glucocorticoid stimulus	1	18	0.293286	0.572136	ENSGALG00000027374
GO:0072347	response to anesthetic	1	18	0.293286	0.572136	ENSGALG00000003582
GO:0085029	extracellular matrix assembly	1	18	0.293286	0.572136	ENSGALG00000009957
GO:0090313	regulation of protein targeting to membrane	1	18	0.293286	0.572136	ENSGALG00000013210
GO:0140112	extracellular vesicle biogenesis	1	18	0.293286	0.572136	ENSGALG00000007912
GO:1900027	regulation of ruffle assembly	1	18	0.293286	0.572136	ENSGALG00000011209
GO:1901532	regulation of hematopoietic progenitor cell differentiation	1	18	0.293286	0.572136	ENSGALG00000012000
GO:1902108	regulation of mitochondrial membrane permeability involved in apoptotic process	1	18	0.293286	0.572136	ENSGALG00000019894
GO:1902686	mitochondrial outer membrane permeabilization involved in programmed cell death	1	18	0.293286	0.572136	ENSGALG00000019894
GO:2000637	positive regulation of gene silencing by miRNA	1	18	0.293286	0.572136	ENSGALG00000042598
GO:0062012	regulation of small molecule metabolic process	5	189	0.293615	0.572192	ENSGALG00000001857;ENSGALG00000011155;ENSGALG00000014769;ENSGALG00000029301;ENSGALG00000038059
GO:0023052	signaling	75	3708	0.293654	0.572192	ENSGALG00000000438;ENSGALG00000001857;ENSGALG00000002165;ENSGALG00000002182;ENSGALG00000002347;ENSGALG00000003126;ENSGALG00000003295;ENSGALG00000003582;ENSGALG00000003688;ENSGALG00000003775;ENSGALG00000003803;ENSGALG00000003935;ENSGALG00000004455;ENSGALG00000004587;ENSGALG00000005377;ENSGALG00000007226;ENSGALG00000007324;ENSGALG00000007357;ENSGALG00000007361;ENSGALG00000007845;ENSGALG00000007948;…
GO:0009056	catabolic process	29	1364	0.295705	0.574856	ENSGALG00000001848;ENSGALG00000003295;ENSGALG00000003803;ENSGALG00000004037;ENSGALG00000004166;ENSGALG00000004455;ENSGALG00000004491;ENSGALG00000004587;ENSGALG00000006181;ENSGALG00000007832;ENSGALG00000008907;ENSGALG00000009971;ENSGALG00000010199;ENSGALG00000010211;ENSGALG00000012000;ENSGALG00000012595;ENSGALG00000013073;ENSGALG00000014743;ENSGALG00000014810;ENSGALG00000014930;ENSGALG00000014933;…
GO:0021953	central nervous system neuron differentiation	4	144	0.295716	0.574856	ENSGALG00000003126;ENSGALG00000012594;ENSGALG00000012595;ENSGALG00000012620
GO:1902533	positive regulation of intracellular signal transduction	13	571	0.296098	0.574856	ENSGALG00000001857;ENSGALG00000003126;ENSGALG00000003775;ENSGALG00000004587;ENSGALG00000007845;ENSGALG00000012594;ENSGALG00000012671;ENSGALG00000014712;ENSGALG00000014716;ENSGALG00000015422;ENSGALG00000029301;ENSGALG00000030800;ENSGALG00000042598
GO:1901137	carbohydrate derivative biosynthetic process	10	426	0.296648	0.574856	ENSGALG00000002155;ENSGALG00000004882;ENSGALG00000008539;ENSGALG00000009021;ENSGALG00000009027;ENSGALG00000009988;ENSGALG00000010083;ENSGALG00000013073;ENSGALG00000013211;ENSGALG00000016996
GO:0001843	neural tube closure	2	57	0.296916	0.574856	ENSGALG00000012620;ENSGALG00000041365
GO:0048640	negative regulation of developmental growth	2	57	0.296916	0.574856	ENSGALG00000007226;ENSGALG00000012620
GO:0061008	hepaticobiliary system development	2	57	0.296916	0.574856	ENSGALG00000000255;ENSGALG00000038260
GO:0062014	negative regulation of small molecule metabolic process	2	57	0.296916	0.574856	ENSGALG00000001857;ENSGALG00000029301
GO:0019221	cytokine-mediated signaling pathway	5	190	0.29733	0.574856	ENSGALG00000014716;ENSGALG00000015027;ENSGALG00000028140;ENSGALG00000030580;ENSGALG00000030800
GO:0048638	regulation of developmental growth	5	190	0.29733	0.574856	ENSGALG00000003126;ENSGALG00000007226;ENSGALG00000012594;ENSGALG00000012620;ENSGALG00000012671
GO:0010467	gene expression	67	3300	0.297532	0.574856	ENSGALG00000002182;ENSGALG00000003106;ENSGALG00000003126;ENSGALG00000003248;ENSGALG00000003688;ENSGALG00000003775;ENSGALG00000003803;ENSGALG00000003952;ENSGALG00000004046;ENSGALG00000004587;ENSGALG00000005016;ENSGALG00000005377;ENSGALG00000007324;ENSGALG00000007357;ENSGALG00000007835;ENSGALG00000007845;ENSGALG00000007853;ENSGALG00000008238;ENSGALG00000008429;ENSGALG00000008747;ENSGALG00000011079;…
GO:0002221	pattern recognition receptor signaling pathway	3	100	0.29825	0.574856	ENSGALG00000014773;ENSGALG00000038059;ENSGALG00000042598
GO:0002758	innate immune response-activating signal transduction	3	100	0.29825	0.574856	ENSGALG00000014773;ENSGALG00000038059;ENSGALG00000042598
GO:0030073	insulin secretion	3	100	0.29825	0.574856	ENSGALG00000001857;ENSGALG00000010707;ENSGALG00000027564
GO:0055082	cellular chemical homeostasis	9	379	0.299166	0.574856	ENSGALG00000001857;ENSGALG00000003582;ENSGALG00000010707;ENSGALG00000014268;ENSGALG00000014786;ENSGALG00000014824;ENSGALG00000014933;ENSGALG00000027564;ENSGALG00000029416
GO:0016569	covalent chromatin modification	7	284	0.299539	0.574856	ENSGALG00000007357;ENSGALG00000011814;ENSGALG00000014152;ENSGALG00000015027;ENSGALG00000020557;ENSGALG00000029379;ENSGALG00000030580
GO:0018193	peptidyl-amino acid modification	16	720	0.300349	0.574856	ENSGALG00000003126;ENSGALG00000003726;ENSGALG00000003775;ENSGALG00000004874;ENSGALG00000011080;ENSGALG00000012594;ENSGALG00000012595;ENSGALG00000012598;ENSGALG00000014152;ENSGALG00000014716;ENSGALG00000014747;ENSGALG00000014756;ENSGALG00000015027;ENSGALG00000029379;ENSGALG00000030580;ENSGALG00000030800
GO:0007005	mitochondrion organization	7	285	0.302574	0.574856	ENSGALG00000000255;ENSGALG00000003126;ENSGALG00000004037;ENSGALG00000012595;ENSGALG00000019894;ENSGALG00000027564;ENSGALG00000038260
GO:0051641	cellular localization	34	1621	0.302826	0.574856	ENSGALG00000001857;ENSGALG00000001907;ENSGALG00000003126;ENSGALG00000003631;ENSGALG00000003688;ENSGALG00000003803;ENSGALG00000004166;ENSGALG00000007832;ENSGALG00000007912;ENSGALG00000010087;ENSGALG00000010680;ENSGALG00000010707;ENSGALG00000011155;ENSGALG00000011373;ENSGALG00000011697;ENSGALG00000012595;ENSGALG00000012620;ENSGALG00000013210;ENSGALG00000014740;ENSGALG00000014773;ENSGALG00000014786;…
GO:0001837	epithelial to mesenchymal transition	3	101	0.303477	0.574856	ENSGALG00000003803;ENSGALG00000003935;ENSGALG00000029301
GO:0021543	pallium development	3	101	0.303477	0.574856	ENSGALG00000007832;ENSGALG00000012594;ENSGALG00000016332
GO:0008630	intrinsic apoptotic signaling pathway in response to DNA damage	2	58	0.303992	0.574856	ENSGALG00000007324;ENSGALG00000014786
GO:0014031	mesenchymal cell development	2	58	0.303992	0.574856	ENSGALG00000003126;ENSGALG00000014661
GO:0015908	fatty acid transport	2	58	0.303992	0.574856	ENSGALG00000004889;ENSGALG00000011080
GO:0045446	endothelial cell differentiation	2	58	0.303992	0.574856	ENSGALG00000009957;ENSGALG00000015422
GO:0046887	positive regulation of hormone secretion	2	58	0.303992	0.574856	ENSGALG00000001857;ENSGALG00000010707
GO:0048864	stem cell development	2	58	0.303992	0.574856	ENSGALG00000003126;ENSGALG00000014661
GO:0055007	cardiac muscle cell differentiation	2	58	0.303992	0.574856	ENSGALG00000013124;ENSGALG00000029301
GO:0060606	tube closure	2	58	0.303992	0.574856	ENSGALG00000012620;ENSGALG00000041365
GO:0061640	cytoskeleton-dependent cytokinesis	2	58	0.303992	0.574856	ENSGALG00000007537;ENSGALG00000014914
GO:0072078	nephron tubule morphogenesis	2	58	0.303992	0.574856	ENSGALG00000012620;ENSGALG00000029301
GO:1903037	regulation of leukocyte cell-cell adhesion	4	146	0.304314	0.574856	ENSGALG00000004587;ENSGALG00000007357;ENSGALG00000014277;ENSGALG00000014716
GO:0034654	nucleobase-containing compound biosynthetic process	50	2437	0.306364	0.574856	ENSGALG00000002182;ENSGALG00000003106;ENSGALG00000003126;ENSGALG00000003248;ENSGALG00000003803;ENSGALG00000003952;ENSGALG00000004882;ENSGALG00000005016;ENSGALG00000005377;ENSGALG00000007324;ENSGALG00000007357;ENSGALG00000007845;ENSGALG00000008238;ENSGALG00000008747;ENSGALG00000009032;ENSGALG00000009988;ENSGALG00000011093;ENSGALG00000011630;ENSGALG00000011814;ENSGALG00000011838;ENSGALG00000012620;…
GO:0000278	mitotic cell cycle	12	527	0.306379	0.574856	ENSGALG00000001907;ENSGALG00000004037;ENSGALG00000007537;ENSGALG00000009971;ENSGALG00000012620;ENSGALG00000014737;ENSGALG00000014914;ENSGALG00000016332;ENSGALG00000016994;ENSGALG00000017658;ENSGALG00000028595;ENSGALG00000039735
GO:0051240	positive regulation of multicellular organismal process	21	971	0.306419	0.574856	ENSGALG00000000255;ENSGALG00000003126;ENSGALG00000003803;ENSGALG00000007324;ENSGALG00000007357;ENSGALG00000009971;ENSGALG00000010707;ENSGALG00000012594;ENSGALG00000014152;ENSGALG00000014277;ENSGALG00000014716;ENSGALG00000014786;ENSGALG00000014824;ENSGALG00000015407;ENSGALG00000029301;ENSGALG00000029379;ENSGALG00000030960;ENSGALG00000031991;ENSGALG00000037387;ENSGALG00000042552;ENSGALG00000042598
GO:0019725	cellular homeostasis	10	430	0.30653	0.574856	ENSGALG00000001857;ENSGALG00000003582;ENSGALG00000004037;ENSGALG00000010707;ENSGALG00000014268;ENSGALG00000014786;ENSGALG00000014824;ENSGALG00000014933;ENSGALG00000027564;ENSGALG00000029416
GO:0000578	embryonic axis specification	1	19	0.306794	0.574856	ENSGALG00000012620
GO:0001782	B cell homeostasis	1	19	0.306794	0.574856	ENSGALG00000004587
GO:0001945	lymph vessel development	1	19	0.306794	0.574856	ENSGALG00000009957
GO:0007214	gamma-aminobutyric acid signaling pathway	1	19	0.306794	0.574856	ENSGALG00000013200
GO:0009164	nucleoside catabolic process	1	19	0.306794	0.574856	ENSGALG00000013073
GO:0009268	response to pH	1	19	0.306794	0.574856	ENSGALG00000010707
GO:0010592	positive regulation of lamellipodium assembly	1	19	0.306794	0.574856	ENSGALG00000014786
GO:0021680	cerebellar Purkinje cell layer development	1	19	0.306794	0.574856	ENSGALG00000012595
GO:0021697	cerebellar cortex formation	1	19	0.306794	0.574856	ENSGALG00000012595
GO:0032205	negative regulation of telomere maintenance	1	19	0.306794	0.574856	ENSGALG00000009032
GO:0032366	intracellular sterol transport	1	19	0.306794	0.574856	ENSGALG00000011155
GO:0032367	intracellular cholesterol transport	1	19	0.306794	0.574856	ENSGALG00000011155
GO:0033260	nuclear DNA replication	1	19	0.306794	0.574856	ENSGALG00000004037
GO:0033688	regulation of osteoblast proliferation	1	19	0.306794	0.574856	ENSGALG00000029301
GO:0034656	nucleobase-containing small molecule catabolic process	1	19	0.306794	0.574856	ENSGALG00000013073
GO:0042462	eye photoreceptor cell development	1	19	0.306794	0.574856	ENSGALG00000012594
GO:0043687	post-translational protein modification	1	19	0.306794	0.574856	ENSGALG00000012595
GO:0044550	secondary metabolite biosynthetic process	1	19	0.306794	0.574856	ENSGALG00000039101
GO:0046676	negative regulation of insulin secretion	1	19	0.306794	0.574856	ENSGALG00000027564
GO:0046885	regulation of hormone biosynthetic process	1	19	0.306794	0.574856	ENSGALG00000029301
GO:0048821	erythrocyte development	1	19	0.306794	0.574856	ENSGALG00000007357
GO:0060148	positive regulation of posttranscriptional gene silencing	1	19	0.306794	0.574856	ENSGALG00000042598
GO:0070741	response to interleukin-6	1	19	0.306794	0.574856	ENSGALG00000014716
GO:0071168	protein localization to chromatin	1	19	0.306794	0.574856	ENSGALG00000001907
GO:0071354	cellular response to interleukin-6	1	19	0.306794	0.574856	ENSGALG00000014716
GO:0071398	cellular response to fatty acid	1	19	0.306794	0.574856	ENSGALG00000014824
GO:0090207	regulation of triglyceride metabolic process	1	19	0.306794	0.574856	ENSGALG00000038059
GO:0090344	negative regulation of cell aging	1	19	0.306794	0.574856	ENSGALG00000007357
GO:1901797	negative regulation of signal transduction by p53 class mediator	1	19	0.306794	0.574856	ENSGALG00000011080
GO:1904666	regulation of ubiquitin protein ligase activity	1	19	0.306794	0.574856	ENSGALG00000009971
GO:1905710	positive regulation of membrane permeability	1	19	0.306794	0.574856	ENSGALG00000019894
GO:2000279	negative regulation of DNA biosynthetic process	1	19	0.306794	0.574856	ENSGALG00000009032
GO:2000758	positive regulation of peptidyl-lysine acetylation	1	19	0.306794	0.574856	ENSGALG00000030580
GO:0044281	small molecule metabolic process	24	1122	0.308416	0.575881	ENSGALG00000000255;ENSGALG00000001857;ENSGALG00000002182;ENSGALG00000003582;ENSGALG00000003726;ENSGALG00000004882;ENSGALG00000006173;ENSGALG00000007832;ENSGALG00000009988;ENSGALG00000010197;ENSGALG00000010211;ENSGALG00000011093;ENSGALG00000011155;ENSGALG00000011213;ENSGALG00000011704;ENSGALG00000011838;ENSGALG00000013073;ENSGALG00000014711;ENSGALG00000014769;ENSGALG00000015053;ENSGALG00000016993;…
GO:0019438	aromatic compound biosynthetic process	51	2490	0.308486	0.575881	ENSGALG00000002182;ENSGALG00000003106;ENSGALG00000003126;ENSGALG00000003248;ENSGALG00000003803;ENSGALG00000003952;ENSGALG00000004882;ENSGALG00000005016;ENSGALG00000005377;ENSGALG00000007324;ENSGALG00000007357;ENSGALG00000007845;ENSGALG00000008238;ENSGALG00000008747;ENSGALG00000009032;ENSGALG00000009988;ENSGALG00000011093;ENSGALG00000011630;ENSGALG00000011814;ENSGALG00000011838;ENSGALG00000012620;…
GO:0048646	anatomical structure formation involved in morphogenesis	15	675	0.308564	0.575881	ENSGALG00000002155;ENSGALG00000004587;ENSGALG00000006904;ENSGALG00000007324;ENSGALG00000007357;ENSGALG00000008747;ENSGALG00000009957;ENSGALG00000012595;ENSGALG00000012620;ENSGALG00000013124;ENSGALG00000027707;ENSGALG00000029301;ENSGALG00000036189;ENSGALG00000041365;ENSGALG00000042552
GO:0002791	regulation of peptide secretion	4	147	0.308623	0.575881	ENSGALG00000001857;ENSGALG00000010707;ENSGALG00000027564;ENSGALG00000038059
GO:0051222	positive regulation of protein transport	4	147	0.308623	0.575881	ENSGALG00000001857;ENSGALG00000010707;ENSGALG00000013210;ENSGALG00000014786
GO:0002699	positive regulation of immune effector process	3	102	0.308709	0.575881	ENSGALG00000014152;ENSGALG00000031991;ENSGALG00000042598
GO:0009913	epidermal cell differentiation	3	102	0.308709	0.575881	ENSGALG00000007324;ENSGALG00000012620;ENSGALG00000038495
GO:0032869	cellular response to insulin stimulus	3	102	0.308709	0.575881	ENSGALG00000001857;ENSGALG00000013210;ENSGALG00000014786
GO:0002705	positive regulation of leukocyte mediated immunity	2	59	0.311054	0.576906	ENSGALG00000014152;ENSGALG00000031991
GO:0006986	response to unfolded protein	2	59	0.311054	0.576906	ENSGALG00000000438;ENSGALG00000014786
GO:0009582	detection of abiotic stimulus	2	59	0.311054	0.576906	ENSGALG00000014268;ENSGALG00000015126
GO:0014033	neural crest cell differentiation	2	59	0.311054	0.576906	ENSGALG00000003126;ENSGALG00000014661
GO:0021954	central nervous system neuron development	2	59	0.311054	0.576906	ENSGALG00000012594;ENSGALG00000012595
GO:0022037	metencephalon development	2	59	0.311054	0.576906	ENSGALG00000003631;ENSGALG00000012595
GO:0030203	glycosaminoglycan metabolic process	2	59	0.311054	0.576906	ENSGALG00000003726;ENSGALG00000014933
GO:0060840	artery development	2	59	0.311054	0.576906	ENSGALG00000011708;ENSGALG00000014751
GO:0072088	nephron epithelium morphogenesis	2	59	0.311054	0.576906	ENSGALG00000012620;ENSGALG00000029301
GO:0051248	negative regulation of protein metabolic process	13	578	0.311084	0.576906	ENSGALG00000003935;ENSGALG00000004587;ENSGALG00000011080;ENSGALG00000011088;ENSGALG00000012000;ENSGALG00000012594;ENSGALG00000014930;ENSGALG00000015036;ENSGALG00000016996;ENSGALG00000017658;ENSGALG00000027761;ENSGALG00000038059;ENSGALG00000042598
GO:0065003	protein-containing complex assembly	20	924	0.311142	0.576906	ENSGALG00000003248;ENSGALG00000003775;ENSGALG00000004587;ENSGALG00000004620;ENSGALG00000004889;ENSGALG00000007324;ENSGALG00000008429;ENSGALG00000011209;ENSGALG00000011814;ENSGALG00000014700;ENSGALG00000014753;ENSGALG00000014824;ENSGALG00000015126;ENSGALG00000015422;ENSGALG00000015733;ENSGALG00000016995;ENSGALG00000027564;ENSGALG00000027655;ENSGALG00000033196;ENSGALG00000038495
GO:1901699	cellular response to nitrogen compound	7	288	0.311717	0.577653	ENSGALG00000001857;ENSGALG00000003582;ENSGALG00000012594;ENSGALG00000013210;ENSGALG00000014712;ENSGALG00000014786;ENSGALG00000015027
GO:0002009	morphogenesis of an epithelium	8	336	0.312497	0.578143	ENSGALG00000003295;ENSGALG00000003631;ENSGALG00000003803;ENSGALG00000007324;ENSGALG00000009957;ENSGALG00000012620;ENSGALG00000029301;ENSGALG00000041365
GO:0001763	morphogenesis of a branching structure	4	148	0.312939	0.578143	ENSGALG00000007324;ENSGALG00000009957;ENSGALG00000012620;ENSGALG00000029301
GO:0050863	regulation of T cell activation	4	148	0.312939	0.578143	ENSGALG00000004587;ENSGALG00000007357;ENSGALG00000014277;ENSGALG00000014716
GO:0071560	cellular response to transforming growth factor beta stimulus	4	148	0.312939	0.578143	ENSGALG00000003803;ENSGALG00000003935;ENSGALG00000005377;ENSGALG00000008747
GO:0002262	myeloid cell homeostasis	3	103	0.313944	0.578143	ENSGALG00000007357;ENSGALG00000012618;ENSGALG00000029379
GO:0034612	response to tumor necrosis factor	3	103	0.313944	0.578143	ENSGALG00000003295;ENSGALG00000014773;ENSGALG00000015027
GO:0048468	cell development	26	1226	0.31414	0.578143	ENSGALG00000000255;ENSGALG00000002155;ENSGALG00000003126;ENSGALG00000003582;ENSGALG00000004620;ENSGALG00000007226;ENSGALG00000007324;ENSGALG00000007357;ENSGALG00000007948;ENSGALG00000008747;ENSGALG00000009381;ENSGALG00000010199;ENSGALG00000010707;ENSGALG00000012594;ENSGALG00000012595;ENSGALG00000012618;ENSGALG00000013124;ENSGALG00000014661;ENSGALG00000014716;ENSGALG00000014933;ENSGALG00000015407;…
GO:0022008	neurogenesis	20	927	0.316315	0.578143	ENSGALG00000000255;ENSGALG00000002155;ENSGALG00000003126;ENSGALG00000003582;ENSGALG00000007226;ENSGALG00000007357;ENSGALG00000007832;ENSGALG00000007948;ENSGALG00000009381;ENSGALG00000010199;ENSGALG00000012000;ENSGALG00000012594;ENSGALG00000012595;ENSGALG00000012620;ENSGALG00000014716;ENSGALG00000014933;ENSGALG00000015407;ENSGALG00000029301;ENSGALG00000030960;ENSGALG00000039735
GO:0043434	response to peptide hormone	4	149	0.31726	0.578143	ENSGALG00000001857;ENSGALG00000013210;ENSGALG00000014786;ENSGALG00000015027
GO:0050864	regulation of B cell activation	4	149	0.31726	0.578143	ENSGALG00000004587;ENSGALG00000007357;ENSGALG00000014152;ENSGALG00000031991
GO:0006952	defense response	16	729	0.317683	0.578143	ENSGALG00000001857;ENSGALG00000003295;ENSGALG00000003775;ENSGALG00000007357;ENSGALG00000014773;ENSGALG00000014798;ENSGALG00000014824;ENSGALG00000015027;ENSGALG00000015269;ENSGALG00000015419;ENSGALG00000016332;ENSGALG00000020386;ENSGALG00000029301;ENSGALG00000029897;ENSGALG00000038059;ENSGALG00000042598
GO:0009581	detection of external stimulus	2	60	0.318102	0.578143	ENSGALG00000014268;ENSGALG00000015126
GO:0010906	regulation of glucose metabolic process	2	60	0.318102	0.578143	ENSGALG00000001857;ENSGALG00000014769
GO:0030316	osteoclast differentiation	2	60	0.318102	0.578143	ENSGALG00000010707;ENSGALG00000014786
GO:0045639	positive regulation of myeloid cell differentiation	2	60	0.318102	0.578143	ENSGALG00000010707;ENSGALG00000029379
GO:0061333	renal tubule morphogenesis	2	60	0.318102	0.578143	ENSGALG00000012620;ENSGALG00000029301
GO:0072028	nephron morphogenesis	2	60	0.318102	0.578143	ENSGALG00000012620;ENSGALG00000029301
GO:1905954	positive regulation of lipid localization	2	60	0.318102	0.578143	ENSGALG00000012620;ENSGALG00000038059
GO:0006814	sodium ion transport	3	104	0.319181	0.578143	ENSGALG00000001835;ENSGALG00000002374;ENSGALG00000036971
GO:0033002	muscle cell proliferation	3	104	0.319181	0.578143	ENSGALG00000002347;ENSGALG00000003126;ENSGALG00000012598
GO:0042180	cellular ketone metabolic process	3	104	0.319181	0.578143	ENSGALG00000010197;ENSGALG00000029301;ENSGALG00000038059
GO:0072073	kidney epithelium development	3	104	0.319181	0.578143	ENSGALG00000012620;ENSGALG00000015466;ENSGALG00000029301
GO:0001759	organ induction	1	20	0.320046	0.578143	ENSGALG00000029301
GO:0006270	DNA replication initiation	1	20	0.320046	0.578143	ENSGALG00000026907
GO:0007064	mitotic sister chromatid cohesion	1	20	0.320046	0.578143	ENSGALG00000009971
GO:0014037	Schwann cell differentiation	1	20	0.320046	0.578143	ENSGALG00000012594
GO:0018200	peptidyl-glutamic acid modification	1	20	0.320046	0.578143	ENSGALG00000012595
GO:0019730	antimicrobial humoral response	1	20	0.320046	0.578143	ENSGALG00000029897
GO:0032964	collagen biosynthetic process	1	20	0.320046	0.578143	ENSGALG00000004046
GO:0034508	centromere complex assembly	1	20	0.320046	0.578143	ENSGALG00000014753
GO:0042304	regulation of fatty acid biosynthetic process	1	20	0.320046	0.578143	ENSGALG00000038059
GO:0043276	anoikis	1	20	0.320046	0.578143	ENSGALG00000012594
GO:0045648	positive regulation of erythrocyte differentiation	1	20	0.320046	0.578143	ENSGALG00000029379
GO:0045740	positive regulation of DNA replication	1	20	0.320046	0.578143	ENSGALG00000004037
GO:0045879	negative regulation of smoothened signaling pathway	1	20	0.320046	0.578143	ENSGALG00000012620
GO:0048668	collateral sprouting	1	20	0.320046	0.578143	ENSGALG00000012594
GO:0051489	regulation of filopodium assembly	1	20	0.320046	0.578143	ENSGALG00000014786
GO:0055023	positive regulation of cardiac muscle tissue growth	1	20	0.320046	0.578143	ENSGALG00000003126
GO:0055078	sodium ion homeostasis	1	20	0.320046	0.578143	ENSGALG00000003582
GO:0060571	morphogenesis of an epithelial fold	1	20	0.320046	0.578143	ENSGALG00000007324
GO:0061384	heart trabecula morphogenesis	1	20	0.320046	0.578143	ENSGALG00000015422
GO:0071158	positive regulation of cell cycle arrest	1	20	0.320046	0.578143	ENSGALG00000015052
GO:0071312	cellular response to alkaloid	1	20	0.320046	0.578143	ENSGALG00000003582
GO:0071364	cellular response to epidermal growth factor stimulus	1	20	0.320046	0.578143	ENSGALG00000003126
GO:1902547	regulation of cellular response to vascular endothelial growth factor stimulus	1	20	0.320046	0.578143	ENSGALG00000003295
GO:1905953	negative regulation of lipid localization	1	20	0.320046	0.578143	ENSGALG00000038059
GO:2001239	regulation of extrinsic apoptotic signaling pathway in absence of ligand	1	20	0.320046	0.578143	ENSGALG00000005377
GO:0016477	cell migration	18	830	0.320962	0.579487	ENSGALG00000003126;ENSGALG00000003295;ENSGALG00000003803;ENSGALG00000003935;ENSGALG00000004438;ENSGALG00000004620;ENSGALG00000007361;ENSGALG00000007832;ENSGALG00000009957;ENSGALG00000011209;ENSGALG00000011708;ENSGALG00000012594;ENSGALG00000014737;ENSGALG00000014786;ENSGALG00000014824;ENSGALG00000014933;ENSGALG00000029301;ENSGALG00000036189
GO:0072330	monocarboxylic acid biosynthetic process	4	150	0.321586	0.580302	ENSGALG00000003582;ENSGALG00000009988;ENSGALG00000011704;ENSGALG00000038059
GO:1905475	regulation of protein localization to membrane	3	105	0.32442	0.585102	ENSGALG00000003803;ENSGALG00000013210;ENSGALG00000014786
GO:0006939	smooth muscle contraction	2	61	0.325133	0.585448	ENSGALG00000011080;ENSGALG00000017196
GO:0009063	cellular amino acid catabolic process	2	61	0.325133	0.585448	ENSGALG00000010211;ENSGALG00000015053
GO:1903038	negative regulation of leukocyte cell-cell adhesion	2	61	0.325133	0.585448	ENSGALG00000004587;ENSGALG00000007357
GO:0051128	regulation of cellular component organization	31	1487	0.326969	0.588375	ENSGALG00000001907;ENSGALG00000003248;ENSGALG00000003775;ENSGALG00000003803;ENSGALG00000007226;ENSGALG00000007357;ENSGALG00000007948;ENSGALG00000009032;ENSGALG00000009381;ENSGALG00000009957;ENSGALG00000009971;ENSGALG00000011209;ENSGALG00000011814;ENSGALG00000012594;ENSGALG00000013210;ENSGALG00000014786;ENSGALG00000014824;ENSGALG00000014933;ENSGALG00000015036;ENSGALG00000015422;ENSGALG00000016332;…
GO:0007416	synapse assembly	3	106	0.329659	0.588375	ENSGALG00000003126;ENSGALG00000012594;ENSGALG00000037387
GO:0009451	RNA modification	3	106	0.329659	0.588375	ENSGALG00000007835;ENSGALG00000012000;ENSGALG00000020569
GO:0032944	regulation of mononuclear cell proliferation	3	106	0.329659	0.588375	ENSGALG00000004587;ENSGALG00000007357;ENSGALG00000014716
GO:0048592	eye morphogenesis	3	106	0.329659	0.588375	ENSGALG00000000255;ENSGALG00000012594;ENSGALG00000012595
GO:0050670	regulation of lymphocyte proliferation	3	106	0.329659	0.588375	ENSGALG00000004587;ENSGALG00000007357;ENSGALG00000014716
GO:0034976	response to endoplasmic reticulum stress	4	152	0.330251	0.588375	ENSGALG00000000438;ENSGALG00000001848;ENSGALG00000014786;ENSGALG00000038059
GO:0071559	response to transforming growth factor beta	4	152	0.330251	0.588375	ENSGALG00000003803;ENSGALG00000003935;ENSGALG00000005377;ENSGALG00000008747
GO:0002761	regulation of myeloid leukocyte differentiation	2	62	0.332145	0.588375	ENSGALG00000010707;ENSGALG00000014786
GO:0008286	insulin receptor signaling pathway	2	62	0.332145	0.588375	ENSGALG00000001857;ENSGALG00000014786
GO:0014020	primary neural tube formation	2	62	0.332145	0.588375	ENSGALG00000012620;ENSGALG00000041365
GO:0030838	positive regulation of actin filament polymerization	2	62	0.332145	0.588375	ENSGALG00000003775;ENSGALG00000011209
GO:0048524	positive regulation of viral process	2	62	0.332145	0.588375	ENSGALG00000002182;ENSGALG00000004874
GO:0050714	positive regulation of protein secretion	2	62	0.332145	0.588375	ENSGALG00000001857;ENSGALG00000010707
GO:0050777	negative regulation of immune response	2	62	0.332145	0.588375	ENSGALG00000004587;ENSGALG00000007357
GO:0000002	mitochondrial genome maintenance	1	21	0.333046	0.588375	ENSGALG00000004037
GO:0003171	atrioventricular valve development	1	21	0.333046	0.588375	ENSGALG00000029301
GO:0006084	acetyl-CoA metabolic process	1	21	0.333046	0.588375	ENSGALG00000004882
GO:0009069	serine family amino acid metabolic process	1	21	0.333046	0.588375	ENSGALG00000015053
GO:0009218	pyrimidine ribonucleotide metabolic process	1	21	0.333046	0.588375	ENSGALG00000013073
GO:0010657	muscle cell apoptotic process	1	21	0.333046	0.588375	ENSGALG00000002347
GO:0010660	regulation of muscle cell apoptotic process	1	21	0.333046	0.588375	ENSGALG00000002347
GO:0010719	negative regulation of epithelial to mesenchymal transition	1	21	0.333046	0.588375	ENSGALG00000003935
GO:0031365	N-terminal protein amino acid modification	1	21	0.333046	0.588375	ENSGALG00000012598
GO:0035909	aorta morphogenesis	1	21	0.333046	0.588375	ENSGALG00000011708
GO:0039528	cytoplasmic pattern recognition receptor signaling pathway in response to virus	1	21	0.333046	0.588375	ENSGALG00000042598
GO:0050982	detection of mechanical stimulus	1	21	0.333046	0.588375	ENSGALG00000014268
GO:0060603	mammary gland duct morphogenesis	1	21	0.333046	0.588375	ENSGALG00000012620
GO:0060740	prostate gland epithelium morphogenesis	1	21	0.333046	0.588375	ENSGALG00000007324
GO:0060914	heart formation	1	21	0.333046	0.588375	ENSGALG00000029301
GO:0061037	negative regulation of cartilage development	1	21	0.333046	0.588375	ENSGALG00000003295
GO:0071384	cellular response to corticosteroid stimulus	1	21	0.333046	0.588375	ENSGALG00000027374
GO:1903077	negative regulation of protein localization to plasma membrane	1	21	0.333046	0.588375	ENSGALG00000003803
GO:1903393	positive regulation of adherens junction organization	1	21	0.333046	0.588375	ENSGALG00000014786
GO:1905898	positive regulation of response to endoplasmic reticulum stress	1	21	0.333046	0.588375	ENSGALG00000014786
GO:2001222	regulation of neuron migration	1	21	0.333046	0.588375	ENSGALG00000003126
GO:0006351	transcription, DNA-templated	43	2103	0.334053	0.589844	ENSGALG00000002182;ENSGALG00000003106;ENSGALG00000003126;ENSGALG00000003248;ENSGALG00000003803;ENSGALG00000003952;ENSGALG00000005016;ENSGALG00000005377;ENSGALG00000007324;ENSGALG00000007357;ENSGALG00000007845;ENSGALG00000008238;ENSGALG00000008747;ENSGALG00000011630;ENSGALG00000011814;ENSGALG00000012620;ENSGALG00000012671;ENSGALG00000013129;ENSGALG00000014661;ENSGALG00000014773;ENSGALG00000014786;…
GO:0051146	striated muscle cell differentiation	4	153	0.334589	0.590407	ENSGALG00000013124;ENSGALG00000014769;ENSGALG00000029301;ENSGALG00000038260
GO:0016331	morphogenesis of embryonic epithelium	3	107	0.334897	0.590407	ENSGALG00000007324;ENSGALG00000012620;ENSGALG00000041365
GO:0031348	negative regulation of defense response	3	107	0.334897	0.590407	ENSGALG00000001857;ENSGALG00000014824;ENSGALG00000038059
GO:0006355	regulation of transcription, DNA-templated	41	2002	0.335491	0.591145	ENSGALG00000002182;ENSGALG00000003106;ENSGALG00000003126;ENSGALG00000003248;ENSGALG00000003803;ENSGALG00000003952;ENSGALG00000005016;ENSGALG00000005377;ENSGALG00000007324;ENSGALG00000007357;ENSGALG00000007845;ENSGALG00000008238;ENSGALG00000008747;ENSGALG00000011630;ENSGALG00000011814;ENSGALG00000012620;ENSGALG00000012671;ENSGALG00000013129;ENSGALG00000014661;ENSGALG00000014773;ENSGALG00000014786;…
GO:0097659	nucleic acid-templated transcription	43	2105	0.336513	0.592226	ENSGALG00000002182;ENSGALG00000003106;ENSGALG00000003126;ENSGALG00000003248;ENSGALG00000003803;ENSGALG00000003952;ENSGALG00000005016;ENSGALG00000005377;ENSGALG00000007324;ENSGALG00000007357;ENSGALG00000007845;ENSGALG00000008238;ENSGALG00000008747;ENSGALG00000011630;ENSGALG00000011814;ENSGALG00000012620;ENSGALG00000012671;ENSGALG00000013129;ENSGALG00000014661;ENSGALG00000014773;ENSGALG00000014786;…
GO:0001944	vasculature development	10	442	0.336632	0.592226	ENSGALG00000002155;ENSGALG00000003631;ENSGALG00000006904;ENSGALG00000009957;ENSGALG00000011708;ENSGALG00000012594;ENSGALG00000014751;ENSGALG00000027707;ENSGALG00000036189;ENSGALG00000042552
GO:0072358	cardiovascular system development	10	442	0.336632	0.592226	ENSGALG00000002155;ENSGALG00000003631;ENSGALG00000006904;ENSGALG00000009957;ENSGALG00000011708;ENSGALG00000012594;ENSGALG00000014751;ENSGALG00000027707;ENSGALG00000036189;ENSGALG00000042552
GO:0040012	regulation of locomotion	13	590	0.337221	0.592953	ENSGALG00000003126;ENSGALG00000003803;ENSGALG00000003935;ENSGALG00000004438;ENSGALG00000007361;ENSGALG00000009957;ENSGALG00000011209;ENSGALG00000011708;ENSGALG00000014737;ENSGALG00000014786;ENSGALG00000014824;ENSGALG00000029301;ENSGALG00000036189
GO:1903506	regulation of nucleic acid-templated transcription	41	2004	0.338005	0.594022	ENSGALG00000002182;ENSGALG00000003106;ENSGALG00000003126;ENSGALG00000003248;ENSGALG00000003803;ENSGALG00000003952;ENSGALG00000005016;ENSGALG00000005377;ENSGALG00000007324;ENSGALG00000007357;ENSGALG00000007845;ENSGALG00000008238;ENSGALG00000008747;ENSGALG00000011630;ENSGALG00000011814;ENSGALG00000012620;ENSGALG00000012671;ENSGALG00000013129;ENSGALG00000014661;ENSGALG00000014773;ENSGALG00000014786;…
GO:0018209	peptidyl-serine modification	5	201	0.338627	0.594678	ENSGALG00000003726;ENSGALG00000003775;ENSGALG00000011080;ENSGALG00000012594;ENSGALG00000030580
GO:0003007	heart morphogenesis	4	154	0.33893	0.594678	ENSGALG00000012620;ENSGALG00000015422;ENSGALG00000029301;ENSGALG00000038260
GO:0032946	positive regulation of mononuclear cell proliferation	2	63	0.339137	0.594678	ENSGALG00000007357;ENSGALG00000014716
GO:0050671	positive regulation of lymphocyte proliferation	2	63	0.339137	0.594678	ENSGALG00000007357;ENSGALG00000014716
GO:0000902	cell morphogenesis	13	591	0.339422	0.594678	ENSGALG00000003582;ENSGALG00000004620;ENSGALG00000007226;ENSGALG00000007357;ENSGALG00000007948;ENSGALG00000008747;ENSGALG00000009381;ENSGALG00000012594;ENSGALG00000012917;ENSGALG00000014933;ENSGALG00000015119;ENSGALG00000016943;ENSGALG00000040156
GO:0032787	monocarboxylic acid metabolic process	7	297	0.339438	0.594678	ENSGALG00000002182;ENSGALG00000003582;ENSGALG00000007832;ENSGALG00000009988;ENSGALG00000011155;ENSGALG00000011704;ENSGALG00000038059
GO:0044255	cellular lipid metabolic process	13	592	0.341625	0.595522	ENSGALG00000007832;ENSGALG00000008539;ENSGALG00000009027;ENSGALG00000009988;ENSGALG00000010083;ENSGALG00000010680;ENSGALG00000011213;ENSGALG00000011704;ENSGALG00000014711;ENSGALG00000014798;ENSGALG00000014933;ENSGALG00000036754;ENSGALG00000038059
GO:2001141	regulation of RNA biosynthetic process	41	2007	0.341788	0.595522	ENSGALG00000002182;ENSGALG00000003106;ENSGALG00000003126;ENSGALG00000003248;ENSGALG00000003803;ENSGALG00000003952;ENSGALG00000005016;ENSGALG00000005377;ENSGALG00000007324;ENSGALG00000007357;ENSGALG00000007845;ENSGALG00000008238;ENSGALG00000008747;ENSGALG00000011630;ENSGALG00000011814;ENSGALG00000012620;ENSGALG00000012671;ENSGALG00000013129;ENSGALG00000014661;ENSGALG00000014773;ENSGALG00000014786;…
GO:0008610	lipid biosynthetic process	8	347	0.343912	0.595522	ENSGALG00000009988;ENSGALG00000010083;ENSGALG00000011213;ENSGALG00000011704;ENSGALG00000014933;ENSGALG00000029301;ENSGALG00000036754;ENSGALG00000038059
GO:0009894	regulation of catabolic process	12	544	0.345071	0.595522	ENSGALG00000003803;ENSGALG00000004587;ENSGALG00000006181;ENSGALG00000010199;ENSGALG00000012000;ENSGALG00000012595;ENSGALG00000014743;ENSGALG00000014810;ENSGALG00000015036;ENSGALG00000016994;ENSGALG00000030960;ENSGALG00000042598
GO:0050792	regulation of viral process	3	109	0.345367	0.595522	ENSGALG00000002182;ENSGALG00000004874;ENSGALG00000019979
GO:0032879	regulation of localization	31	1500	0.345473	0.595522	ENSGALG00000001857;ENSGALG00000001907;ENSGALG00000003126;ENSGALG00000003803;ENSGALG00000003935;ENSGALG00000004438;ENSGALG00000007226;ENSGALG00000007357;ENSGALG00000007361;ENSGALG00000007912;ENSGALG00000009957;ENSGALG00000010707;ENSGALG00000011155;ENSGALG00000011209;ENSGALG00000011708;ENSGALG00000012620;ENSGALG00000012671;ENSGALG00000013210;ENSGALG00000014737;ENSGALG00000014786;ENSGALG00000014824;…
GO:1902531	regulation of intracellular signal transduction	21	994	0.345537	0.595522	ENSGALG00000001857;ENSGALG00000002347;ENSGALG00000003126;ENSGALG00000003775;ENSGALG00000004587;ENSGALG00000007357;ENSGALG00000007845;ENSGALG00000009381;ENSGALG00000011080;ENSGALG00000012594;ENSGALG00000012671;ENSGALG00000014277;ENSGALG00000014712;ENSGALG00000014716;ENSGALG00000014773;ENSGALG00000015422;ENSGALG00000017196;ENSGALG00000029301;ENSGALG00000030800;ENSGALG00000030960;ENSGALG00000042598
GO:0001662	behavioral fear response	1	22	0.345798	0.595522	ENSGALG00000015419
GO:0003209	cardiac atrium morphogenesis	1	22	0.345798	0.595522	ENSGALG00000029301
GO:0003382	epithelial cell morphogenesis	1	22	0.345798	0.595522	ENSGALG00000040156
GO:0007628	adult walking behavior	1	22	0.345798	0.595522	ENSGALG00000012595
GO:0010259	multicellular organism aging	1	22	0.345798	0.595522	ENSGALG00000007324
GO:0016556	mRNA modification	1	22	0.345798	0.595522	ENSGALG00000012000
GO:0033687	osteoblast proliferation	1	22	0.345798	0.595522	ENSGALG00000029301
GO:0042771	intrinsic apoptotic signaling pathway in response to DNA damage by p53 class mediator	1	22	0.345798	0.595522	ENSGALG00000007324
GO:0043029	T cell homeostasis	1	22	0.345798	0.595522	ENSGALG00000004587
GO:0045746	negative regulation of Notch signaling pathway	1	22	0.345798	0.595522	ENSGALG00000007357
GO:0046460	neutral lipid biosynthetic process	1	22	0.345798	0.595522	ENSGALG00000038059
GO:0046463	acylglycerol biosynthetic process	1	22	0.345798	0.595522	ENSGALG00000038059
GO:0050654	chondroitin sulfate proteoglycan metabolic process	1	22	0.345798	0.595522	ENSGALG00000003726
GO:0050856	regulation of T cell receptor signaling pathway	1	22	0.345798	0.595522	ENSGALG00000004587
GO:0060317	cardiac epithelial to mesenchymal transition	1	22	0.345798	0.595522	ENSGALG00000029301
GO:0060421	positive regulation of heart growth	1	22	0.345798	0.595522	ENSGALG00000003126
GO:0060512	prostate gland morphogenesis	1	22	0.345798	0.595522	ENSGALG00000007324
GO:0060674	placenta blood vessel development	1	22	0.345798	0.595522	ENSGALG00000002155
GO:0070849	response to epidermal growth factor	1	22	0.345798	0.595522	ENSGALG00000003126
GO:0072350	tricarboxylic acid metabolic process	1	22	0.345798	0.595522	ENSGALG00000016993
GO:0099560	synaptic membrane adhesion	1	22	0.345798	0.595522	ENSGALG00000007948
GO:1902003	regulation of amyloid-beta formation	1	22	0.345798	0.595522	ENSGALG00000012594
GO:2000008	regulation of protein localization to cell surface	1	22	0.345798	0.595522	ENSGALG00000003126
GO:2000036	regulation of stem cell population maintenance	1	22	0.345798	0.595522	ENSGALG00000007324
GO:2000780	negative regulation of double-strand break repair	1	22	0.345798	0.595522	ENSGALG00000031991
GO:0000187	activation of MAPK activity	2	64	0.346106	0.595522	ENSGALG00000015422;ENSGALG00000029301
GO:0035967	cellular response to topologically incorrect protein	2	64	0.346106	0.595522	ENSGALG00000000438;ENSGALG00000014786
GO:1901800	positive regulation of proteasomal protein catabolic process	2	64	0.346106	0.595522	ENSGALG00000003803;ENSGALG00000014743
GO:0032774	RNA biosynthetic process	43	2113	0.346413	0.595746	ENSGALG00000002182;ENSGALG00000003106;ENSGALG00000003126;ENSGALG00000003248;ENSGALG00000003803;ENSGALG00000003952;ENSGALG00000005016;ENSGALG00000005377;ENSGALG00000007324;ENSGALG00000007357;ENSGALG00000007845;ENSGALG00000008238;ENSGALG00000008747;ENSGALG00000011630;ENSGALG00000011814;ENSGALG00000012620;ENSGALG00000012671;ENSGALG00000013129;ENSGALG00000014661;ENSGALG00000014773;ENSGALG00000014786;…
GO:0051247	positive regulation of protein metabolic process	20	945	0.347857	0.597924	ENSGALG00000002347;ENSGALG00000003126;ENSGALG00000003775;ENSGALG00000003803;ENSGALG00000004046;ENSGALG00000007357;ENSGALG00000009971;ENSGALG00000012000;ENSGALG00000012594;ENSGALG00000012595;ENSGALG00000014716;ENSGALG00000014743;ENSGALG00000015002;ENSGALG00000015422;ENSGALG00000027655;ENSGALG00000029301;ENSGALG00000030580;ENSGALG00000030800;ENSGALG00000030960;ENSGALG00000038059
GO:1901653	cellular response to peptide	4	157	0.351962	0.604475	ENSGALG00000001857;ENSGALG00000013210;ENSGALG00000014786;ENSGALG00000015027
GO:0001656	metanephros development	2	65	0.353051	0.604475	ENSGALG00000008747;ENSGALG00000012620
GO:0006888	ER to Golgi vesicle-mediated transport	2	65	0.353051	0.604475	ENSGALG00000011697;ENSGALG00000017658
GO:0030048	actin filament-based movement	2	65	0.353051	0.604475	ENSGALG00000003688;ENSGALG00000040156
GO:0060021	roof of mouth development	2	65	0.353051	0.604475	ENSGALG00000003631;ENSGALG00000015101
GO:2001022	positive regulation of response to DNA damage stimulus	2	65	0.353051	0.604475	ENSGALG00000014152;ENSGALG00000031991
GO:0021915	neural tube development	3	111	0.355823	0.604475	ENSGALG00000012620;ENSGALG00000038495;ENSGALG00000041365
GO:0032388	positive regulation of intracellular transport	3	111	0.355823	0.604475	ENSGALG00000003803;ENSGALG00000013210;ENSGALG00000014786
GO:0006139	nucleobase-containing compound metabolic process	71	3564	0.356199	0.604475	ENSGALG00000001907;ENSGALG00000002182;ENSGALG00000003106;ENSGALG00000003126;ENSGALG00000003248;ENSGALG00000003803;ENSGALG00000003952;ENSGALG00000004037;ENSGALG00000004046;ENSGALG00000004587;ENSGALG00000004882;ENSGALG00000005016;ENSGALG00000005377;ENSGALG00000007324;ENSGALG00000007357;ENSGALG00000007835;ENSGALG00000007845;ENSGALG00000007853;ENSGALG00000008238;ENSGALG00000008429;ENSGALG00000008747;…
GO:0010632	regulation of epithelial cell migration	4	158	0.356308	0.604475	ENSGALG00000003935;ENSGALG00000004438;ENSGALG00000011209;ENSGALG00000036189
GO:0030217	T cell differentiation	4	158	0.356308	0.604475	ENSGALG00000004587;ENSGALG00000007357;ENSGALG00000014277;ENSGALG00000014824
GO:0042692	muscle cell differentiation	5	206	0.35757	0.604475	ENSGALG00000008747;ENSGALG00000013124;ENSGALG00000014769;ENSGALG00000029301;ENSGALG00000038260
GO:0002209	behavioral defense response	1	23	0.358307	0.604475	ENSGALG00000015419
GO:0003203	endocardial cushion morphogenesis	1	23	0.358307	0.604475	ENSGALG00000029301
GO:0006195	purine nucleotide catabolic process	1	23	0.358307	0.604475	ENSGALG00000016994
GO:0009112	nucleobase metabolic process	1	23	0.358307	0.604475	ENSGALG00000010211
GO:0009163	nucleoside biosynthetic process	1	23	0.358307	0.604475	ENSGALG00000013073
GO:0010677	negative regulation of cellular carbohydrate metabolic process	1	23	0.358307	0.604475	ENSGALG00000001857
GO:0030201	heparan sulfate proteoglycan metabolic process	1	23	0.358307	0.604475	ENSGALG00000002155
GO:0033120	positive regulation of RNA splicing	1	23	0.358307	0.604475	ENSGALG00000014786
GO:0035115	embryonic forelimb morphogenesis	1	23	0.358307	0.604475	ENSGALG00000007324
GO:0035176	social behavior	1	23	0.358307	0.604475	ENSGALG00000037366
GO:0040020	regulation of meiotic nuclear division	1	23	0.358307	0.604475	ENSGALG00000009971
GO:0042455	ribonucleoside biosynthetic process	1	23	0.358307	0.604475	ENSGALG00000013073
GO:0043030	regulation of macrophage activation	1	23	0.358307	0.604475	ENSGALG00000038059
GO:0043537	negative regulation of blood vessel endothelial cell migration	1	23	0.358307	0.604475	ENSGALG00000036189
GO:0044060	regulation of endocrine process	1	23	0.358307	0.604475	ENSGALG00000012671
GO:0044786	cell cycle DNA replication	1	23	0.358307	0.604475	ENSGALG00000004037
GO:0045576	mast cell activation	1	23	0.358307	0.604475	ENSGALG00000014277
GO:0045684	positive regulation of epidermis development	1	23	0.358307	0.604475	ENSGALG00000012620
GO:0045738	negative regulation of DNA repair	1	23	0.358307	0.604475	ENSGALG00000031991
GO:0051703	intraspecies interaction between organisms	1	23	0.358307	0.604475	ENSGALG00000037366
GO:0061036	positive regulation of cartilage development	1	23	0.358307	0.604475	ENSGALG00000029301
GO:0086065	cell communication involved in cardiac conduction	1	23	0.358307	0.604475	ENSGALG00000003688
GO:0090278	negative regulation of peptide hormone secretion	1	23	0.358307	0.604475	ENSGALG00000027564
GO:0090659	walking behavior	1	23	0.358307	0.604475	ENSGALG00000012595
GO:1904376	negative regulation of protein localization to cell periphery	1	23	0.358307	0.604475	ENSGALG00000003803
GO:0006022	aminoglycan metabolic process	2	66	0.359971	0.605993	ENSGALG00000003726;ENSGALG00000014933
[truncated: 1,371 more rows]

## Sheet: GO Component
Table S5-3. Results of GO function and KEGG pathway enrichment analyses of duplicate genes in Fst and XP-CLR
GO ID	Description	out (232)	All (11569)	pvalue	p.adjust	Genes
GO:0099146	intrinsic component of postsynaptic density membrane	5	24	9.66795e-05	0.0458261	ENSGALG00000003126;ENSGALG00000007948;ENSGALG00000027389;ENSGALG00000037366;ENSGALG00000037387
GO:0098839	postsynaptic density membrane	5	31	0.000344709	0.0816959	ENSGALG00000003126;ENSGALG00000007948;ENSGALG00000027389;ENSGALG00000037366;ENSGALG00000037387
GO:0098948	intrinsic component of postsynaptic specialization membrane	5	35	0.000617032	0.085573	ENSGALG00000003126;ENSGALG00000007948;ENSGALG00000027389;ENSGALG00000037366;ENSGALG00000037387
GO:0043231	intracellular membrane-bounded organelle	148	6169	0.000722135	0.085573	ENSGALG00000000255;ENSGALG00000001848;ENSGALG00000001872;ENSGALG00000001907;ENSGALG00000002182;ENSGALG00000002347;ENSGALG00000003106;ENSGALG00000003126;ENSGALG00000003248;ENSGALG00000003688;ENSGALG00000003803;ENSGALG00000003947;ENSGALG00000003952;ENSGALG00000004037;ENSGALG00000004046;ENSGALG00000004065;ENSGALG00000004166;ENSGALG00000004425;ENSGALG00000004491;ENSGALG00000004874;ENSGALG00000005016;…
GO:0099061	integral component of postsynaptic density membrane	4	23	0.00103381	0.093648	ENSGALG00000003126;ENSGALG00000007948;ENSGALG00000037366;ENSGALG00000037387
GO:0070110	ciliary neurotrophic factor receptor complex	2	3	0.00118542	0.093648	ENSGALG00000014716;ENSGALG00000028140
GO:0043227	membrane-bounded organelle	154	6556	0.00144509	0.0978535	ENSGALG00000000255;ENSGALG00000001848;ENSGALG00000001872;ENSGALG00000001907;ENSGALG00000002182;ENSGALG00000002347;ENSGALG00000002374;ENSGALG00000003106;ENSGALG00000003126;ENSGALG00000003248;ENSGALG00000003688;ENSGALG00000003803;ENSGALG00000003947;ENSGALG00000003952;ENSGALG00000004037;ENSGALG00000004046;ENSGALG00000004065;ENSGALG00000004166;ENSGALG00000004425;ENSGALG00000004491;ENSGALG00000004874;…
GO:0099634	postsynaptic specialization membrane	5	45	0.001974	0.116959	ENSGALG00000003126;ENSGALG00000007948;ENSGALG00000027389;ENSGALG00000037366;ENSGALG00000037387
GO:0098936	intrinsic component of postsynaptic membrane	5	51	0.00344418	0.147163	ENSGALG00000003126;ENSGALG00000007948;ENSGALG00000027389;ENSGALG00000037366;ENSGALG00000037387
GO:0098802	plasma membrane receptor complex	7	102	0.00438489	0.147163	ENSGALG00000005203;ENSGALG00000008747;ENSGALG00000013200;ENSGALG00000014268;ENSGALG00000014716;ENSGALG00000028140;ENSGALG00000029301
GO:0005634	nucleus	104	4207	0.00454472	0.147163	ENSGALG00000001848;ENSGALG00000001907;ENSGALG00000002182;ENSGALG00000003106;ENSGALG00000003126;ENSGALG00000003248;ENSGALG00000003688;ENSGALG00000003803;ENSGALG00000003947;ENSGALG00000003952;ENSGALG00000004037;ENSGALG00000004046;ENSGALG00000004166;ENSGALG00000004874;ENSGALG00000005016;ENSGALG00000005377;ENSGALG00000006181;ENSGALG00000006904;ENSGALG00000007324;ENSGALG00000007337;ENSGALG00000007357;…
GO:0099060	integral component of postsynaptic specialization membrane	4	34	0.00455774	0.147163	ENSGALG00000003126;ENSGALG00000007948;ENSGALG00000037366;ENSGALG00000037387
GO:0043235	receptor complex	11	220	0.00482971	0.147163	ENSGALG00000003126;ENSGALG00000005203;ENSGALG00000008747;ENSGALG00000012594;ENSGALG00000013200;ENSGALG00000014268;ENSGALG00000014716;ENSGALG00000028140;ENSGALG00000029301;ENSGALG00000030800;ENSGALG00000038059
GO:0014069	postsynaptic density	8	131	0.00484643	0.147163	ENSGALG00000003126;ENSGALG00000007948;ENSGALG00000008907;ENSGALG00000012594;ENSGALG00000027389;ENSGALG00000029897;ENSGALG00000037366;ENSGALG00000037387
GO:0032279	asymmetric synapse	8	131	0.00484643	0.147163	ENSGALG00000003126;ENSGALG00000007948;ENSGALG00000008907;ENSGALG00000012594;ENSGALG00000027389;ENSGALG00000029897;ENSGALG00000037366;ENSGALG00000037387
GO:0031981	nuclear lumen	71	2677	0.00500766	0.147163	ENSGALG00000001907;ENSGALG00000003106;ENSGALG00000003803;ENSGALG00000003947;ENSGALG00000004037;ENSGALG00000004166;ENSGALG00000004874;ENSGALG00000005377;ENSGALG00000006181;ENSGALG00000006904;ENSGALG00000007324;ENSGALG00000007357;ENSGALG00000007853;ENSGALG00000008238;ENSGALG00000008739;ENSGALG00000009027;ENSGALG00000009971;ENSGALG00000010081;ENSGALG00000010211;ENSGALG00000010719;ENSGALG00000011192;…
GO:0043226	organelle	172	7659	0.00527799	0.147163	ENSGALG00000000234;ENSGALG00000000255;ENSGALG00000001835;ENSGALG00000001848;ENSGALG00000001872;ENSGALG00000001907;ENSGALG00000002182;ENSGALG00000002347;ENSGALG00000002374;ENSGALG00000003106;ENSGALG00000003126;ENSGALG00000003248;ENSGALG00000003631;ENSGALG00000003688;ENSGALG00000003803;ENSGALG00000003947;ENSGALG00000003952;ENSGALG00000004037;ENSGALG00000004046;ENSGALG00000004065;ENSGALG00000004166;…
GO:0044428	nuclear part	77	2973	0.0061117	0.160941	ENSGALG00000001907;ENSGALG00000002182;ENSGALG00000003106;ENSGALG00000003688;ENSGALG00000003803;ENSGALG00000003947;ENSGALG00000004037;ENSGALG00000004166;ENSGALG00000004874;ENSGALG00000005377;ENSGALG00000006181;ENSGALG00000006904;ENSGALG00000007324;ENSGALG00000007357;ENSGALG00000007853;ENSGALG00000008238;ENSGALG00000008429;ENSGALG00000008739;ENSGALG00000009027;ENSGALG00000009971;ENSGALG00000010081;…
GO:0005654	nucleoplasm	64	2403	0.0074651	0.182147	ENSGALG00000001907;ENSGALG00000003106;ENSGALG00000003947;ENSGALG00000004037;ENSGALG00000004874;ENSGALG00000005377;ENSGALG00000006181;ENSGALG00000006904;ENSGALG00000007324;ENSGALG00000007357;ENSGALG00000007853;ENSGALG00000008238;ENSGALG00000008739;ENSGALG00000009027;ENSGALG00000009971;ENSGALG00000010081;ENSGALG00000010211;ENSGALG00000010719;ENSGALG00000011192;ENSGALG00000011814;ENSGALG00000012000;…
GO:0098984	neuron to neuron synapse	8	144	0.00845719	0.182147	ENSGALG00000003126;ENSGALG00000007948;ENSGALG00000008907;ENSGALG00000012594;ENSGALG00000027389;ENSGALG00000029897;ENSGALG00000037366;ENSGALG00000037387
GO:0043229	intracellular organelle	167	7462	0.00887419	0.182147	ENSGALG00000000234;ENSGALG00000000255;ENSGALG00000001835;ENSGALG00000001848;ENSGALG00000001872;ENSGALG00000001907;ENSGALG00000002182;ENSGALG00000002347;ENSGALG00000002374;ENSGALG00000003106;ENSGALG00000003126;ENSGALG00000003248;ENSGALG00000003688;ENSGALG00000003803;ENSGALG00000003947;ENSGALG00000003952;ENSGALG00000004037;ENSGALG00000004046;ENSGALG00000004065;ENSGALG00000004166;ENSGALG00000004425;…
GO:0099572	postsynaptic specialization	8	146	0.00915514	0.182147	ENSGALG00000003126;ENSGALG00000007948;ENSGALG00000008907;ENSGALG00000012594;ENSGALG00000027389;ENSGALG00000029897;ENSGALG00000037366;ENSGALG00000037387
GO:0031974	membrane-enclosed lumen	74	2887	0.00960691	0.182147	ENSGALG00000001872;ENSGALG00000001907;ENSGALG00000003106;ENSGALG00000003803;ENSGALG00000003947;ENSGALG00000004037;ENSGALG00000004166;ENSGALG00000004874;ENSGALG00000005377;ENSGALG00000006181;ENSGALG00000006904;ENSGALG00000007324;ENSGALG00000007357;ENSGALG00000007853;ENSGALG00000008238;ENSGALG00000008539;ENSGALG00000008739;ENSGALG00000009027;ENSGALG00000009971;ENSGALG00000010081;ENSGALG00000010211;…
GO:0043233	organelle lumen	74	2887	0.00960691	0.182147	ENSGALG00000001872;ENSGALG00000001907;ENSGALG00000003106;ENSGALG00000003803;ENSGALG00000003947;ENSGALG00000004037;ENSGALG00000004166;ENSGALG00000004874;ENSGALG00000005377;ENSGALG00000006181;ENSGALG00000006904;ENSGALG00000007324;ENSGALG00000007357;ENSGALG00000007853;ENSGALG00000008238;ENSGALG00000008539;ENSGALG00000008739;ENSGALG00000009027;ENSGALG00000009971;ENSGALG00000010081;ENSGALG00000010211;…
GO:0070013	intracellular organelle lumen	74	2887	0.00960691	0.182147	ENSGALG00000001872;ENSGALG00000001907;ENSGALG00000003106;ENSGALG00000003803;ENSGALG00000003947;ENSGALG00000004037;ENSGALG00000004166;ENSGALG00000004874;ENSGALG00000005377;ENSGALG00000006181;ENSGALG00000006904;ENSGALG00000007324;ENSGALG00000007357;ENSGALG00000007853;ENSGALG00000008238;ENSGALG00000008539;ENSGALG00000008739;ENSGALG00000009027;ENSGALG00000009971;ENSGALG00000010081;ENSGALG00000010211;…
GO:0099240	intrinsic component of synaptic membrane	5	68	0.0116264	0.211959	ENSGALG00000003126;ENSGALG00000007948;ENSGALG00000027389;ENSGALG00000037366;ENSGALG00000037387
GO:0005614	interstitial matrix	2	9	0.0131365	0.227992	ENSGALG00000003726;ENSGALG00000010583
GO:0044422	organelle part	124	5328	0.0134679	0.227992	ENSGALG00000000255;ENSGALG00000001872;ENSGALG00000001907;ENSGALG00000002182;ENSGALG00000002347;ENSGALG00000003106;ENSGALG00000003126;ENSGALG00000003631;ENSGALG00000003688;ENSGALG00000003803;ENSGALG00000003947;ENSGALG00000004037;ENSGALG00000004065;ENSGALG00000004166;ENSGALG00000004425;ENSGALG00000004874;ENSGALG00000004889;ENSGALG00000005377;ENSGALG00000006181;ENSGALG00000006904;ENSGALG00000007324;…
GO:0099055	integral component of postsynaptic membrane	4	48	0.0153879	0.243728	ENSGALG00000003126;ENSGALG00000007948;ENSGALG00000037366;ENSGALG00000037387
GO:0071564	npBAF complex	2	10	0.0162054	0.243728	ENSGALG00000011192;ENSGALG00000015119
GO:0005794	Golgi apparatus	24	765	0.0193722	0.243728	ENSGALG00000000255;ENSGALG00000001872;ENSGALG00000001907;ENSGALG00000002347;ENSGALG00000004166;ENSGALG00000004425;ENSGALG00000005203;ENSGALG00000005377;ENSGALG00000007357;ENSGALG00000007912;ENSGALG00000008551;ENSGALG00000010083;ENSGALG00000010554;ENSGALG00000011080;ENSGALG00000012601;ENSGALG00000012620;ENSGALG00000013211;ENSGALG00000014651;ENSGALG00000014765;ENSGALG00000014786;ENSGALG00000015036;…
GO:0005900	oncostatin-M receptor complex	1	1	0.0200536	0.243728	ENSGALG00000014716
GO:0032311	angiogenin-PRI complex	1	1	0.0200536	0.243728	ENSGALG00000006904
GO:0034274	Atg12-Atg5-Atg16 complex	1	1	0.0200536	0.243728	ENSGALG00000043669
GO:0042709	succinate-CoA ligase complex	1	1	0.0200536	0.243728	ENSGALG00000016993
GO:0070176	DRM complex	1	1	0.0200536	0.243728	ENSGALG00000020419
GO:0070724	BMP receptor complex	1	1	0.0200536	0.243728	ENSGALG00000029301
GO:0099030	anchored component of postsynaptic specialization membrane	1	1	0.0200536	0.243728	ENSGALG00000027389
GO:0099031	anchored component of postsynaptic density membrane	1	1	0.0200536	0.243728	ENSGALG00000027389
GO:0045211	postsynaptic membrane	6	117	0.0302722	0.338102	ENSGALG00000003126;ENSGALG00000007948;ENSGALG00000014268;ENSGALG00000027389;ENSGALG00000037366;ENSGALG00000037387
GO:0099699	integral component of synaptic membrane	4	60	0.0320666	0.338102	ENSGALG00000003126;ENSGALG00000007948;ENSGALG00000037366;ENSGALG00000037387
GO:0098794	postsynapse	10	261	0.0376753	0.338102	ENSGALG00000003126;ENSGALG00000007948;ENSGALG00000008907;ENSGALG00000012594;ENSGALG00000014268;ENSGALG00000014773;ENSGALG00000027389;ENSGALG00000029897;ENSGALG00000037366;ENSGALG00000037387
GO:0005796	Golgi lumen	1	2	0.0397067	0.338102	ENSGALG00000001872
GO:0005896	interleukin-6 receptor complex	1	2	0.0397067	0.338102	ENSGALG00000014716
GO:0034066	RIC1-RGP1 guanyl-nucleotide exchange factor complex	1	2	0.0397067	0.338102	ENSGALG00000015036
GO:0036056	filtration diaphragm	1	2	0.0397067	0.338102	ENSGALG00000029416
GO:0036057	slit diaphragm	1	2	0.0397067	0.338102	ENSGALG00000029416
GO:0036409	histone H3-K14 acetyltransferase complex	1	2	0.0397067	0.338102	ENSGALG00000029379
GO:0038039	G protein-coupled receptor heterodimeric complex	1	2	0.0397067	0.338102	ENSGALG00000013200
GO:0042588	zymogen granule	1	2	0.0397067	0.338102	ENSGALG00000004425
GO:0042589	zymogen granule membrane	1	2	0.0397067	0.338102	ENSGALG00000004425
GO:0044393	microspike	1	2	0.0397067	0.338102	ENSGALG00000035184
GO:0060473	cortical granule	1	2	0.0397067	0.338102	ENSGALG00000014933
GO:0097059	CNTFR-CLCF1 complex	1	2	0.0397067	0.338102	ENSGALG00000028140
GO:0097635	extrinsic component of autophagosome membrane	1	2	0.0397067	0.338102	ENSGALG00000043669
GO:0097546	ciliary base	2	16	0.0399445	0.338102	ENSGALG00000011366;ENSGALG00000016321
GO:0005622	intracellular	184	8598	0.0439741	0.359375	ENSGALG00000000234;ENSGALG00000000255;ENSGALG00000001835;ENSGALG00000001848;ENSGALG00000001872;ENSGALG00000001907;ENSGALG00000002182;ENSGALG00000002347;ENSGALG00000002374;ENSGALG00000003106;ENSGALG00000003126;ENSGALG00000003248;ENSGALG00000003688;ENSGALG00000003775;ENSGALG00000003803;ENSGALG00000003935;ENSGALG00000003947;ENSGALG00000003952;ENSGALG00000004037;ENSGALG00000004046;ENSGALG00000004065;…
GO:0044424	intracellular part	184	8598	0.0439741	0.359375	ENSGALG00000000234;ENSGALG00000000255;ENSGALG00000001835;ENSGALG00000001848;ENSGALG00000001872;ENSGALG00000001907;ENSGALG00000002182;ENSGALG00000002347;ENSGALG00000002374;ENSGALG00000003106;ENSGALG00000003126;ENSGALG00000003248;ENSGALG00000003688;ENSGALG00000003775;ENSGALG00000003803;ENSGALG00000003935;ENSGALG00000003947;ENSGALG00000003952;ENSGALG00000004037;ENSGALG00000004046;ENSGALG00000004065;…
GO:0005887	integral component of plasma membrane	19	634	0.0520744	0.388202	ENSGALG00000003126;ENSGALG00000003582;ENSGALG00000004889;ENSGALG00000005203;ENSGALG00000007948;ENSGALG00000008747;ENSGALG00000009719;ENSGALG00000012593;ENSGALG00000012594;ENSGALG00000013200;ENSGALG00000014268;ENSGALG00000014711;ENSGALG00000014716;ENSGALG00000015269;ENSGALG00000027655;ENSGALG00000028140;ENSGALG00000029301;ENSGALG00000037366;ENSGALG00000037387
GO:0031226	intrinsic component of plasma membrane	20	676	0.052394	0.388202	ENSGALG00000003126;ENSGALG00000003582;ENSGALG00000004889;ENSGALG00000005203;ENSGALG00000007948;ENSGALG00000008747;ENSGALG00000009719;ENSGALG00000012593;ENSGALG00000012594;ENSGALG00000013200;ENSGALG00000014268;ENSGALG00000014711;ENSGALG00000014716;ENSGALG00000015269;ENSGALG00000027389;ENSGALG00000027655;ENSGALG00000028140;ENSGALG00000029301;ENSGALG00000037366;ENSGALG00000037387
GO:0044446	intracellular organelle part	116	5155	0.053165	0.388202	ENSGALG00000000255;ENSGALG00000001872;ENSGALG00000001907;ENSGALG00000002182;ENSGALG00000002347;ENSGALG00000003106;ENSGALG00000003688;ENSGALG00000003803;ENSGALG00000003947;ENSGALG00000004037;ENSGALG00000004065;ENSGALG00000004166;ENSGALG00000004425;ENSGALG00000004874;ENSGALG00000004889;ENSGALG00000005377;ENSGALG00000006181;ENSGALG00000006904;ENSGALG00000007324;ENSGALG00000007337;ENSGALG00000007357;…
GO:0005844	polysome	3	44	0.057804	0.388202	ENSGALG00000004046;ENSGALG00000012598;ENSGALG00000029897
GO:0000306	extrinsic component of vacuolar membrane	1	3	0.0589674	0.388202	ENSGALG00000043669
GO:0005760	gamma DNA polymerase complex	1	3	0.0589674	0.388202	ENSGALG00000004037
GO:0005850	eukaryotic translation initiation factor 2 complex	1	3	0.0589674	0.388202	ENSGALG00000033196
GO:0046581	intercellular canaliculus	1	3	0.0589674	0.388202	ENSGALG00000042552
GO:0070390	transcription export complex 2	1	3	0.0589674	0.388202	ENSGALG00000014648
GO:0071001	U4/U6 snRNP	1	3	0.0589674	0.388202	ENSGALG00000004874
GO:0090443	FAR/SIN/STRIPAK complex	1	3	0.0589674	0.388202	ENSGALG00000010580
GO:0099025	anchored component of postsynaptic membrane	1	3	0.0589674	0.388202	ENSGALG00000027389
GO:0099053	activating signal cointegrator 1 complex	1	3	0.0589674	0.388202	ENSGALG00000015465
GO:1990578	perinuclear endoplasmic reticulum membrane	1	3	0.0589674	0.388202	ENSGALG00000014786
GO:0000938	GARP complex	1	4	0.0778434	0.46443	ENSGALG00000004166
GO:0000974	Prp19 complex	1	4	0.0778434	0.46443	ENSGALG00000008429
GO:0001401	mitochondrial sorting and assembly machinery complex	1	4	0.0778434	0.46443	ENSGALG00000014807
GO:0030056	hemidesmosome	1	4	0.0778434	0.46443	ENSGALG00000014773
GO:0031417	NatC complex	1	4	0.0778434	0.46443	ENSGALG00000012598
GO:0097542	ciliary tip	1	4	0.0778434	0.46443	ENSGALG00000016321
GO:1990745	EARP complex	1	4	0.0778434	0.46443	ENSGALG00000004166
GO:0000792	heterochromatin	3	50	0.0785134	0.46443	ENSGALG00000015052;ENSGALG00000039532;ENSGALG00000041365
GO:0097060	synaptic membrane	6	149	0.0793646	0.46443	ENSGALG00000003126;ENSGALG00000007948;ENSGALG00000014268;ENSGALG00000027389;ENSGALG00000037366;ENSGALG00000037387
GO:0055037	recycling endosome	4	82	0.0823802	0.476198	ENSGALG00000002374;ENSGALG00000004166;ENSGALG00000004425;ENSGALG00000007912
GO:0098889	intrinsic component of presynaptic membrane	2	25	0.0888797	0.501827	ENSGALG00000003126;ENSGALG00000027389
GO:0098978	glutamatergic synapse	7	191	0.0899262	0.501827	ENSGALG00000003126;ENSGALG00000007948;ENSGALG00000008907;ENSGALG00000014773;ENSGALG00000027389;ENSGALG00000037366;ENSGALG00000037387
GO:0044456	synapse part	12	388	0.0909627	0.501827	ENSGALG00000003126;ENSGALG00000004425;ENSGALG00000007948;ENSGALG00000008907;ENSGALG00000012594;ENSGALG00000014268;ENSGALG00000014773;ENSGALG00000015419;ENSGALG00000027389;ENSGALG00000029897;ENSGALG00000037366;ENSGALG00000037387
GO:0098590	plasma membrane region	15	516	0.0956915	0.501827	ENSGALG00000003126;ENSGALG00000004889;ENSGALG00000007948;ENSGALG00000011708;ENSGALG00000012593;ENSGALG00000012620;ENSGALG00000013210;ENSGALG00000014268;ENSGALG00000014711;ENSGALG00000014773;ENSGALG00000027389;ENSGALG00000028140;ENSGALG00000037366;ENSGALG00000037387;ENSGALG00000042552
GO:0005766	primary lysosome	1	5	0.0963423	0.501827	ENSGALG00000014933
GO:0016282	eukaryotic 43S preinitiation complex	1	5	0.0963423	0.501827	ENSGALG00000014700
GO:0042582	azurophil granule	1	5	0.0963423	0.501827	ENSGALG00000014933
GO:0071014	post-mRNA release spliceosomal complex	1	5	0.0963423	0.501827	ENSGALG00000008429
GO:0090571	RNA polymerase II transcription repressor complex	1	5	0.0963423	0.501827	ENSGALG00000020419
GO:0044431	Golgi apparatus part	10	314	0.100756	0.519113	ENSGALG00000000255;ENSGALG00000001872;ENSGALG00000002347;ENSGALG00000004166;ENSGALG00000004425;ENSGALG00000007912;ENSGALG00000014765;ENSGALG00000014786;ENSGALG00000015036;ENSGALG00000019756
GO:0071013	catalytic step 2 spliceosome	3	56	0.101974	0.519738	ENSGALG00000008429;ENSGALG00000014747;ENSGALG00000014756
GO:0097431	mitotic spindle pole	2	28	0.107768	0.535972	ENSGALG00000010554;ENSGALG00000039735
GO:0005623	cell	206	9927	0.108551	0.535972	ENSGALG00000000234;ENSGALG00000000255;ENSGALG00000001835;ENSGALG00000001848;ENSGALG00000001872;ENSGALG00000001907;ENSGALG00000002182;ENSGALG00000002347;ENSGALG00000002374;ENSGALG00000003106;ENSGALG00000003126;ENSGALG00000003248;ENSGALG00000003582;ENSGALG00000003631;ENSGALG00000003688;ENSGALG00000003775;ENSGALG00000003803;ENSGALG00000003935;ENSGALG00000003947;ENSGALG00000003952;ENSGALG00000004037;…
GO:0044464	cell part	206	9927	0.108551	0.535972	ENSGALG00000000234;ENSGALG00000000255;ENSGALG00000001835;ENSGALG00000001848;ENSGALG00000001872;ENSGALG00000001907;ENSGALG00000002182;ENSGALG00000002347;ENSGALG00000002374;ENSGALG00000003106;ENSGALG00000003126;ENSGALG00000003248;ENSGALG00000003582;ENSGALG00000003631;ENSGALG00000003688;ENSGALG00000003775;ENSGALG00000003803;ENSGALG00000003935;ENSGALG00000003947;ENSGALG00000003952;ENSGALG00000004037;…
GO:0005790	smooth endoplasmic reticulum	1	6	0.114472	0.542596	ENSGALG00000008907
GO:0038037	G protein-coupled receptor dimeric complex	1	6	0.114472	0.542596	ENSGALG00000013200
GO:0070993	translation preinitiation complex	1	6	0.114472	0.542596	ENSGALG00000014700
GO:0071986	Ragulator complex	1	6	0.114472	0.542596	ENSGALG00000014712
GO:0005801	cis-Golgi network	2	30	0.120896	0.567374	ENSGALG00000000255;ENSGALG00000014786
GO:0055038	recycling endosome membrane	2	31	0.127601	0.56983	ENSGALG00000004425;ENSGALG00000007912
GO:0005797	Golgi medial cisterna	1	7	0.132239	0.56983	ENSGALG00000000255
GO:0031414	N-terminal protein acetyltransferase complex	1	7	0.132239	0.56983	ENSGALG00000012598
GO:0036396	RNA N6-methyladenosine methyltransferase complex	1	7	0.132239	0.56983	ENSGALG00000012000
GO:0045239	tricarboxylic acid cycle enzyme complex	1	7	0.132239	0.56983	ENSGALG00000016993
GO:0045293	mRNA editing complex	1	7	0.132239	0.56983	ENSGALG00000012000
GO:0097648	G protein-coupled receptor complex	1	7	0.132239	0.56983	ENSGALG00000013200
GO:0098688	parallel fiber to Purkinje cell synapse	1	7	0.132239	0.56983	ENSGALG00000008907
GO:0099026	anchored component of presynaptic membrane	1	7	0.132239	0.56983	ENSGALG00000027389
GO:0012505	endomembrane system	49	2098	0.134972	0.576367	ENSGALG00000000255;ENSGALG00000001848;ENSGALG00000001872;ENSGALG00000001907;ENSGALG00000002347;ENSGALG00000002374;ENSGALG00000003688;ENSGALG00000003803;ENSGALG00000004166;ENSGALG00000004425;ENSGALG00000005203;ENSGALG00000005377;ENSGALG00000007357;ENSGALG00000007912;ENSGALG00000008539;ENSGALG00000008551;ENSGALG00000008739;ENSGALG00000008747;ENSGALG00000008907;ENSGALG00000009988;ENSGALG00000010083;…
GO:0044421	extracellular region part	23	902	0.13847	0.586026	ENSGALG00000000255;ENSGALG00000001857;ENSGALG00000001907;ENSGALG00000002347;ENSGALG00000003726;ENSGALG00000004591;ENSGALG00000004620;ENSGALG00000005203;ENSGALG00000006904;ENSGALG00000007226;ENSGALG00000007361;ENSGALG00000008551;ENSGALG00000010583;ENSGALG00000010716;ENSGALG00000012671;ENSGALG00000014914;ENSGALG00000014933;ENSGALG00000016943;ENSGALG00000016996;ENSGALG00000028140;ENSGALG00000029301;…
GO:0016592	mediator complex	2	33	0.141261	0.58735	ENSGALG00000008238;ENSGALG00000016995
GO:0043679	axon terminus	2	33	0.141261	0.58735	ENSGALG00000012594;ENSGALG00000015419
GO:0005576	extracellular region	28	1137	0.147871	0.591122	ENSGALG00000000255;ENSGALG00000001857;ENSGALG00000001907;ENSGALG00000002347;ENSGALG00000003726;ENSGALG00000004591;ENSGALG00000004620;ENSGALG00000005203;ENSGALG00000006904;ENSGALG00000007226;ENSGALG00000007361;ENSGALG00000008551;ENSGALG00000010202;ENSGALG00000010583;ENSGALG00000010716;ENSGALG00000012671;ENSGALG00000014804;ENSGALG00000014914;ENSGALG00000014933;ENSGALG00000015419;ENSGALG00000016943;…
GO:0044615	nuclear pore nuclear basket	1	8	0.149651	0.591122	ENSGALG00000014648
GO:0070776	MOZ/MORF histone acetyltransferase complex	1	8	0.149651	0.591122	ENSGALG00000029379
GO:0099144	anchored component of synaptic membrane	1	8	0.149651	0.591122	ENSGALG00000027389
GO:0120103	centriolar subdistal appendage	1	8	0.149651	0.591122	ENSGALG00000014737
GO:1905103	integral component of lysosomal membrane	1	8	0.149651	0.591122	ENSGALG00000014712
GO:0000152	nuclear ubiquitin ligase complex	2	35	0.155215	0.606483	ENSGALG00000009971;ENSGALG00000039532
GO:0005814	centriole	3	70	0.165474	0.606483	ENSGALG00000014648;ENSGALG00000014737;ENSGALG00000028298
GO:0005640	nuclear outer membrane	1	9	0.166716	0.606483	ENSGALG00000011076
GO:0005892	acetylcholine-gated channel complex	1	9	0.166716	0.606483	ENSGALG00000014268
GO:0030126	COPI vesicle coat	1	9	0.166716	0.606483	ENSGALG00000002347
GO:0031166	integral component of vacuolar membrane	1	9	0.166716	0.606483	ENSGALG00000014712
GO:0031310	intrinsic component of vacuolar membrane	1	9	0.166716	0.606483	ENSGALG00000014712
GO:0042581	specific granule	1	9	0.166716	0.606483	ENSGALG00000016943
GO:0070775	H3 histone acetyltransferase complex	1	9	0.166716	0.606483	ENSGALG00000029379
GO:1990023	mitotic spindle midzone	1	9	0.166716	0.606483	ENSGALG00000039735
GO:0090575	RNA polymerase II transcription factor complex	4	107	0.167614	0.606483	ENSGALG00000002182;ENSGALG00000005377;ENSGALG00000015122;ENSGALG00000038059
GO:0031932	TORC2 complex	1	10	0.183439	0.623974	ENSGALG00000003775
GO:0032045	guanyl-nucleotide exchange factor complex	1	10	0.183439	0.623974	ENSGALG00000015036
GO:0043195	terminal bouton	1	10	0.183439	0.623974	ENSGALG00000012594
GO:0098799	outer mitochondrial membrane protein complex	1	10	0.183439	0.623974	ENSGALG00000014807
GO:0045177	apical part of cell	6	192	0.188688	0.623974	ENSGALG00000004889;ENSGALG00000008747;ENSGALG00000012620;ENSGALG00000014711;ENSGALG00000028140;ENSGALG00000042552
GO:0030660	Golgi-associated vesicle membrane	2	40	0.191101	0.623974	ENSGALG00000002347;ENSGALG00000016996
GO:0031301	integral component of organelle membrane	4	114	0.195613	0.623974	ENSGALG00000007832;ENSGALG00000014712;ENSGALG00000016996;ENSGALG00000027655
GO:0044306	neuron projection terminus	2	41	0.198411	0.623974	ENSGALG00000012594;ENSGALG00000015419
GO:0005615	extracellular space	18	721	0.198493	0.623974	ENSGALG00000000255;ENSGALG00000001857;ENSGALG00000002347;ENSGALG00000004591;ENSGALG00000005203;ENSGALG00000007226;ENSGALG00000007361;ENSGALG00000008551;ENSGALG00000010716;ENSGALG00000012671;ENSGALG00000014914;ENSGALG00000014933;ENSGALG00000016943;ENSGALG00000016996;ENSGALG00000028140;ENSGALG00000029301;ENSGALG00000029583;ENSGALG00000036189
GO:0005865	striated muscle thin filament	1	11	0.199828	0.623974	ENSGALG00000013124
GO:0035102	PRC1 complex	1	11	0.199828	0.623974	ENSGALG00000039532
GO:0038201	TOR complex	1	11	0.199828	0.623974	ENSGALG00000003775
GO:1902710	GABA receptor complex	1	11	0.199828	0.623974	ENSGALG00000013200
GO:1904115	axon cytoplasm	1	11	0.199828	0.623974	ENSGALG00000012595
GO:0005730	nucleolus	15	587	0.20056	0.623974	ENSGALG00000003803;ENSGALG00000004166;ENSGALG00000006181;ENSGALG00000007357;ENSGALG00000012595;ENSGALG00000014737;ENSGALG00000015002;ENSGALG00000015122;ENSGALG00000015733;ENSGALG00000016050;ENSGALG00000016321;ENSGALG00000020569;ENSGALG00000028595;ENSGALG00000038495;ENSGALG00000043669
GO:0005737	cytoplasm	130	6147	0.20396	0.623974	ENSGALG00000000255;ENSGALG00000001848;ENSGALG00000001872;ENSGALG00000001907;ENSGALG00000002182;ENSGALG00000002347;ENSGALG00000002374;ENSGALG00000003126;ENSGALG00000003803;ENSGALG00000003935;ENSGALG00000004037;ENSGALG00000004065;ENSGALG00000004166;ENSGALG00000004425;ENSGALG00000004491;ENSGALG00000004587;ENSGALG00000004874;ENSGALG00000004889;ENSGALG00000005203;ENSGALG00000005377;ENSGALG00000006181;…
GO:0001725	stress fiber	2	42	0.205753	0.623974	ENSGALG00000007337;ENSGALG00000011708
GO:0005643	nuclear pore	2	42	0.205753	0.623974	ENSGALG00000003688;ENSGALG00000014648
GO:0005901	caveola	2	42	0.205753	0.623974	ENSGALG00000012620;ENSGALG00000014711
GO:0010494	cytoplasmic stress granule	2	42	0.205753	0.623974	ENSGALG00000004587;ENSGALG00000042598
GO:0035869	ciliary transition zone	2	42	0.205753	0.623974	ENSGALG00000003631;ENSGALG00000014648
GO:0097517	contractile actin filament bundle	2	42	0.205753	0.623974	ENSGALG00000007337;ENSGALG00000011708
GO:0044433	cytoplasmic vesicle part	9	325	0.20611	0.623974	ENSGALG00000002347;ENSGALG00000004166;ENSGALG00000004425;ENSGALG00000007912;ENSGALG00000012594;ENSGALG00000013210;ENSGALG00000014712;ENSGALG00000014914;ENSGALG00000016996
GO:0044798	nuclear transcription factor complex	4	117	0.208032	0.623974	ENSGALG00000002182;ENSGALG00000005377;ENSGALG00000015122;ENSGALG00000038059
GO:0015935	small ribosomal subunit	2	43	0.213124	0.623974	ENSGALG00000014700;ENSGALG00000015002
GO:0042734	presynaptic membrane	2	43	0.213124	0.623974	ENSGALG00000003126;ENSGALG00000027389
GO:0016342	catenin complex	1	12	0.21589	0.623974	ENSGALG00000012917
GO:0030663	COPI-coated vesicle membrane	1	12	0.21589	0.623974	ENSGALG00000002347
GO:0032281	AMPA glutamate receptor complex	1	12	0.21589	0.623974	ENSGALG00000005203
GO:0036379	myofilament	1	12	0.21589	0.623974	ENSGALG00000013124
GO:0042575	DNA polymerase complex	1	12	0.21589	0.623974	ENSGALG00000004037
GO:0043240	Fanconi anaemia nuclear complex	1	12	0.21589	0.623974	ENSGALG00000012618
GO:0097038	perinuclear endoplasmic reticulum	1	12	0.21589	0.623974	ENSGALG00000014786
GO:0005667	transcription factor complex	7	244	0.219	0.629128	ENSGALG00000002182;ENSGALG00000003248;ENSGALG00000003952;ENSGALG00000005377;ENSGALG00000011814;ENSGALG00000015122;ENSGALG00000038059
GO:0044451	nucleoplasm part	18	735	0.221335	0.632004	ENSGALG00000004874;ENSGALG00000007853;ENSGALG00000008238;ENSGALG00000011814;ENSGALG00000012592;ENSGALG00000012618;ENSGALG00000013129;ENSGALG00000014737;ENSGALG00000014756;ENSGALG00000014773;ENSGALG00000015122;ENSGALG00000015407;ENSGALG00000016044;ENSGALG00000016995;ENSGALG00000020419;ENSGALG00000029379;ENSGALG00000043669;ENSGALG00000047764
GO:0000314	organellar small ribosomal subunit	1	13	0.23163	0.643432	ENSGALG00000015002
GO:0005763	mitochondrial small ribosomal subunit	1	13	0.23163	0.643432	ENSGALG00000015002
GO:0005779	integral component of peroxisomal membrane	1	13	0.23163	0.643432	ENSGALG00000007832
GO:0031231	intrinsic component of peroxisomal membrane	1	13	0.23163	0.643432	ENSGALG00000007832
GO:0000932	P-body	2	46	0.235372	0.643432	ENSGALG00000004587;ENSGALG00000042598
GO:0005876	spindle microtubule	2	46	0.235372	0.643432	ENSGALG00000010554;ENSGALG00000014737
GO:0031300	intrinsic component of organelle membrane	4	124	0.237829	0.643432	ENSGALG00000007832;ENSGALG00000014712;ENSGALG00000016996;ENSGALG00000027655
GO:0042175	nuclear outer membrane-endoplasmic reticulum membrane network	9	338	0.238548	0.643432	ENSGALG00000009988;ENSGALG00000011076;ENSGALG00000011155;ENSGALG00000011697;ENSGALG00000011704;ENSGALG00000014743;ENSGALG00000014786;ENSGALG00000019756;ENSGALG00000019894
GO:0032432	actin filament bundle	2	47	0.24282	0.643432	ENSGALG00000007337;ENSGALG00000011708
GO:0042641	actomyosin	2	47	0.24282	0.643432	ENSGALG00000007337;ENSGALG00000011708
GO:0016327	apicolateral plasma membrane	1	14	0.247056	0.643432	ENSGALG00000042552
GO:0030137	COPI-coated vesicle	1	14	0.247056	0.643432	ENSGALG00000002347
GO:0034992	microtubule organizing center attachment site	1	14	0.247056	0.643432	ENSGALG00000011076
GO:0034993	meiotic nuclear membrane microtubule tethering complex	1	14	0.247056	0.643432	ENSGALG00000011076
GO:0106083	nuclear membrane protein complex	1	14	0.247056	0.643432	ENSGALG00000011076
GO:0106094	nuclear membrane microtubule tethering complex	1	14	0.247056	0.643432	ENSGALG00000011076
GO:0045171	intercellular bridge	2	49	0.257742	0.667594	ENSGALG00000001907;ENSGALG00000016943
GO:0005721	pericentric heterochromatin	1	15	0.262174	0.671731	ENSGALG00000015052
GO:0060076	excitatory synapse	1	15	0.262174	0.671731	ENSGALG00000008907
GO:0016604	nuclear body	12	487	0.272506	0.69445	ENSGALG00000004874;ENSGALG00000007853;ENSGALG00000011814;ENSGALG00000012592;ENSGALG00000014737;ENSGALG00000014756;ENSGALG00000014773;ENSGALG00000015407;ENSGALG00000016044;ENSGALG00000029379;ENSGALG00000043669;ENSGALG00000047764
GO:0098793	presynapse	5	175	0.274627	0.696113	ENSGALG00000003126;ENSGALG00000004425;ENSGALG00000012594;ENSGALG00000015419;ENSGALG00000027389
GO:0044853	plasma membrane raft	2	52	0.280143	0.706319	ENSGALG00000012620;ENSGALG00000014711
GO:0062023	collagen-containing extracellular matrix	4	134	0.28194	0.707087	ENSGALG00000003726;ENSGALG00000004620;ENSGALG00000010583;ENSGALG00000036189
GO:0000922	spindle pole	3	96	0.302747	0.747006	ENSGALG00000010554;ENSGALG00000014737;ENSGALG00000039735
GO:0000421	autophagosome membrane	1	18	0.305737	0.747006	ENSGALG00000043669
GO:0005871	kinesin complex	1	18	0.305737	0.747006	ENSGALG00000014737
GO:0016514	SWI/SNF complex	1	18	0.305737	0.747006	ENSGALG00000015119
GO:0099056	integral component of presynaptic membrane	1	18	0.305737	0.747006	ENSGALG00000003126
GO:0070603	SWI/SNF superfamily-type complex	2	56	0.309921	0.750142	ENSGALG00000011192;ENSGALG00000015119
GO:0000785	chromatin	9	365	0.310921	0.750142	ENSGALG00000001907;ENSGALG00000007324;ENSGALG00000011192;ENSGALG00000015052;ENSGALG00000015119;ENSGALG00000020557;ENSGALG00000038059;ENSGALG00000039532;ENSGALG00000041365
GO:0030135	coated vesicle	3	98	0.313749	0.750142	ENSGALG00000002347;ENSGALG00000003803;ENSGALG00000014914
GO:0005680	anaphase-promoting complex	1	19	0.319681	0.750142	ENSGALG00000009971
GO:0042788	polysomal ribosome	1	19	0.319681	0.750142	ENSGALG00000029897
GO:0046540	U4/U6 x U5 tri-snRNP complex	1	19	0.319681	0.750142	ENSGALG00000004874
GO:0097526	spliceosomal tri-snRNP complex	1	19	0.319681	0.750142	ENSGALG00000004874
GO:0120111	neuron projection cytoplasm	1	19	0.319681	0.750142	ENSGALG00000012595
GO:0044440	endosomal part	5	188	0.325477	0.758948	ENSGALG00000004166;ENSGALG00000004425;ENSGALG00000007912;ENSGALG00000012594;ENSGALG00000014712
GO:0000323	lytic vacuole	6	235	0.332673	0.758948	ENSGALG00000008211;ENSGALG00000010199;ENSGALG00000010716;ENSGALG00000014712;ENSGALG00000014765;ENSGALG00000014933
GO:0005764	lysosome	6	235	0.332673	0.758948	ENSGALG00000008211;ENSGALG00000010199;ENSGALG00000010716;ENSGALG00000014712;ENSGALG00000014765;ENSGALG00000014933
GO:0014704	intercalated disc	1	20	0.333346	0.758948	ENSGALG00000042552
GO:0090568	nuclear transcriptional repressor complex	1	20	0.333346	0.758948	ENSGALG00000020419
GO:0036064	ciliary basal body	3	102	0.335773	0.758948	ENSGALG00000014648;ENSGALG00000016321;ENSGALG00000045856
GO:0016324	apical plasma membrane	4	146	0.336294	0.758948	ENSGALG00000004889;ENSGALG00000014711;ENSGALG00000028140;ENSGALG00000042552
GO:0005684	U2-type spliceosomal complex	2	60	0.339445	0.758948	ENSGALG00000008429;ENSGALG00000014747
GO:0005923	bicellular tight junction	2	60	0.339445	0.758948	ENSGALG00000010580;ENSGALG00000042552
GO:0030136	clathrin-coated vesicle	2	60	0.339445	0.758948	ENSGALG00000003803;ENSGALG00000014914
GO:0000795	synaptonemal complex	1	21	0.346738	0.761213	ENSGALG00000001907
GO:0032588	trans-Golgi network membrane	1	21	0.346738	0.761213	ENSGALG00000007912
GO:0099086	synaptonemal structure	1	21	0.346738	0.761213	ENSGALG00000001907
GO:0044427	chromosomal part	14	614	0.34897	0.761213	ENSGALG00000001907;ENSGALG00000004037;ENSGALG00000007324;ENSGALG00000007357;ENSGALG00000009032;ENSGALG00000011192;ENSGALG00000014152;ENSGALG00000015052;ENSGALG00000015119;ENSGALG00000020557;ENSGALG00000031991;ENSGALG00000038059;ENSGALG00000039532;ENSGALG00000041365
GO:0072686	mitotic spindle	3	105	0.352274	0.761213	ENSGALG00000001907;ENSGALG00000010554;ENSGALG00000039735
GO:0005604	basement membrane	2	62	0.354066	0.761213	ENSGALG00000003726;ENSGALG00000004620
GO:0005798	Golgi-associated vesicle	2	62	0.354066	0.761213	ENSGALG00000002347;ENSGALG00000016996
GO:0030659	cytoplasmic vesicle membrane	4	150	0.354559	0.761213	ENSGALG00000002347;ENSGALG00000004425;ENSGALG00000013210;ENSGALG00000014914
GO:0097458	neuron part	16	713	0.357295	0.761213	ENSGALG00000003126;ENSGALG00000003582;ENSGALG00000004425;ENSGALG00000007948;ENSGALG00000008907;ENSGALG00000011192;ENSGALG00000012594;ENSGALG00000012595;ENSGALG00000014648;ENSGALG00000014716;ENSGALG00000015119;ENSGALG00000015419;ENSGALG00000027389;ENSGALG00000029897;ENSGALG00000037366;ENSGALG00000037387
GO:0005868	cytoplasmic dynein complex	1	22	0.359862	0.761213	ENSGALG00000019979
GO:0032391	photoreceptor connecting cilium	1	22	0.359862	0.761213	ENSGALG00000014648
GO:0098797	plasma membrane protein complex	8	336	0.361275	0.761213	ENSGALG00000005203;ENSGALG00000008747;ENSGALG00000012917;ENSGALG00000013200;ENSGALG00000014268;ENSGALG00000014716;ENSGALG00000028140;ENSGALG00000029301
GO:0016591	RNA polymerase II, holoenzyme	2	63	0.361335	0.761213	ENSGALG00000013129;ENSGALG00000015122
GO:0005773	vacuole	7	291	0.366645	0.764462	ENSGALG00000008211;ENSGALG00000010199;ENSGALG00000010716;ENSGALG00000014712;ENSGALG00000014765;ENSGALG00000014933;ENSGALG00000043669
GO:0016323	basolateral plasma membrane	3	108	0.368729	0.764462	ENSGALG00000003126;ENSGALG00000004889;ENSGALG00000014773
GO:0001772	immunological synapse	1	23	0.372724	0.764462	ENSGALG00000014277
GO:0005669	transcription factor TFIID complex	1	23	0.372724	0.764462	ENSGALG00000015122
GO:0008305	integrin complex	1	23	0.372724	0.764462	ENSGALG00000008747
GO:0071007	U2-type catalytic step 2 spliceosome	1	23	0.372724	0.764462	ENSGALG00000008429
GO:0000781	chromosome, telomeric region	2	65	0.37578	0.764462	ENSGALG00000004037;ENSGALG00000009032
GO:0070160	tight junction	2	65	0.37578	0.764462	ENSGALG00000010580;ENSGALG00000042552
GO:0098805	whole membrane	13	582	0.385028	0.767418	ENSGALG00000002347;ENSGALG00000004425;ENSGALG00000007832;ENSGALG00000007912;ENSGALG00000011076;ENSGALG00000012594;ENSGALG00000012620;ENSGALG00000014711;ENSGALG00000014712;ENSGALG00000014765;ENSGALG00000014807;ENSGALG00000016996;ENSGALG00000043669
GO:0008328	ionotropic glutamate receptor complex	1	24	0.385328	0.767418	ENSGALG00000005203
GO:0022625	cytosolic large ribosomal subunit	1	24	0.385328	0.767418	ENSGALG00000029897
GO:0031312	extrinsic component of organelle membrane	1	24	0.385328	0.767418	ENSGALG00000043669
GO:0051233	spindle midzone	1	24	0.385328	0.767418	ENSGALG00000039735
GO:0044432	endoplasmic reticulum part	9	392	0.387454	0.768423	ENSGALG00000008539;ENSGALG00000009988;ENSGALG00000011155;ENSGALG00000011697;ENSGALG00000011704;ENSGALG00000014743;ENSGALG00000014786;ENSGALG00000019756;ENSGALG00000019894
GO:0044450	microtubule organizing center part	4	158	0.391057	0.772337	ENSGALG00000013210;ENSGALG00000014648;ENSGALG00000014737;ENSGALG00000028298
GO:0005681	spliceosomal complex	3	113	0.395977	0.775721	ENSGALG00000008429;ENSGALG00000014747;ENSGALG00000014756
GO:0005778	peroxisomal membrane	1	25	0.39768	0.775721	ENSGALG00000007832
GO:0031903	microbody membrane	1	25	0.39768	0.775721	ENSGALG00000007832
GO:0022626	cytosolic ribosome	2	69	0.404252	0.776699	ENSGALG00000014700;ENSGALG00000029897
GO:0031526	brush border membrane	1	26	0.409785	0.776699	ENSGALG00000012593
GO:0098636	protein complex involved in cell adhesion	1	26	0.409785	0.776699	ENSGALG00000008747
GO:0000790	nuclear chromatin	2	70	0.411275	0.776699	ENSGALG00000011192;ENSGALG00000015119
GO:0033267	axon part	3	116	0.412182	0.776699	ENSGALG00000012594;ENSGALG00000012595;ENSGALG00000015419
GO:0044444	cytoplasmic part	102	4983	0.41549	0.776699	ENSGALG00000000255;ENSGALG00000001848;ENSGALG00000001872;ENSGALG00000001907;ENSGALG00000002347;ENSGALG00000002374;ENSGALG00000003126;ENSGALG00000003803;ENSGALG00000004037;ENSGALG00000004065;ENSGALG00000004166;ENSGALG00000004425;ENSGALG00000004491;ENSGALG00000004587;ENSGALG00000004889;ENSGALG00000005203;ENSGALG00000005377;ENSGALG00000006181;ENSGALG00000006904;ENSGALG00000007337;ENSGALG00000007357;…
GO:0012506	vesicle membrane	4	164	0.418254	0.776699	ENSGALG00000002347;ENSGALG00000004425;ENSGALG00000013210;ENSGALG00000014914
GO:0031463	Cul3-RING ubiquitin ligase complex	1	27	0.421647	0.776699	ENSGALG00000014930
GO:0042470	melanosome	1	27	0.421647	0.776699	ENSGALG00000019756
GO:0048770	pigment granule	1	27	0.421647	0.776699	ENSGALG00000019756
GO:0044391	ribosomal subunit	3	118	0.422911	0.776699	ENSGALG00000014700;ENSGALG00000015002;ENSGALG00000029897
GO:1990234	transferase complex	11	501	0.422933	0.776699	ENSGALG00000001848;ENSGALG00000004037;ENSGALG00000009971;ENSGALG00000012000;ENSGALG00000012598;ENSGALG00000013129;ENSGALG00000014930;ENSGALG00000015122;ENSGALG00000029379;ENSGALG00000039532;ENSGALG00000043669
GO:0031227	intrinsic component of endoplasmic reticulum membrane	2	72	0.425198	0.776699	ENSGALG00000009988;ENSGALG00000014743
GO:0005829	cytosol	43	2072	0.428038	0.776699	ENSGALG00000001907;ENSGALG00000004166;ENSGALG00000005377;ENSGALG00000006181;ENSGALG00000006904;ENSGALG00000007337;ENSGALG00000007853;ENSGALG00000009971;ENSGALG00000010081;ENSGALG00000010185;ENSGALG00000010554;ENSGALG00000010680;ENSGALG00000011814;ENSGALG00000012594;ENSGALG00000012595;ENSGALG00000012598;ENSGALG00000012618;ENSGALG00000013073;ENSGALG00000013210;ENSGALG00000014700;ENSGALG00000014740;…
GO:0045202	synapse	13	601	0.430137	0.776699	ENSGALG00000003126;ENSGALG00000003582;ENSGALG00000004425;ENSGALG00000007948;ENSGALG00000008907;ENSGALG00000012594;ENSGALG00000014268;ENSGALG00000014773;ENSGALG00000015419;ENSGALG00000027389;ENSGALG00000029897;ENSGALG00000037366;ENSGALG00000037387
GO:0044438	microbody part	1	28	0.433273	0.776699	ENSGALG00000007832
GO:0044439	peroxisomal part	1	28	0.433273	0.776699	ENSGALG00000007832
GO:0005802	trans-Golgi network	3	120	0.433573	0.776699	ENSGALG00000004425;ENSGALG00000007912;ENSGALG00000019756
GO:0030055	cell-substrate junction	3	121	0.438878	0.776699	ENSGALG00000007337;ENSGALG00000014773;ENSGALG00000015027
GO:0030141	secretory granule	3	122	0.444163	0.776699	ENSGALG00000004425;ENSGALG00000014933;ENSGALG00000016943
GO:0022627	cytosolic small ribosomal subunit	1	29	0.444665	0.776699	ENSGALG00000014700
GO:0098878	neurotransmitter receptor complex	1	29	0.444665	0.776699	ENSGALG00000005203
GO:1904949	ATPase complex	2	75	0.445756	0.776699	ENSGALG00000011192;ENSGALG00000015119
GO:0044459	plasma membrane part	29	1395	0.447719	0.776699	ENSGALG00000003126;ENSGALG00000003582;ENSGALG00000004889;ENSGALG00000005203;ENSGALG00000007948;ENSGALG00000008747;ENSGALG00000009719;ENSGALG00000011708;ENSGALG00000012593;ENSGALG00000012594;ENSGALG00000012620;ENSGALG00000012917;ENSGALG00000013200;ENSGALG00000013210;ENSGALG00000014268;ENSGALG00000014277;ENSGALG00000014711;ENSGALG00000014716;ENSGALG00000014773;ENSGALG00000014914;ENSGALG00000015269;…
GO:0005774	vacuolar membrane	3	123	0.44943	0.776699	ENSGALG00000014712;ENSGALG00000014765;ENSGALG00000043669
GO:0005635	nuclear envelope	6	268	0.450811	0.776699	ENSGALG00000003688;ENSGALG00000008739;ENSGALG00000011076;ENSGALG00000014648;ENSGALG00000014740;ENSGALG00000043669
GO:0044441	ciliary part	6	268	0.450811	0.776699	ENSGALG00000003631;ENSGALG00000011366;ENSGALG00000014648;ENSGALG00000014737;ENSGALG00000016321;ENSGALG00000045856
GO:0005886	plasma membrane	53	2584	0.451278	0.776699	ENSGALG00000001835;ENSGALG00000003126;ENSGALG00000003582;ENSGALG00000003803;ENSGALG00000004889;ENSGALG00000005203;ENSGALG00000005377;ENSGALG00000007912;ENSGALG00000007948;ENSGALG00000008747;ENSGALG00000009381;ENSGALG00000009719;ENSGALG00000009957;ENSGALG00000010680;ENSGALG00000011080;ENSGALG00000011708;ENSGALG00000012593;ENSGALG00000012594;ENSGALG00000012598;ENSGALG00000012620;ENSGALG00000012917;…
GO:0031248	protein acetyltransferase complex	2	76	0.452518	0.776699	ENSGALG00000012598;ENSGALG00000029379
GO:1902493	acetyltransferase complex	2	76	0.452518	0.776699	ENSGALG00000012598;ENSGALG00000029379
GO:0030672	synaptic vesicle membrane	1	30	0.455829	0.776699	ENSGALG00000004425
GO:0046658	anchored component of plasma membrane	1	30	0.455829	0.776699	ENSGALG00000027389
GO:0099501	exocytic vesicle membrane	1	30	0.455829	0.776699	ENSGALG00000004425
GO:0010008	endosome membrane	4	174	0.462908	0.776699	ENSGALG00000004425;ENSGALG00000007912;ENSGALG00000012594;ENSGALG00000014712
GO:0032154	cleavage furrow	1	31	0.46677	0.776699	ENSGALG00000011708
GO:0030054	cell junction	10	470	0.470092	0.776699	ENSGALG00000007337;ENSGALG00000010580;ENSGALG00000012594;ENSGALG00000012917;ENSGALG00000014773;ENSGALG00000014786;ENSGALG00000015027;ENSGALG00000029416;ENSGALG00000040156;ENSGALG00000042552
GO:0000428	DNA-directed RNA polymerase complex	2	79	0.472519	0.776699	ENSGALG00000013129;ENSGALG00000015122
GO:0043296	apical junction complex	2	79	0.472519	0.776699	ENSGALG00000010580;ENSGALG00000042552
GO:0055029	nuclear DNA-directed RNA polymerase complex	2	79	0.472519	0.776699	ENSGALG00000013129;ENSGALG00000015122
GO:0030880	RNA polymerase complex	2	80	0.479088	0.776699	ENSGALG00000013129;ENSGALG00000015122
GO:0044437	vacuolar part	3	129	0.480585	0.776699	ENSGALG00000014712;ENSGALG00000014765;ENSGALG00000043669
GO:0005789	endoplasmic reticulum membrane	7	326	0.481394	0.776699	ENSGALG00000009988;ENSGALG00000011155;ENSGALG00000011697;ENSGALG00000011704;ENSGALG00000014743;ENSGALG00000019756;ENSGALG00000019894
GO:0031224	intrinsic component of membrane	53	2609	0.483033	0.776699	ENSGALG00000000296;ENSGALG00000001835;ENSGALG00000001848;ENSGALG00000002155;ENSGALG00000002374;ENSGALG00000003126;ENSGALG00000003582;ENSGALG00000004425;ENSGALG00000004889;ENSGALG00000005203;ENSGALG00000007832;ENSGALG00000007912;ENSGALG00000007948;ENSGALG00000008747;ENSGALG00000009719;ENSGALG00000009988;ENSGALG00000010083;ENSGALG00000010707;ENSGALG00000011076;ENSGALG00000011080;ENSGALG00000011213;…
GO:0001650	fibrillar center	3	130	0.485699	0.776699	ENSGALG00000003803;ENSGALG00000015122;ENSGALG00000016321
GO:0044463	cell projection part	13	625	0.487048	0.776699	ENSGALG00000003631;ENSGALG00000008907;ENSGALG00000011366;ENSGALG00000012593;ENSGALG00000012594;ENSGALG00000012595;ENSGALG00000013210;ENSGALG00000014648;ENSGALG00000014716;ENSGALG00000014737;ENSGALG00000015419;ENSGALG00000016321;ENSGALG00000045856
GO:0120038	plasma membrane bounded cell projection part	13	625	0.487048	0.776699	ENSGALG00000003631;ENSGALG00000008907;ENSGALG00000011366;ENSGALG00000012593;ENSGALG00000012594;ENSGALG00000012595;ENSGALG00000013210;ENSGALG00000014648;ENSGALG00000014716;ENSGALG00000014737;ENSGALG00000015419;ENSGALG00000016321;ENSGALG00000045856
GO:0044291	cell-cell contact zone	1	33	0.488	0.776699	ENSGALG00000042552
GO:0097525	spliceosomal snRNP complex	1	33	0.488	0.776699	ENSGALG00000004874
GO:0000151	ubiquitin ligase complex	4	180	0.489132	0.776699	ENSGALG00000001848;ENSGALG00000009971;ENSGALG00000014930;ENSGALG00000039532
GO:0000139	Golgi membrane	4	181	0.493453	0.776699	ENSGALG00000000255;ENSGALG00000002347;ENSGALG00000007912;ENSGALG00000014765
GO:0000779	condensed chromosome, centromeric region	1	34	0.498296	0.776699	ENSGALG00000014152
GO:0031985	Golgi cisterna	1	34	0.498296	0.776699	ENSGALG00000000255
GO:0032155	cell division site part	1	34	0.498296	0.776699	ENSGALG00000011708
GO:0098791	Golgi subcompartment	6	282	0.499919	0.776699	ENSGALG00000000255;ENSGALG00000002347;ENSGALG00000004425;ENSGALG00000007912;ENSGALG00000014765;ENSGALG00000019756
GO:0019897	extrinsic component of plasma membrane	2	84	0.504858	0.776699	ENSGALG00000012917;ENSGALG00000014914
GO:0150034	distal axon	2	84	0.504858	0.776699	ENSGALG00000012594;ENSGALG00000015419
GO:0005912	adherens junction	4	184	0.506325	0.776699	ENSGALG00000007337;ENSGALG00000012917;ENSGALG00000015027;ENSGALG00000042552
GO:0098827	endoplasmic reticulum subcompartment	7	334	0.507024	0.776699	ENSGALG00000009988;ENSGALG00000011155;ENSGALG00000011697;ENSGALG00000011704;ENSGALG00000014743;ENSGALG00000019756;ENSGALG00000019894
GO:0005788	endoplasmic reticulum lumen	1	35	0.508387	0.776699	ENSGALG00000008539
GO:0009295	nucleoid	1	35	0.508387	0.776699	ENSGALG00000004037
GO:0031519	PcG protein complex	1	35	0.508387	0.776699	ENSGALG00000039532
GO:0032153	cell division site	1	35	0.508387	0.776699	ENSGALG00000011708
GO:0042645	mitochondrial nucleoid	1	35	0.508387	0.776699	ENSGALG00000004037
GO:0005739	mitochondrion	18	884	0.509056	0.776699	ENSGALG00000003126;ENSGALG00000004037;ENSGALG00000004065;ENSGALG00000004491;ENSGALG00000005377;ENSGALG00000010197;ENSGALG00000010211;ENSGALG00000011079;ENSGALG00000012595;ENSGALG00000014807;ENSGALG00000014939;ENSGALG00000015002;ENSGALG00000015053;ENSGALG00000016993;ENSGALG00000019894;ENSGALG00000027564;ENSGALG00000035065;ENSGALG00000038260
GO:0019867	outer membrane	2	86	0.517432	0.776699	ENSGALG00000011076;ENSGALG00000014807
GO:0031968	organelle outer membrane	2	86	0.517432	0.776699	ENSGALG00000011076;ENSGALG00000014807
GO:0005905	clathrin-coated pit	1	36	0.518275	0.776699	ENSGALG00000003803
GO:0099503	secretory vesicle	4	187	0.519051	0.776699	ENSGALG00000004425;ENSGALG00000014933;ENSGALG00000016943;ENSGALG00000019979
GO:0031984	organelle subcompartment	12	589	0.520076	0.776699	ENSGALG00000000255;ENSGALG00000002347;ENSGALG00000004425;ENSGALG00000007912;ENSGALG00000009988;ENSGALG00000011155;ENSGALG00000011697;ENSGALG00000011704;ENSGALG00000014743;ENSGALG00000014765;ENSGALG00000019756;ENSGALG00000019894
GO:0045121	membrane raft	3	137	0.520792	0.776699	ENSGALG00000012620;ENSGALG00000014711;ENSGALG00000014712
GO:0098857	membrane microdomain	3	137	0.520792	0.776699	ENSGALG00000012620;ENSGALG00000014711;ENSGALG00000014712
GO:0005694	chromosome	14	690	0.521814	0.776699	ENSGALG00000001907;ENSGALG00000004037;ENSGALG00000007324;ENSGALG00000007357;ENSGALG00000009032;ENSGALG00000011192;ENSGALG00000014152;ENSGALG00000015052;ENSGALG00000015119;ENSGALG00000020557;ENSGALG00000031991;ENSGALG00000038059;ENSGALG00000039532;ENSGALG00000041365
GO:0098687	chromosomal region	4	188	0.523259	0.776699	ENSGALG00000004037;ENSGALG00000009032;ENSGALG00000014152;ENSGALG00000015052
GO:1990904	ribonucleoprotein complex	11	541	0.525437	0.776699	ENSGALG00000004046;ENSGALG00000004587;ENSGALG00000004874;ENSGALG00000008429;ENSGALG00000012598;ENSGALG00000014700;ENSGALG00000014747;ENSGALG00000014756;ENSGALG00000015002;ENSGALG00000029897;ENSGALG00000042598
GO:0001669	acrosomal vesicle	1	37	0.527966	0.776699	ENSGALG00000014933
GO:0005881	cytoplasmic microtubule	1	37	0.527966	0.776699	ENSGALG00000019979
GO:0030667	secretory granule membrane	1	37	0.527966	0.776699	ENSGALG00000004425
GO:0071005	U2-type precatalytic spliceosome	1	37	0.527966	0.776699	ENSGALG00000014747
GO:0071011	precatalytic spliceosome	1	37	0.527966	0.776699	ENSGALG00000014747
GO:0016021	integral component of membrane	51	2546	0.529797	0.776699	ENSGALG00000000296;ENSGALG00000001835;ENSGALG00000001848;ENSGALG00000002155;ENSGALG00000002374;ENSGALG00000003126;ENSGALG00000003582;ENSGALG00000004425;ENSGALG00000004889;ENSGALG00000005203;ENSGALG00000007832;ENSGALG00000007912;ENSGALG00000007948;ENSGALG00000008747;ENSGALG00000009719;ENSGALG00000009988;ENSGALG00000010083;ENSGALG00000010707;ENSGALG00000011076;ENSGALG00000011080;ENSGALG00000011213;…
GO:0098589	membrane region	3	140	0.535432	0.776699	ENSGALG00000012620;ENSGALG00000014711;ENSGALG00000014712
GO:0005875	microtubule associated complex	2	89	0.535892	0.776699	ENSGALG00000014737;ENSGALG00000019979
GO:0016607	nuclear speck	5	242	0.536506	0.776699	ENSGALG00000004874;ENSGALG00000014773;ENSGALG00000015407;ENSGALG00000029379;ENSGALG00000047764
GO:0030120	vesicle coat	1	38	0.537462	0.776699	ENSGALG00000002347
GO:0030532	small nuclear ribonucleoprotein complex	1	38	0.537462	0.776699	ENSGALG00000004874
GO:0070161	anchoring junction	4	192	0.539914	0.777871	ENSGALG00000007337;ENSGALG00000012917;ENSGALG00000015027;ENSGALG00000042552
GO:0044454	nuclear chromosome part	3	142	0.545051	0.782892	ENSGALG00000001907;ENSGALG00000011192;ENSGALG00000015119
GO:0031410	cytoplasmic vesicle	17	854	0.549536	0.786949	ENSGALG00000001872;ENSGALG00000002347;ENSGALG00000002374;ENSGALG00000003803;ENSGALG00000004166;ENSGALG00000004425;ENSGALG00000007912;ENSGALG00000011080;ENSGALG00000012594;ENSGALG00000013210;ENSGALG00000014712;ENSGALG00000014914;ENSGALG00000014933;ENSGALG00000016943;ENSGALG00000016996;ENSGALG00000019756;ENSGALG00000019979
GO:0043025	neuronal cell body	3	144	0.554555	0.791264	ENSGALG00000003582;ENSGALG00000014716;ENSGALG00000015419
GO:0005902	microvillus	1	40	0.555888	0.791264	ENSGALG00000005377
GO:0097708	intracellular vesicle	17	859	0.559545	0.794085	ENSGALG00000001872;ENSGALG00000002347;ENSGALG00000002374;ENSGALG00000003803;ENSGALG00000004166;ENSGALG00000004425;ENSGALG00000007912;ENSGALG00000011080;ENSGALG00000012594;ENSGALG00000013210;ENSGALG00000014712;ENSGALG00000014914;ENSGALG00000014933;ENSGALG00000016943;ENSGALG00000016996;ENSGALG00000019756;ENSGALG00000019979
GO:0019898	extrinsic component of membrane	3	146	0.56394	0.794442	ENSGALG00000012917;ENSGALG00000014914;ENSGALG00000043669
GO:0035861	site of double-strand break	1	41	0.564825	0.794442	ENSGALG00000031991
GO:0098982	GABA-ergic synapse	1	41	0.564825	0.794442	ENSGALG00000003126
GO:0030425	dendrite	4	200	0.572319	0.801169	ENSGALG00000008907;ENSGALG00000012594;ENSGALG00000014716;ENSGALG00000015419
GO:0005783	endoplasmic reticulum	16	816	0.575061	0.801169	ENSGALG00000001848;ENSGALG00000001872;ENSGALG00000008539;ENSGALG00000008551;ENSGALG00000008747;ENSGALG00000008907;ENSGALG00000009988;ENSGALG00000010716;ENSGALG00000011155;ENSGALG00000011697;ENSGALG00000011704;ENSGALG00000014661;ENSGALG00000014743;ENSGALG00000014786;ENSGALG00000019756;ENSGALG00000019894
GO:0097447	dendritic tree	4	201	0.57628	0.801169	ENSGALG00000008907;ENSGALG00000012594;ENSGALG00000014716;ENSGALG00000015419
GO:0044452	nucleolar part	3	149	0.577791	0.801169	ENSGALG00000003803;ENSGALG00000015122;ENSGALG00000016321
GO:0005929	cilium	7	357	0.578058	0.801169	ENSGALG00000003631;ENSGALG00000011366;ENSGALG00000012620;ENSGALG00000014648;ENSGALG00000014737;ENSGALG00000016321;ENSGALG00000045856
GO:1902494	catalytic complex	18	921	0.581542	0.803647	ENSGALG00000001848;ENSGALG00000004037;ENSGALG00000008429;ENSGALG00000009971;ENSGALG00000011192;ENSGALG00000012000;ENSGALG00000012598;ENSGALG00000013129;ENSGALG00000014747;ENSGALG00000014756;ENSGALG00000014930;ENSGALG00000015119;ENSGALG00000015122;ENSGALG00000016993;ENSGALG00000019979;ENSGALG00000029379;ENSGALG00000039532;ENSGALG00000043669
GO:0032587	ruffle membrane	1	44	0.590576	0.811217	ENSGALG00000013210
GO:0071944	cell periphery	53	2697	0.593212	0.811217	ENSGALG00000001835;ENSGALG00000003126;ENSGALG00000003582;ENSGALG00000003803;ENSGALG00000004889;ENSGALG00000005203;ENSGALG00000005377;ENSGALG00000007912;ENSGALG00000007948;ENSGALG00000008747;ENSGALG00000009381;ENSGALG00000009719;ENSGALG00000009957;ENSGALG00000010680;ENSGALG00000011080;ENSGALG00000011708;ENSGALG00000012593;ENSGALG00000012594;ENSGALG00000012598;ENSGALG00000012620;ENSGALG00000012917;…
GO:0005765	lysosomal membrane	2	99	0.593866	0.811217	ENSGALG00000014712;ENSGALG00000014765
GO:0098852	lytic vacuole membrane	2	99	0.593866	0.811217	ENSGALG00000014712;ENSGALG00000014765
GO:0120114	Sm-like protein family complex	1	45	0.598817	0.814935	ENSGALG00000004874
GO:0061695	transferase complex, transferring phosphorus-containing groups	3	155	0.604656	0.814935	ENSGALG00000004037;ENSGALG00000013129;ENSGALG00000015122
GO:0016234	inclusion body	1	46	0.606894	0.814935	ENSGALG00000043669
GO:0031225	anchored component of membrane	1	46	0.606894	0.814935	ENSGALG00000027389
GO:0031902	late endosome membrane	1	46	0.606894	0.814935	ENSGALG00000014712
GO:0031965	nuclear membrane	3	157	0.613358	0.814935	ENSGALG00000003688;ENSGALG00000008739;ENSGALG00000011076
GO:0030662	coated vesicle membrane	1	47	0.614809	0.814935	ENSGALG00000002347
GO:0030864	cortical actin cytoskeleton	1	47	0.614809	0.814935	ENSGALG00000004889
GO:0031901	early endosome membrane	1	47	0.614809	0.814935	ENSGALG00000007912
GO:0043197	dendritic spine	1	47	0.614809	0.814935	ENSGALG00000012594
GO:0000793	condensed chromosome	2	103	0.615499	0.814935	ENSGALG00000001907;ENSGALG00000014152
GO:0005840	ribosome	3	158	0.617661	0.815518	ENSGALG00000014700;ENSGALG00000015002;ENSGALG00000029897
GO:0030286	dynein complex	1	48	0.622565	0.81971	ENSGALG00000019979
GO:0005759	mitochondrial matrix	3	160	0.626169	0.8206	ENSGALG00000004037;ENSGALG00000011079;ENSGALG00000015002
GO:0005657	replication fork	1	49	0.630165	0.8206	ENSGALG00000007357
GO:0098685	Schaffer collateral - CA1 synapse	1	49	0.630165	0.8206	ENSGALG00000007948
GO:0099023	tethering complex	1	49	0.630165	0.8206	ENSGALG00000004166
GO:0005795	Golgi stack	1	50	0.637613	0.825761	ENSGALG00000000255
GO:0044309	neuron spine	1	50	0.637613	0.825761	ENSGALG00000012594
GO:0005819	spindle	4	218	0.640322	0.82701	ENSGALG00000001907;ENSGALG00000010554;ENSGALG00000014737;ENSGALG00000039735
GO:0000794	condensed nuclear chromosome	1	51	0.644912	0.828423	ENSGALG00000001907
GO:0097733	photoreceptor cell cilium	1	51	0.644912	0.828423	ENSGALG00000014648
GO:0016605	PML body	1	52	0.652064	0.829732	ENSGALG00000043669
GO:0031234	extrinsic component of cytoplasmic side of plasma membrane	1	52	0.652064	0.829732	ENSGALG00000014914
GO:0070062	extracellular exosome	1	52	0.652064	0.829732	ENSGALG00000014914
GO:0098798	mitochondrial protein complex	3	167	0.65492	0.829732	ENSGALG00000004037;ENSGALG00000014807;ENSGALG00000015002
GO:0098588	bounding membrane of organelle	12	649	0.656314	0.829732	ENSGALG00000000255;ENSGALG00000002347;ENSGALG00000004425;ENSGALG00000007832;ENSGALG00000007912;ENSGALG00000011076;ENSGALG00000012594;ENSGALG00000014712;ENSGALG00000014765;ENSGALG00000014807;ENSGALG00000016996;ENSGALG00000043669
GO:0005815	microtubule organizing center	9	491	0.656433	0.829732	ENSGALG00000001907;ENSGALG00000013210;ENSGALG00000014648;ENSGALG00000014737;ENSGALG00000014798;ENSGALG00000015407;ENSGALG00000016321;ENSGALG00000028298;ENSGALG00000045856
GO:0030658	transport vesicle membrane	1	53	0.659073	0.830853	ENSGALG00000004425
GO:0005911	cell-cell junction	4	225	0.664793	0.832866	ENSGALG00000010580;ENSGALG00000014786;ENSGALG00000029416;ENSGALG00000042552
GO:0031461	cullin-RING ubiquitin ligase complex	2	113	0.665704	0.832866	ENSGALG00000009971;ENSGALG00000014930
GO:0005776	autophagosome	1	54	0.665941	0.832866	ENSGALG00000043669
GO:0036477	somatodendritic compartment	5	282	0.671673	0.834661	ENSGALG00000003582;ENSGALG00000008907;ENSGALG00000012594;ENSGALG00000014716;ENSGALG00000015419
GO:0015629	actin cytoskeleton	6	337	0.673302	0.834661	ENSGALG00000001835;ENSGALG00000004889;ENSGALG00000007337;ENSGALG00000009381;ENSGALG00000011708;ENSGALG00000013124
GO:0044297	cell body	3	173	0.678283	0.834661	ENSGALG00000003582;ENSGALG00000014716;ENSGALG00000015419
GO:0120025	plasma membrane bounded cell projection	18	975	0.67911	0.834661	ENSGALG00000003582;ENSGALG00000003631;ENSGALG00000005377;ENSGALG00000008907;ENSGALG00000011366;ENSGALG00000011708;ENSGALG00000012593;ENSGALG00000012594;ENSGALG00000012595;ENSGALG00000012620;ENSGALG00000013210;ENSGALG00000014648;ENSGALG00000014716;ENSGALG00000014737;ENSGALG00000015419;ENSGALG00000016321;ENSGALG00000035184;ENSGALG00000045856
GO:0017053	transcriptional repressor complex	1	56	0.679267	0.834661	ENSGALG00000020419
GO:1903561	extracellular vesicle	1	56	0.679267	0.834661	ENSGALG00000014914
GO:0005925	focal adhesion	2	116	0.679703	0.834661	ENSGALG00000007337;ENSGALG00000015027
GO:0031090	organelle membrane	19	1030	0.683831	0.835569	ENSGALG00000000255;ENSGALG00000002347;ENSGALG00000003688;ENSGALG00000004065;ENSGALG00000004425;ENSGALG00000007832;ENSGALG00000007912;ENSGALG00000008739;ENSGALG00000011076;ENSGALG00000012594;ENSGALG00000013210;ENSGALG00000014712;ENSGALG00000014765;ENSGALG00000014807;ENSGALG00000014914;ENSGALG00000016996;ENSGALG00000019894;ENSGALG00000027655;ENSGALG00000043669
GO:0005903	brush border	1	57	0.68573	0.835569	ENSGALG00000012593
GO:0090734	site of DNA damage	1	57	0.68573	0.835569	ENSGALG00000031991
GO:0030496	midbody	2	118	0.688768	0.835592	ENSGALG00000004889;ENSGALG00000012620
GO:0000228	nuclear chromosome	3	176	0.68952	0.835592	ENSGALG00000001907;ENSGALG00000011192;ENSGALG00000015119
GO:0005768	endosome	8	453	0.693092	0.835592	ENSGALG00000001872;ENSGALG00000002374;ENSGALG00000004166;ENSGALG00000004425;ENSGALG00000007912;ENSGALG00000011080;ENSGALG00000012594;ENSGALG00000014712
GO:0005924	cell-substrate adherens junction	2	119	0.693221	0.835592	ENSGALG00000007337;ENSGALG00000015027
GO:0031012	extracellular matrix	4	234	0.694564	0.835592	ENSGALG00000003726;ENSGALG00000004620;ENSGALG00000010583;ENSGALG00000036189
GO:0031982	vesicle	17	933	0.696544	0.835853	ENSGALG00000001872;ENSGALG00000002347;ENSGALG00000002374;ENSGALG00000003803;ENSGALG00000004166;ENSGALG00000004425;ENSGALG00000007912;ENSGALG00000011080;ENSGALG00000012594;ENSGALG00000013210;ENSGALG00000014712;ENSGALG00000014914;ENSGALG00000014933;ENSGALG00000016943;ENSGALG00000016996;ENSGALG00000019756;ENSGALG00000019979
GO:0000313	organellar ribosome	1	60	0.704352	0.838851	ENSGALG00000015002
GO:0005761	mitochondrial ribosome	1	60	0.704352	0.838851	ENSGALG00000015002
GO:0043230	extracellular organelle	1	60	0.704352	0.838851	ENSGALG00000014914
GO:0097731	9+0 non-motile cilium	1	61	0.710312	0.843829	ENSGALG00000014648
GO:0034708	methyltransferase complex	1	62	0.716152	0.84864	ENSGALG00000012000
GO:0032991	protein-containing complex	66	3469	0.719817	0.848757	ENSGALG00000001848;ENSGALG00000002182;ENSGALG00000002347;ENSGALG00000003126;ENSGALG00000003248;ENSGALG00000003688;ENSGALG00000003775;ENSGALG00000003952;ENSGALG00000004037;ENSGALG00000004046;ENSGALG00000004166;ENSGALG00000004587;ENSGALG00000004874;ENSGALG00000005203;ENSGALG00000005377;ENSGALG00000006904;ENSGALG00000008238;ENSGALG00000008429;ENSGALG00000008747;ENSGALG00000009971;ENSGALG00000010580;…
GO:0042995	cell projection	18	1000	0.719832	0.848757	ENSGALG00000003582;ENSGALG00000003631;ENSGALG00000005377;ENSGALG00000008907;ENSGALG00000011366;ENSGALG00000011708;ENSGALG00000012593;ENSGALG00000012594;ENSGALG00000012595;ENSGALG00000012620;ENSGALG00000013210;ENSGALG00000014648;ENSGALG00000014716;ENSGALG00000014737;ENSGALG00000015419;ENSGALG00000016321;ENSGALG00000035184;ENSGALG00000045856
GO:0000775	chromosome, centromeric region	2	127	0.726985	0.851853	ENSGALG00000014152;ENSGALG00000015052
GO:0030863	cortical cytoskeleton	1	64	0.727483	0.851853	ENSGALG00000004889
GO:0044425	membrane part	67	3528	0.727849	0.851853	ENSGALG00000000296;ENSGALG00000001835;ENSGALG00000001848;ENSGALG00000002155;ENSGALG00000002347;ENSGALG00000002374;ENSGALG00000003126;ENSGALG00000003582;ENSGALG00000003803;ENSGALG00000004425;ENSGALG00000004889;ENSGALG00000005203;ENSGALG00000007832;ENSGALG00000007912;ENSGALG00000007948;ENSGALG00000008747;ENSGALG00000009719;ENSGALG00000009988;ENSGALG00000010083;ENSGALG00000010707;ENSGALG00000011076;…
GO:0005874	microtubule	3	189	0.734823	0.857517	ENSGALG00000010554;ENSGALG00000014737;ENSGALG00000019979
GO:0005813	centrosome	7	417	0.736307	0.857517	ENSGALG00000001907;ENSGALG00000013210;ENSGALG00000014648;ENSGALG00000014737;ENSGALG00000014798;ENSGALG00000015407;ENSGALG00000028298
GO:0031253	cell projection membrane	2	131	0.74266	0.862797	ENSGALG00000012593;ENSGALG00000013210
GO:0036464	cytoplasmic ribonucleoprotein granule	2	132	0.746457	0.863135	ENSGALG00000004587;ENSGALG00000042598
GO:0030117	membrane coat	1	68	0.748811	0.863135	ENSGALG00000002347
GO:0048475	coated membrane	1	68	0.748811	0.863135	ENSGALG00000002347
GO:0000123	histone acetyltransferase complex	1	69	0.753878	0.863135	ENSGALG00000029379
GO:0008021	synaptic vesicle	1	69	0.753878	0.863135	ENSGALG00000004425
GO:0030176	integral component of endoplasmic reticulum membrane	1	69	0.753878	0.863135	ENSGALG00000009988
GO:0031256	leading edge membrane	1	70	0.758843	0.866727	ENSGALG00000013210
GO:0005770	late endosome	2	137	0.764731	0.871352	ENSGALG00000001872;ENSGALG00000014712
GO:0044445	cytosolic part	2	142	0.781855	0.884184	ENSGALG00000014700;ENSGALG00000029897
GO:0034451	centriolar satellite	1	75	0.782212	0.884184	ENSGALG00000013210
GO:0048471	perinuclear region of cytoplasm	5	324	0.782809	0.884184	ENSGALG00000007912;ENSGALG00000012594;ENSGALG00000012620;ENSGALG00000014786;ENSGALG00000016943
GO:0035770	ribonucleoprotein granule	2	143	0.785146	0.884184	ENSGALG00000004587;ENSGALG00000042598
GO:0098796	membrane protein complex	12	723	0.790915	0.884184	ENSGALG00000002347;ENSGALG00000005203;ENSGALG00000008747;ENSGALG00000011076;ENSGALG00000012917;ENSGALG00000013200;ENSGALG00000014268;ENSGALG00000014712;ENSGALG00000014716;ENSGALG00000014807;ENSGALG00000028140;ENSGALG00000029301
GO:0005741	mitochondrial outer membrane	1	77	0.790916	0.884184	ENSGALG00000014807
GO:0015934	large ribosomal subunit	1	77	0.790916	0.884184	ENSGALG00000029897
GO:0070382	exocytic vesicle	1	77	0.790916	0.884184	ENSGALG00000004425
GO:0097730	non-motile cilium	1	78	0.795137	0.886811	ENSGALG00000014648
GO:0015630	microtubule cytoskeleton	13	788	0.805413	0.894063	ENSGALG00000001907;ENSGALG00000010554;ENSGALG00000013210;ENSGALG00000014648;ENSGALG00000014737;ENSGALG00000014798;ENSGALG00000015119;ENSGALG00000015407;ENSGALG00000016321;ENSGALG00000019979;ENSGALG00000028298;ENSGALG00000039735;ENSGALG00000045856
GO:0005777	peroxisome	1	81	0.807297	0.894063	ENSGALG00000007832
GO:0042579	microbody	1	81	0.807297	0.894063	ENSGALG00000007832
GO:0031967	organelle envelope	9	572	0.816641	0.900204	ENSGALG00000003688;ENSGALG00000004065;ENSGALG00000008739;ENSGALG00000011076;ENSGALG00000014648;ENSGALG00000014740;ENSGALG00000014807;ENSGALG00000019894;ENSGALG00000043669
GO:0031975	envelope	9	572	0.816641	0.900204	ENSGALG00000003688;ENSGALG00000004065;ENSGALG00000008739;ENSGALG00000011076;ENSGALG00000014648;ENSGALG00000014740;ENSGALG00000014807;ENSGALG00000019894;ENSGALG00000043669
GO:0030017	sarcomere	1	85	0.822401	0.90445	ENSGALG00000013124
GO:0032838	plasma membrane bounded cell projection cytoplasm	1	87	0.829504	0.906502	ENSGALG00000012595
GO:0030424	axon	3	224	0.831088	0.906502	ENSGALG00000012594;ENSGALG00000012595;ENSGALG00000015419
GO:0098862	cluster of actin-based cell projections	1	88	0.832949	0.906502	ENSGALG00000012593
GO:0043228	non-membrane-bounded organelle	50	2780	0.833829	0.906502	ENSGALG00000000234;ENSGALG00000001835;ENSGALG00000001907;ENSGALG00000003803;ENSGALG00000004037;ENSGALG00000004166;ENSGALG00000004587;ENSGALG00000004889;ENSGALG00000006181;ENSGALG00000007324;ENSGALG00000007337;ENSGALG00000007357;ENSGALG00000009032;ENSGALG00000009381;ENSGALG00000010554;ENSGALG00000011192;ENSGALG00000011209;ENSGALG00000011708;ENSGALG00000012595;ENSGALG00000013124;ENSGALG00000013210;…
GO:0043232	intracellular non-membrane-bounded organelle	50	2780	0.833829	0.906502	ENSGALG00000000234;ENSGALG00000001835;ENSGALG00000001907;ENSGALG00000003803;ENSGALG00000004037;ENSGALG00000004166;ENSGALG00000004587;ENSGALG00000004889;ENSGALG00000006181;ENSGALG00000007324;ENSGALG00000007337;ENSGALG00000007357;ENSGALG00000009032;ENSGALG00000009381;ENSGALG00000010554;ENSGALG00000011192;ENSGALG00000011209;ENSGALG00000011708;ENSGALG00000012595;ENSGALG00000013124;ENSGALG00000013210;…
GO:0001726	ruffle	1	90	0.839632	0.908939	ENSGALG00000013210
GO:0009898	cytoplasmic side of plasma membrane	1	91	0.842874	0.908939	ENSGALG00000014914
GO:0044449	contractile fiber part	1	91	0.842874	0.908939	ENSGALG00000013124
GO:0016020	membrane	94	5039	0.843741	0.908939	ENSGALG00000000255;ENSGALG00000000296;ENSGALG00000001835;ENSGALG00000001848;ENSGALG00000002155;ENSGALG00000002347;ENSGALG00000002374;ENSGALG00000003126;ENSGALG00000003582;ENSGALG00000003688;ENSGALG00000003803;ENSGALG00000004065;ENSGALG00000004166;ENSGALG00000004425;ENSGALG00000004889;ENSGALG00000005203;ENSGALG00000005377;ENSGALG00000005848;ENSGALG00000007832;ENSGALG00000007912;ENSGALG00000007948;…
GO:0034702	ion channel complex	2	168	0.854356	0.918288	ENSGALG00000005203;ENSGALG00000014268
GO:0097223	sperm part	1	96	0.858127	0.920254	ENSGALG00000014933
GO:0098858	actin-based cell projection	1	97	0.860996	0.921246	ENSGALG00000005377
GO:0030016	myofibril	1	98	0.863807	0.921903	ENSGALG00000013124
GO:0005769	early endosome	2	173	0.865499	0.921903	ENSGALG00000007912;ENSGALG00000012594
GO:0043005	neuron projection	7	491	0.867973	0.922465	ENSGALG00000003582;ENSGALG00000008907;ENSGALG00000012594;ENSGALG00000012595;ENSGALG00000014648;ENSGALG00000014716;ENSGALG00000015419
GO:0030027	lamellipodium	1	101	0.871905	0.923188	ENSGALG00000011708
GO:0043292	contractile fiber	1	102	0.874496	0.923188	ENSGALG00000013124
GO:0098562	cytoplasmic side of membrane	1	102	0.874496	0.923188	ENSGALG00000014914
GO:1902495	transmembrane transporter complex	2	179	0.87784	0.924659	ENSGALG00000005203;ENSGALG00000014268
GO:0044448	cell cortex part	1	105	0.881961	0.926529	ENSGALG00000004889
GO:0044429	mitochondrial part	6	443	0.88433	0.926529	ENSGALG00000004037;ENSGALG00000004065;ENSGALG00000011079;ENSGALG00000014807;ENSGALG00000015002;ENSGALG00000019894
GO:0005938	cell cortex	2	183	0.885481	0.926529	ENSGALG00000004889;ENSGALG00000013210
GO:1990351	transporter complex	2	187	0.892678	0.932003	ENSGALG00000005203;ENSGALG00000014268
GO:0009986	cell surface	6	453	0.896414	0.933847	ENSGALG00000003582;ENSGALG00000008747;ENSGALG00000014716;ENSGALG00000029301;ENSGALG00000030800;ENSGALG00000037387
GO:0005856	cytoskeleton	23	1438	0.901783	0.93738	ENSGALG00000000234;ENSGALG00000001835;ENSGALG00000001907;ENSGALG00000004889;ENSGALG00000007337;ENSGALG00000009381;ENSGALG00000010554;ENSGALG00000011209;ENSGALG00000011708;ENSGALG00000013124;ENSGALG00000013210;ENSGALG00000014648;ENSGALG00000014737;ENSGALG00000014798;ENSGALG00000015027;ENSGALG00000015119;ENSGALG00000015407;ENSGALG00000015733;ENSGALG00000016321;ENSGALG00000019979;ENSGALG00000028298;…
GO:0099568	cytoplasmic region	3	267	0.90708	0.940822	ENSGALG00000004889;ENSGALG00000012595;ENSGALG00000013210
GO:0031966	mitochondrial membrane	3	277	0.919603	0.951729	ENSGALG00000004065;ENSGALG00000014807;ENSGALG00000019894
GO:0044455	mitochondrial membrane part	1	126	0.923193	0.953363	ENSGALG00000014807
GO:0030133	transport vesicle	1	130	0.929236	0.956361	ENSGALG00000004425
GO:0031252	cell leading edge	2	213	0.930131	0.956361	ENSGALG00000011708;ENSGALG00000013210
GO:0034703	cation channel complex	1	135	0.936128	0.960443	ENSGALG00000005203
GO:0009897	external side of plasma membrane	2	222	0.939939	0.962271	ENSGALG00000014716;ENSGALG00000030800
GO:0005740	mitochondrial envelope	3	309	0.950045	0.97052	ENSGALG00000004065;ENSGALG00000014807;ENSGALG00000019894
GO:0044430	cytoskeletal part	16	1136	0.953497	0.971951	ENSGALG00000001907;ENSGALG00000004889;ENSGALG00000007337;ENSGALG00000010554;ENSGALG00000011708;ENSGALG00000013124;ENSGALG00000013210;ENSGALG00000014648;ENSGALG00000014737;ENSGALG00000014798;ENSGALG00000015407;ENSGALG00000016321;ENSGALG00000019979;ENSGALG00000028298;ENSGALG00000039735;ENSGALG00000045856
GO:0098552	side of membrane	3	325	0.960879	0.977375	ENSGALG00000014716;ENSGALG00000014914;ENSGALG00000030800
GO:0005743	mitochondrial inner membrane	1	179	0.974127	0.988728	ENSGALG00000004065
GO:0019866	organelle inner membrane	1	208	0.985765	0.997414	ENSGALG00000004065
GO:0045111	intermediate filament cytoskeleton	1	212	0.986893	0.997414	ENSGALG00000015733
GO:0099513	polymeric cytoskeletal fiber	3	431	0.992914	0.997619	ENSGALG00000010554;ENSGALG00000014737;ENSGALG00000019979
GO:0099512	supramolecular fiber	4	539	0.995369	0.997619	ENSGALG00000010554;ENSGALG00000013124;ENSGALG00000014737;ENSGALG00000019979
GO:0099080	supramolecular complex	4	541	0.995514	0.997619	ENSGALG00000010554;ENSGALG00000013124;ENSGALG00000014737;ENSGALG00000019979
GO:0099081	supramolecular polymer	4	541	0.995514	0.997619	ENSGALG00000010554;ENSGALG00000013124;ENSGALG00000014737;ENSGALG00000019979
GO:0005575	cellular_component	232	11569	1	1	ENSGALG00000000234;ENSGALG00000000255;ENSGALG00000000296;ENSGALG00000001835;ENSGALG00000001848;ENSGALG00000001857;ENSGALG00000001872;ENSGALG00000001907;ENSGALG00000002155;ENSGALG00000002182;ENSGALG00000002347;ENSGALG00000002374;ENSGALG00000003106;ENSGALG00000003126;ENSGALG00000003248;ENSGALG00000003582;ENSGALG00000003631;ENSGALG00000003688;ENSGALG00000003726;ENSGALG00000003775;ENSGALG00000003803;…

## Sheet: GO Function
Table S5-4. Results of GO function and KEGG pathway enrichment analyses of duplicate genes in Fst and XP-CLR
GO ID	Description	out (236)	All (12390)	pvalue	p.adjust	Genes
GO:0004947	bradykinin receptor activity	2	2	0.000361304	0.228679	ENSGALG00000011080;ENSGALG00000020386
GO:0008373	sialyltransferase activity	4	24	0.00101026	0.228679	ENSGALG00000009021;ENSGALG00000009027;ENSGALG00000010083;ENSGALG00000013211
GO:0043125	ErbB-3 class receptor binding	2	3	0.00107026	0.228679	ENSGALG00000014786;ENSGALG00000015422
GO:0004897	ciliary neurotrophic factor receptor activity	2	4	0.00211361	0.30617	ENSGALG00000014716;ENSGALG00000028140
GO:0043139	5'-3' DNA helicase activity	2	7	0.00712292	0.30617	ENSGALG00000004037;ENSGALG00000009032
GO:0042277	peptide binding	7	119	0.00767896	0.30617	ENSGALG00000004874;ENSGALG00000014756;ENSGALG00000014769;ENSGALG00000014786;ENSGALG00000016996;ENSGALG00000017405;ENSGALG00000020386
GO:0016018	cyclosporin A binding	2	9	0.0119077	0.30617	ENSGALG00000004874;ENSGALG00000014756
GO:0061980	regulatory RNA binding	3	26	0.0128403	0.30617	ENSGALG00000004587;ENSGALG00000014661;ENSGALG00000042598
GO:0004652	polynucleotide adenylyltransferase activity	2	11	0.0177423	0.30617	ENSGALG00000007853;ENSGALG00000014810
GO:0003943	N-acetylgalactosamine-4-sulfatase activity	1	1	0.0190476	0.30617	ENSGALG00000004438
GO:0003948	N4-(beta-N-acetylglucosaminyl)-L-asparaginase activity	1	1	0.0190476	0.30617	ENSGALG00000010716
GO:0004077	biotin-[acetyl-CoA-carboxylase] ligase activity	1	1	0.0190476	0.30617	ENSGALG00000016047
GO:0004103	choline kinase activity	1	1	0.0190476	0.30617	ENSGALG00000036754
GO:0004375	glycine dehydrogenase (decarboxylating) activity	1	1	0.0190476	0.30617	ENSGALG00000015053
GO:0004491	methylmalonate-semialdehyde dehydrogenase (acylating) activity	1	1	0.0190476	0.30617	ENSGALG00000010211
GO:0004632	phosphopantothenate--cysteine ligase activity	1	1	0.0190476	0.30617	ENSGALG00000004882
GO:0004775	succinate-CoA ligase (ADP-forming) activity	1	1	0.0190476	0.30617	ENSGALG00000016993
GO:0004856	xylulokinase activity	1	1	0.0190476	0.30617	ENSGALG00000006173
GO:0004921	interleukin-11 receptor activity	1	1	0.0190476	0.30617	ENSGALG00000014716
GO:0005176	ErbB-2 class receptor binding	1	1	0.0190476	0.30617	ENSGALG00000014773
GO:0008747	N-acetylneuraminate lyase activity	1	1	0.0190476	0.30617	ENSGALG00000004614
GO:0009032	thymidine phosphorylase activity	1	1	0.0190476	0.30617	ENSGALG00000013073
GO:0015389	pyrimidine- and adenine-specific:sodium symporter activity	1	1	0.0190476	0.30617	ENSGALG00000012593
GO:0015390	purine-specific nucleoside:sodium symporter activity	1	1	0.0190476	0.30617	ENSGALG00000012593
GO:0015391	nucleobase:cation symporter activity	1	1	0.0190476	0.30617	ENSGALG00000012593
GO:0016642	oxidoreductase activity, acting on the CH-NH2 group of donors, disulfide as acceptor	1	1	0.0190476	0.30617	ENSGALG00000015053
GO:0016890	site-specific endodeoxyribonuclease activity, specific for altered base	1	1	0.0190476	0.30617	ENSGALG00000004037
GO:0018271	biotin-protein ligase activity	1	1	0.0190476	0.30617	ENSGALG00000016047
GO:0019970	interleukin-11 binding	1	1	0.0190476	0.30617	ENSGALG00000014716
GO:0033678	5'-3' DNA/RNA helicase activity	1	1	0.0190476	0.30617	ENSGALG00000009032
GO:0035400	histone tyrosine kinase activity	1	1	0.0190476	0.30617	ENSGALG00000015027
GO:0035401	histone kinase activity (H3-Y41 specific)	1	1	0.0190476	0.30617	ENSGALG00000015027
GO:0038048	dynorphin receptor activity	1	1	0.0190476	0.30617	ENSGALG00000015269
GO:0047865	dimethylglycine dehydrogenase activity	1	1	0.0190476	0.30617	ENSGALG00000004491
GO:0052824	dolichyl-pyrophosphate Man7GlcNAc2 alpha-1,6-mannosyltransferase activity	1	1	0.0190476	0.30617	ENSGALG00000008539
GO:0060175	brain-derived neurotrophic factor-activated receptor activity	1	1	0.0190476	0.30617	ENSGALG00000012594
GO:0097177	mitochondrial ribosome binding	1	1	0.0190476	0.30617	ENSGALG00000015002
GO:0106029	tRNA pseudouridine synthase activity	1	1	0.0190476	0.30617	ENSGALG00000007835
GO:0033218	amide binding	7	156	0.0297587	0.30617	ENSGALG00000004874;ENSGALG00000014756;ENSGALG00000014769;ENSGALG00000014786;ENSGALG00000016996;ENSGALG00000017405;ENSGALG00000020386
GO:0003755	peptidyl-prolyl cis-trans isomerase activity	3	36	0.0307038	0.30617	ENSGALG00000004874;ENSGALG00000014747;ENSGALG00000014756
GO:0004003	ATP-dependent DNA helicase activity	2	15	0.0322243	0.30617	ENSGALG00000004037;ENSGALG00000009032
GO:0008026	ATP-dependent helicase activity	2	15	0.0322243	0.30617	ENSGALG00000004037;ENSGALG00000009032
GO:0017116	single-stranded DNA-dependent ATP-dependent DNA helicase activity	2	15	0.0322243	0.30617	ENSGALG00000004037;ENSGALG00000009032
GO:0043142	single-stranded DNA-dependent ATPase activity	2	15	0.0322243	0.30617	ENSGALG00000004037;ENSGALG00000009032
GO:0070035	purine NTP-dependent helicase activity	2	15	0.0322243	0.30617	ENSGALG00000004037;ENSGALG00000009032
GO:0004896	cytokine receptor activity	4	65	0.0351983	0.30617	ENSGALG00000005848;ENSGALG00000014716;ENSGALG00000028140;ENSGALG00000030800
GO:0016859	cis-trans isomerase activity	3	38	0.0352925	0.30617	ENSGALG00000004874;ENSGALG00000014747;ENSGALG00000014756
GO:0000009	alpha-1,6-mannosyltransferase activity	1	2	0.0377339	0.30617	ENSGALG00000008539
GO:0004305	ethanolamine kinase activity	1	2	0.0377339	0.30617	ENSGALG00000036754
GO:0004774	succinate-CoA ligase activity	1	2	0.0377339	0.30617	ENSGALG00000016993
GO:0004776	succinate-CoA ligase (GDP-forming) activity	1	2	0.0377339	0.30617	ENSGALG00000016993
GO:0004850	uridine phosphorylase activity	1	2	0.0377339	0.30617	ENSGALG00000013073
GO:0004915	interleukin-6 receptor activity	1	2	0.0377339	0.30617	ENSGALG00000014716
GO:0004923	leukemia inhibitory factor receptor activity	1	2	0.0377339	0.30617	ENSGALG00000014716
GO:0004924	oncostatin-M receptor activity	1	2	0.0377339	0.30617	ENSGALG00000014716
GO:0004997	thyrotropin-releasing hormone receptor activity	1	2	0.0377339	0.30617	ENSGALG00000033701
GO:0005119	smoothened binding	1	2	0.0377339	0.30617	ENSGALG00000012620
GO:0005171	hepatocyte growth factor receptor binding	1	2	0.0377339	0.30617	ENSGALG00000027707
[truncated: 583 more rows]

## Sheet: KEGG Pathways
Table S5-5. Results of GO function and KEGG pathway enrichment analyses of duplicate genes in Fst and XP-CLR
[truncated: 121 more rows]
